# Supplementary material for: Structural insights into the differences among lactisole derivatives in inhibitory mechanisms against the human sweet taste receptor
Source: PLoS One. 2019 Mar 18;14(3):e0213552. doi: 10.1371/journal.pone.0213552 (PMC6422327; doi:10.1371/journal.pone.0213552)
Supplement: S1 Appendix — Four models are available by downloading S1 Appendix.zip. This file contains (S)-lactisole_dock.pdb, (S)-lactisole_MD.pdb, (S)-2,4-DP_dock.pdb, and (S)-2,4-DP_MD.pdb. (ZIP) [file pone.0213552.s010.zip]

Archive with 4 entries (4 files):
- (S)-2,4-DP_dock.pdb
- (S)-2,4-DP_MD.pdb
- (S)-lactisole_dock.pdb
- (S)-lactisole_MD.pdb
