# Supplementary material for: Structural insights into the differences among lactisole derivatives in inhibitory mechanisms against the human sweet taste receptor
Source: PLoS One. 2019 Mar 18;14(3):e0213552. doi: 10.1371/journal.pone.0213552 (PMC6422327; doi:10.1371/journal.pone.0213552)
Supplement: S1 Appendix — Four models are available by downloading S1 Appendix.zip. This file contains (S)-lactisole_dock.pdb, (S)-lactisole_MD.pdb, (S)-2,4-DP_dock.pdb, and (S)-2,4-DP_MD.pdb. (ZIP) [file pone.0213552.s010.zip › (S)-2,4-DP_dock.pdb]

REMARK   4      COMPLIES WITH FORMAT V. 3.0, 1-DEC-2006
REMARK 888
REMARK 888 WRITTEN BY MAESTRO (A PRODUCT OF SCHRODINGER, LLC)
TITLE     sitemap_1_site_3 2,4-DP.pdb sitemap_1_site_3 2,4-DP.pdb
MODEL        1
ATOM      1  N   ARG A 557      22.635  -7.852   7.365  1.00 88.34           N1+
ANISOU    1  N   ARG A 557    12837  11541   9186   -402     42    773
ATOM      2  CA  ARG A 557      21.589  -8.866   7.123  1.00 85.81           C  
ANISOU    2  CA  ARG A 557    12620  11134   8850   -348   -130    653
ATOM      3  C   ARG A 557      20.507  -8.792   8.209  1.00 83.33           C  
ANISOU    3  C   ARG A 557    12118  10780   8763   -361   -315    612
ATOM      4  O   ARG A 557      20.743  -8.231   9.280  1.00 80.25           O  
ANISOU    4  O   ARG A 557    11510  10441   8541   -382   -258    651
ATOM      5  CB  ARG A 557      22.192 -10.286   7.046  1.00  0.00           C  
ATOM      6  CG  ARG A 557      23.279 -10.444   5.968  1.00  0.00           C  
ATOM      7  CD  ARG A 557      23.728 -11.901   5.785  1.00  0.00           C  
ATOM      8  NE  ARG A 557      24.994 -11.977   5.041  1.00  0.00           N  
ATOM      9  CZ  ARG A 557      25.136 -12.091   3.709  1.00  0.00           C  
ATOM     10  NH1 ARG A 557      24.075 -12.131   2.889  1.00  0.00           N  
ATOM     11  NH2 ARG A 557      26.367 -12.159   3.188  1.00  0.00           N1+
ATOM     12  HB2 ARG A 557      22.608 -10.566   8.016  1.00  0.00           H  
ATOM     13  HB3 ARG A 557      21.395 -11.003   6.844  1.00  0.00           H  
ATOM     14  HG2 ARG A 557      22.899 -10.072   5.015  1.00  0.00           H  
ATOM     15  HG3 ARG A 557      24.141  -9.824   6.218  1.00  0.00           H  
ATOM     16  HD2 ARG A 557      23.906 -12.353   6.762  1.00  0.00           H  
ATOM     17  HD3 ARG A 557      22.954 -12.500   5.305  1.00  0.00           H  
ATOM     18  HE  ARG A 557      25.831 -11.940   5.607  1.00  0.00           H  
ATOM     19 HH12 ARG A 557      24.200 -12.216   1.891  1.00  0.00           H  
ATOM     20 HH11 ARG A 557      23.142 -12.088   3.270  1.00  0.00           H  
ATOM     21 HH22 ARG A 557      26.499 -12.244   2.191  1.00  0.00           H  
ATOM     22 HH21 ARG A 557      27.179 -12.136   3.789  1.00  0.00           H  
ATOM     23  H1  ARG A 557      23.329  -7.884   6.633  1.00  0.00           H  
ATOM     24  H2  ARG A 557      22.210  -6.935   7.390  1.00  0.00           H  
ATOM     25  H3  ARG A 557      23.071  -8.033   8.259  1.00  0.00           H  
ATOM     26  HA  ARG A 557      21.123  -8.624   6.167  1.00  0.00           H  
ATOM     27  N   ARG A 558      19.326  -9.371   7.930  1.00 78.60           N  
ANISOU   27  N   ARG A 558    11596  10096   8172   -350   -536    536
ATOM     28  CA  ARG A 558      18.171  -9.414   8.830  1.00 76.66           C  
ANISOU   28  CA  ARG A 558    11161   9822   8145   -356   -688    500
ATOM     29  C   ARG A 558      18.426 -10.470   9.923  1.00 80.33           C  
ANISOU   29  C   ARG A 558    11466  10315   8743   -315   -585    434
ATOM     30  O   ARG A 558      18.252 -11.669   9.701  1.00 82.02           O  
ANISOU   30  O   ARG A 558    11772  10501   8891   -274   -557    350
ATOM     31  CB  ARG A 558      16.909  -9.784   8.016  1.00  0.00           C  
ATOM     32  CG  ARG A 558      16.601  -8.804   6.870  1.00  0.00           C  
ATOM     33  CD  ARG A 558      15.261  -9.095   6.175  1.00  0.00           C  
ATOM     34  NE  ARG A 558      15.296  -8.710   4.757  1.00  0.00           N  
ATOM     35  CZ  ARG A 558      14.978  -7.509   4.243  1.00  0.00           C  
ATOM     36  NH1 ARG A 558      14.594  -6.490   5.025  1.00  0.00           N  
ATOM     37  NH2 ARG A 558      15.054  -7.327   2.918  1.00  0.00           N1+
ATOM     38  HB2 ARG A 558      17.007 -10.787   7.596  1.00  0.00           H  
ATOM     39  HB3 ARG A 558      16.051  -9.821   8.690  1.00  0.00           H  
ATOM     40  HG2 ARG A 558      16.580  -7.786   7.262  1.00  0.00           H  
ATOM     41  HG3 ARG A 558      17.409  -8.829   6.138  1.00  0.00           H  
ATOM     42  HD2 ARG A 558      15.061 -10.167   6.198  1.00  0.00           H  
ATOM     43  HD3 ARG A 558      14.429  -8.620   6.696  1.00  0.00           H  
ATOM     44  HE  ARG A 558      15.598  -9.434   4.121  1.00  0.00           H  
ATOM     45 HH12 ARG A 558      14.358  -5.594   4.625  1.00  0.00           H  
ATOM     46 HH11 ARG A 558      14.532  -6.618   6.024  1.00  0.00           H  
ATOM     47 HH22 ARG A 558      14.819  -6.433   2.511  1.00  0.00           H  
ATOM     48 HH21 ARG A 558      15.336  -8.083   2.312  1.00  0.00           H  
ATOM     49  H   ARG A 558      19.218  -9.830   7.037  1.00  0.00           H  
ATOM     50  HA  ARG A 558      18.025  -8.434   9.290  1.00  0.00           H  
ATOM     51  N   SER A 559      18.893  -9.997  11.087  1.00 73.84           N  
ANISOU   51  N   SER A 559    10422   9541   8093   -326   -525    473
ATOM     52  CA  SER A 559      19.325 -10.803  12.223  1.00 72.00           C  
ANISOU   52  CA  SER A 559    10029   9340   7989   -283   -421    430
ATOM     53  C   SER A 559      18.231 -10.788  13.298  1.00 76.11           C  
ANISOU   53  C   SER A 559    10387   9825   8706   -292   -556    395
ATOM     54  O   SER A 559      17.830  -9.718  13.760  1.00 75.99           O  
ANISOU   54  O   SER A 559    10294   9806   8775   -328   -645    441
ATOM     55  CB  SER A 559      20.588 -10.141  12.804  1.00  0.00           C  
ATOM     56  OG  SER A 559      21.688 -10.378  11.948  1.00  0.00           O  
ATOM     57  HB2 SER A 559      20.458  -9.066  12.940  1.00  0.00           H  
ATOM     58  HB3 SER A 559      20.824 -10.558  13.781  1.00  0.00           H  
ATOM     59  HG  SER A 559      21.490 -10.007  11.102  1.00  0.00           H  
ATOM     60  H   SER A 559      19.001  -8.997  11.179  1.00  0.00           H  
ATOM     61  HA  SER A 559      19.547 -11.831  11.930  1.00  0.00           H  
ATOM     62  N   ARG A 560      17.761 -11.980  13.692  1.00 73.69           N  
ANISOU   62  N   ARG A 560    10045   9486   8468   -256   -561    314
ATOM     63  CA  ARG A 560      16.717 -12.180  14.693  1.00 73.20           C  
ANISOU   63  CA  ARG A 560     9838   9389   8585   -264   -665    276
ATOM     64  C   ARG A 560      17.361 -12.453  16.063  1.00 77.45           C  
ANISOU   64  C   ARG A 560    10189   9983   9254   -241   -540    306
ATOM     65  O   ARG A 560      18.337 -13.196  16.163  1.00 78.18           O  
ANISOU   65  O   ARG A 560    10273  10120   9312   -197   -382    313
ATOM     66  CB  ARG A 560      15.879 -13.404  14.256  1.00 74.89           C  
ANISOU   66  CB  ARG A 560    10131   9528   8796   -255   -739    176
ATOM     67  CG  ARG A 560      14.610 -13.651  15.098  1.00 87.10           C  
ANISOU   67  CG  ARG A 560    11570  11027  10496   -289   -907    140
ATOM     68  CD  ARG A 560      14.723 -14.824  16.081  1.00 95.78           C  
ANISOU   68  CD  ARG A 560    12541  12111  11740   -274   -843    102
ATOM     69  NE  ARG A 560      13.456 -15.022  16.800  1.00110.20           N  
ANISOU   69  NE  ARG A 560    14282  13888  13700   -316   -993     60
ATOM     70  CZ  ARG A 560      12.458 -15.852  16.445  1.00125.29           C  
ANISOU   70  CZ  ARG A 560    16281  15731  15593   -357  -1109    -15
ATOM     71  NH1 ARG A 560      12.523 -16.603  15.337  1.00113.21           N  
ANISOU   71  NH1 ARG A 560    14954  14161  13902   -355  -1094    -65
ATOM     72  NH2 ARG A 560      11.363 -15.923  17.211  1.00109.32           N1+
ANISOU   72  NH2 ARG A 560    14145  13681  13712   -404  -1239    -39
ATOM     73  H   ARG A 560      18.152 -12.812  13.269  1.00  0.00           H  
ATOM     74  HA  ARG A 560      16.071 -11.301  14.748  1.00  0.00           H  
ATOM     75  HB3 ARG A 560      16.494 -14.305  14.215  1.00  0.00           H  
ATOM     76  HB2 ARG A 560      15.558 -13.235  13.227  1.00  0.00           H  
ATOM     77  HG3 ARG A 560      13.783 -13.863  14.420  1.00  0.00           H  
ATOM     78  HG2 ARG A 560      14.317 -12.742  15.624  1.00  0.00           H  
ATOM     79  HD3 ARG A 560      15.503 -14.625  16.815  1.00  0.00           H  
ATOM     80  HD2 ARG A 560      15.010 -15.740  15.564  1.00  0.00           H  
ATOM     81  HE  ARG A 560      13.328 -14.449  17.623  1.00  0.00           H  
ATOM     82 HH12 ARG A 560      13.294 -16.505  14.690  1.00  0.00           H  
ATOM     83 HH11 ARG A 560      11.756 -17.203  15.073  1.00  0.00           H  
ATOM     84 HH22 ARG A 560      10.600 -16.532  16.955  1.00  0.00           H  
ATOM     85 HH21 ARG A 560      11.282 -15.356  18.042  1.00  0.00           H  
ATOM     86  N   PHE A 561      16.780 -11.869  17.121  1.00 74.32           N  
ANISOU   86  N   PHE A 561     9648   9588   9001   -262   -610    326
ATOM     87  CA  PHE A 561      17.105 -12.136  18.520  1.00 74.10           C  
ANISOU   87  CA  PHE A 561     9451   9607   9097   -245   -519    351
ATOM     88  C   PHE A 561      15.880 -11.887  19.415  1.00 78.11           C  
ANISOU   88  C   PHE A 561     9849  10080   9751   -261   -633    338
ATOM     89  O   PHE A 561      14.945 -11.184  19.030  1.00 77.73           O  
ANISOU   89  O   PHE A 561     9837   9989   9709   -283   -769    333
ATOM     90  CB  PHE A 561      18.390 -11.391  18.961  1.00  0.00           C  
ATOM     91  CG  PHE A 561      18.861 -11.745  20.363  1.00  0.00           C  
ATOM     92  CD1 PHE A 561      18.776 -10.805  21.412  1.00  0.00           C  
ATOM     93  CD2 PHE A 561      19.317 -13.052  20.635  1.00  0.00           C  
ATOM     94  CE1 PHE A 561      19.134 -11.178  22.722  1.00  0.00           C  
ATOM     95  CE2 PHE A 561      19.689 -13.420  21.941  1.00  0.00           C  
ATOM     96  CZ  PHE A 561      19.594 -12.482  22.984  1.00  0.00           C  
ATOM     97  HB2 PHE A 561      19.209 -11.620  18.277  1.00  0.00           H  
ATOM     98  HB3 PHE A 561      18.236 -10.313  18.890  1.00  0.00           H  
ATOM     99  HD1 PHE A 561      18.410  -9.806  21.223  1.00  0.00           H  
ATOM    100  HD2 PHE A 561      19.363 -13.781  19.843  1.00  0.00           H  
ATOM    101  HE1 PHE A 561      19.057 -10.462  23.527  1.00  0.00           H  
ATOM    102  HE2 PHE A 561      20.036 -14.423  22.141  1.00  0.00           H  
ATOM    103  HZ  PHE A 561      19.876 -12.767  23.984  1.00  0.00           H  
ATOM    104  H   PHE A 561      15.989 -11.262  16.957  1.00  0.00           H  
ATOM    105  HA  PHE A 561      17.302 -13.207  18.592  1.00  0.00           H  
ATOM    106  N   LEU A 562      15.913 -12.470  20.624  1.00 74.60           N  
ANISOU  106  N   LEU A 562     9273   9652   9419   -240   -573    336
ATOM    107  CA  LEU A 562      14.937 -12.330  21.700  1.00 73.83           C  
ANISOU  107  CA  LEU A 562     9066   9528   9460   -245   -643    326
ATOM    108  C   LEU A 562      15.133 -10.959  22.383  1.00 77.33           C  
ANISOU  108  C   LEU A 562     9471   9991   9920   -267   -678    381
ATOM    109  O   LEU A 562      15.936 -10.814  23.305  1.00 77.11           O  
ANISOU  109  O   LEU A 562     9407  10018   9872   -279   -596    429
ATOM    110  CB  LEU A 562      15.202 -13.509  22.670  1.00 73.28           C  
ANISOU  110  CB  LEU A 562     8895   9470   9477   -213   -549    315
ATOM    111  CG  LEU A 562      14.265 -13.627  23.889  1.00 77.03           C  
ANISOU  111  CG  LEU A 562     9256   9923  10087   -212   -582    308
ATOM    112  CD1 LEU A 562      12.790 -13.791  23.492  1.00 77.31           C  
ANISOU  112  CD1 LEU A 562     9291   9893  10191   -230   -687    255
ATOM    113  CD2 LEU A 562      14.701 -14.793  24.786  1.00 77.34           C  
ANISOU  113  CD2 LEU A 562     9223   9988  10177   -179   -471    318
ATOM    114  H   LEU A 562      16.738 -13.007  20.849  1.00  0.00           H  
ATOM    115  HA  LEU A 562      13.930 -12.402  21.286  1.00  0.00           H  
ATOM    116  HB3 LEU A 562      16.233 -13.455  23.025  1.00  0.00           H  
ATOM    117  HB2 LEU A 562      15.143 -14.442  22.106  1.00  0.00           H  
ATOM    118  HG  LEU A 562      14.357 -12.714  24.472  1.00  0.00           H  
ATOM    119 HD11 LEU A 562      12.159 -13.967  24.363  1.00  0.00           H  
ATOM    120 HD12 LEU A 562      12.414 -12.897  23.002  1.00  0.00           H  
ATOM    121 HD13 LEU A 562      12.652 -14.632  22.811  1.00  0.00           H  
ATOM    122 HD21 LEU A 562      14.138 -14.805  25.719  1.00  0.00           H  
ATOM    123 HD22 LEU A 562      14.536 -15.750  24.290  1.00  0.00           H  
ATOM    124 HD23 LEU A 562      15.760 -14.728  25.036  1.00  0.00           H  
ATOM    125  N   ALA A 563      14.406  -9.949  21.881  1.00 72.51           N  
ANISOU  125  N   ALA A 563     8877   9332   9343   -274   -805    374
ATOM    126  CA  ALA A 563      14.491  -8.545  22.281  1.00 71.46           C  
ANISOU  126  CA  ALA A 563     8738   9189   9224   -284   -848    419
ATOM    127  C   ALA A 563      13.615  -8.252  23.509  1.00 74.24           C  
ANISOU  127  C   ALA A 563     8976   9521   9711   -255   -867    405
ATOM    128  O   ALA A 563      12.678  -8.994  23.800  1.00 74.16           O  
ANISOU  128  O   ALA A 563     8893   9496   9786   -233   -881    364
ATOM    129  CB  ALA A 563      13.948  -7.705  21.112  1.00  0.00           C  
ATOM    130  HB1 ALA A 563      14.525  -7.885  20.205  1.00  0.00           H  
ATOM    131  HB2 ALA A 563      12.906  -7.944  20.891  1.00  0.00           H  
ATOM    132  HB3 ALA A 563      14.007  -6.637  21.325  1.00  0.00           H  
ATOM    133  H   ALA A 563      13.776 -10.162  21.120  1.00  0.00           H  
ATOM    134  HA  ALA A 563      15.528  -8.275  22.488  1.00  0.00           H  
ATOM    135  N   TRP A 564      13.912  -7.134  24.198  1.00 70.10           N  
ANISOU  135  N   TRP A 564     8443   8990   9200   -259   -860    441
ATOM    136  CA  TRP A 564      13.248  -6.629  25.409  1.00 68.85           C  
ANISOU  136  CA  TRP A 564     8203   8809   9146   -224   -859    433
ATOM    137  C   TRP A 564      11.725  -6.410  25.290  1.00 73.77           C  
ANISOU  137  C   TRP A 564     8793   9384   9854   -173   -959    408
ATOM    138  O   TRP A 564      11.024  -6.472  26.300  1.00 74.43           O  
ANISOU  138  O   TRP A 564     8777   9461  10042   -134   -939    387
ATOM    139  CB  TRP A 564      13.909  -5.303  25.830  1.00 66.92           C  
ANISOU  139  CB  TRP A 564     8009   8549   8867   -248   -847    472
ATOM    140  CG  TRP A 564      15.377  -5.331  26.143  1.00 67.07           C  
ANISOU  140  CG  TRP A 564     8042   8630   8812   -314   -765    507
ATOM    141  CD1 TRP A 564      16.356  -4.838  25.351  1.00 70.24           C  
ANISOU  141  CD1 TRP A 564     8517   9058   9114   -370   -752    546
ATOM    142  CD2 TRP A 564      16.043  -5.811  27.351  1.00 66.26           C  
ANISOU  142  CD2 TRP A 564     7868   8579   8731   -328   -685    512
ATOM    143  NE1 TRP A 564      17.573  -4.961  25.988  1.00 69.55           N  
ANISOU  143  NE1 TRP A 564     8386   9042   8997   -421   -668    577
ATOM    144  CE2 TRP A 564      17.438  -5.525  27.240  1.00 70.18           C  
ANISOU  144  CE2 TRP A 564     8378   9139   9148   -395   -636    556
ATOM    145  CE3 TRP A 564      15.611  -6.442  28.541  1.00 66.76           C  
ANISOU  145  CE3 TRP A 564     7855   8644   8867   -290   -650    487
ATOM    146  CZ2 TRP A 564      18.349  -5.811  28.273  1.00 69.00           C  
ANISOU  146  CZ2 TRP A 564     8158   9062   8998   -423   -571    577
ATOM    147  CZ3 TRP A 564      16.517  -6.742  29.580  1.00 67.91           C  
ANISOU  147  CZ3 TRP A 564     7955   8852   8996   -316   -585    506
ATOM    148  CH2 TRP A 564      17.882  -6.423  29.448  1.00 68.62           C  
ANISOU  148  CH2 TRP A 564     8048   9010   9014   -381   -555    551
ATOM    149  H   TRP A 564      14.701  -6.594  23.873  1.00  0.00           H  
ATOM    150  HA  TRP A 564      13.415  -7.358  26.202  1.00  0.00           H  
ATOM    151  HB3 TRP A 564      13.409  -4.905  26.714  1.00  0.00           H  
ATOM    152  HB2 TRP A 564      13.751  -4.561  25.045  1.00  0.00           H  
ATOM    153  HD1 TRP A 564      16.191  -4.388  24.383  1.00  0.00           H  
ATOM    154  HE1 TRP A 564      18.436  -4.629  25.581  1.00  0.00           H  
ATOM    155  HE3 TRP A 564      14.566  -6.688  28.656  1.00  0.00           H  
ATOM    156  HZ2 TRP A 564      19.396  -5.571  28.164  1.00  0.00           H  
ATOM    157  HZ3 TRP A 564      16.164  -7.222  30.480  1.00  0.00           H  
ATOM    158  HH2 TRP A 564      18.574  -6.650  30.243  1.00  0.00           H  
ATOM    159  N   GLY A 565      11.222  -6.158  24.069  1.00 70.21           N  
ANISOU  159  N   GLY A 565     8420   8905   9354   -171  -1066    416
ATOM    160  CA  GLY A 565       9.815  -5.901  23.765  1.00 70.83           C  
ANISOU  160  CA  GLY A 565     8467   8948   9497   -123  -1192    403
ATOM    161  C   GLY A 565       8.943  -7.157  23.624  1.00 72.31           C  
ANISOU  161  C   GLY A 565     8541   9156   9778   -125  -1208    354
ATOM    162  O   GLY A 565       7.726  -7.024  23.495  1.00 71.95           O  
ANISOU  162  O   GLY A 565     8407   9097   9833    -85  -1292    345
ATOM    163  HA3 GLY A 565       9.768  -5.348  22.827  1.00  0.00           H  
ATOM    164  H   GLY A 565      11.867  -6.138  23.292  1.00  0.00           H  
ATOM    165  HA2 GLY A 565       9.382  -5.252  24.528  1.00  0.00           H  
ATOM    166  N   GLU A 566       9.540  -8.361  23.663  1.00 66.42           N  
ANISOU  166  N   GLU A 566     7800   8437   8999   -171  -1133    327
ATOM    167  CA  GLU A 566       8.842  -9.647  23.620  1.00 65.64           C  
ANISOU  167  CA  GLU A 566     7625   8339   8976   -193  -1141    281
ATOM    168  C   GLU A 566       8.176  -9.922  24.986  1.00 67.26           C  
ANISOU  168  C   GLU A 566     7682   8550   9324   -167  -1077    276
ATOM    169  O   GLU A 566       8.742  -9.550  26.017  1.00 66.51           O  
ANISOU  169  O   GLU A 566     7569   8468   9233   -148   -968    295
ATOM    170  CB  GLU A 566       9.872 -10.763  23.324  1.00  0.00           C  
ATOM    171  CG  GLU A 566      10.456 -10.710  21.895  1.00  0.00           C  
ATOM    172  CD  GLU A 566       9.444 -11.052  20.799  1.00  0.00           C  
ATOM    173  OE1 GLU A 566       8.602 -11.946  21.040  1.00  0.00           O  
ATOM    174  OE2 GLU A 566       9.540 -10.417  19.727  1.00  0.00           O1-
ATOM    175  HB2 GLU A 566      10.693 -10.712  24.037  1.00  0.00           H  
ATOM    176  HB3 GLU A 566       9.421 -11.743  23.489  1.00  0.00           H  
ATOM    177  HG2 GLU A 566      10.884  -9.727  21.698  1.00  0.00           H  
ATOM    178  HG3 GLU A 566      11.278 -11.416  21.804  1.00  0.00           H  
ATOM    179  H   GLU A 566      10.544  -8.391  23.776  1.00  0.00           H  
ATOM    180  HA  GLU A 566       8.095  -9.603  22.828  1.00  0.00           H  
ATOM    181  N   PRO A 567       6.992 -10.576  25.024  1.00 62.55           N  
ANISOU  181  N   PRO A 567     6980   7946   8841   -173  -1144    253
ATOM    182  CA  PRO A 567       6.220 -10.773  26.260  1.00 62.50           C  
ANISOU  182  CA  PRO A 567     6821   7948   8978   -153  -1079    252
ATOM    183  C   PRO A 567       6.822 -11.823  27.211  1.00 65.28           C  
ANISOU  183  C   PRO A 567     7174   8305   9326   -175   -926    247
ATOM    184  O   PRO A 567       6.530 -11.785  28.404  1.00 64.27           O  
ANISOU  184  O   PRO A 567     6992   8188   9240   -137   -828    267
ATOM    185  CD  PRO A 567       6.294 -11.154  23.873  1.00  0.00           C  
ATOM    186  CB  PRO A 567       4.823 -11.190  25.780  1.00  0.00           C  
ATOM    187  CG  PRO A 567       5.070 -11.873  24.444  1.00  0.00           C  
ATOM    188  HD3 PRO A 567       5.973 -10.352  23.206  1.00  0.00           H  
ATOM    189  HD2 PRO A 567       6.928 -11.837  23.308  1.00  0.00           H  
ATOM    190  HB2 PRO A 567       4.286 -11.828  26.483  1.00  0.00           H  
ATOM    191  HB3 PRO A 567       4.215 -10.298  25.623  1.00  0.00           H  
ATOM    192  HG3 PRO A 567       4.207 -11.832  23.779  1.00  0.00           H  
ATOM    193  HG2 PRO A 567       5.310 -12.923  24.613  1.00  0.00           H  
ATOM    194  HA  PRO A 567       6.140  -9.828  26.797  1.00  0.00           H  
ATOM    195  N   ALA A 568       7.688 -12.718  26.702  1.00 61.00           N  
ANISOU  195  N   ALA A 568     6709   7752   8719   -226   -906    223
ATOM    196  CA  ALA A 568       8.399 -13.734  27.472  1.00 59.77           C  
ANISOU  196  CA  ALA A 568     6564   7595   8552   -233   -770    224
ATOM    197  C   ALA A 568       9.431 -13.104  28.419  1.00 65.14           C  
ANISOU  197  C   ALA A 568     7282   8310   9160   -190   -685    262
ATOM    198  O   ALA A 568       9.407 -13.394  29.614  1.00 65.64           O  
ANISOU  198  O   ALA A 568     7304   8384   9254   -172   -583    278
ATOM    199  CB  ALA A 568       9.105 -14.690  26.496  1.00  0.00           C  
ATOM    200  HB1 ALA A 568       8.382 -15.192  25.852  1.00  0.00           H  
ATOM    201  HB2 ALA A 568       9.812 -14.166  25.850  1.00  0.00           H  
ATOM    202  HB3 ALA A 568       9.656 -15.466  27.031  1.00  0.00           H  
ATOM    203  H   ALA A 568       7.875 -12.679  25.711  1.00  0.00           H  
ATOM    204  HA  ALA A 568       7.676 -14.299  28.062  1.00  0.00           H  
ATOM    205  N   VAL A 569      10.301 -12.217  27.901  1.00 62.03           N  
ANISOU  205  N   VAL A 569     6966   7933   8672   -181   -731    280
ATOM    206  CA  VAL A 569      11.338 -11.542  28.686  1.00 61.59           C  
ANISOU  206  CA  VAL A 569     6938   7910   8552   -163   -660    316
ATOM    207  C   VAL A 569      10.786 -10.347  29.480  1.00 65.38           C  
ANISOU  207  C   VAL A 569     7377   8382   9081   -129   -666    332
ATOM    208  O   VAL A 569      11.433  -9.934  30.437  1.00 65.73           O  
ANISOU  208  O   VAL A 569     7430   8447   9098   -120   -600    354
ATOM    209  CB  VAL A 569      12.506 -11.078  27.781  1.00  0.00           C  
ATOM    210  CG1 VAL A 569      13.132 -12.262  27.034  1.00  0.00           C  
ATOM    211  CG2 VAL A 569      12.163  -9.946  26.801  1.00  0.00           C  
ATOM    212  HB  VAL A 569      13.285 -10.691  28.440  1.00  0.00           H  
ATOM    213 HG11 VAL A 569      14.039 -11.952  26.519  1.00  0.00           H  
ATOM    214 HG12 VAL A 569      13.397 -13.067  27.718  1.00  0.00           H  
ATOM    215 HG13 VAL A 569      12.450 -12.670  26.289  1.00  0.00           H  
ATOM    216 HG21 VAL A 569      13.045  -9.691  26.217  1.00  0.00           H  
ATOM    217 HG22 VAL A 569      11.375 -10.238  26.112  1.00  0.00           H  
ATOM    218 HG23 VAL A 569      11.845  -9.036  27.309  1.00  0.00           H  
ATOM    219  H   VAL A 569      10.250 -12.004  26.915  1.00  0.00           H  
ATOM    220  HA  VAL A 569      11.747 -12.255  29.399  1.00  0.00           H  
ATOM    221  N   LEU A 570       9.600  -9.820  29.127  1.00 61.22           N  
ANISOU  221  N   LEU A 570     6805   7826   8631   -103   -743    321
ATOM    222  CA  LEU A 570       8.900  -8.772  29.872  1.00 60.67           C  
ANISOU  222  CA  LEU A 570     6698   7739   8616    -47   -736    332
ATOM    223  C   LEU A 570       8.348  -9.327  31.198  1.00 66.18           C  
ANISOU  223  C   LEU A 570     7309   8447   9387    -29   -624    327
ATOM    224  O   LEU A 570       8.435  -8.645  32.217  1.00 65.04           O  
ANISOU  224  O   LEU A 570     7188   8304   9220     -1   -556    338
ATOM    225  CB  LEU A 570       7.750  -8.228  28.993  1.00  0.00           C  
ATOM    226  CG  LEU A 570       6.902  -7.083  29.595  1.00  0.00           C  
ATOM    227  CD1 LEU A 570       7.738  -5.829  29.896  1.00  0.00           C  
ATOM    228  CD2 LEU A 570       5.733  -6.740  28.659  1.00  0.00           C  
ATOM    229  HB2 LEU A 570       8.167  -7.885  28.045  1.00  0.00           H  
ATOM    230  HB3 LEU A 570       7.086  -9.055  28.742  1.00  0.00           H  
ATOM    231  HG  LEU A 570       6.460  -7.422  30.532  1.00  0.00           H  
ATOM    232 HD11 LEU A 570       7.110  -5.021  30.272  1.00  0.00           H  
ATOM    233 HD12 LEU A 570       8.495  -6.024  30.656  1.00  0.00           H  
ATOM    234 HD13 LEU A 570       8.245  -5.467  29.002  1.00  0.00           H  
ATOM    235 HD21 LEU A 570       5.099  -5.963  29.088  1.00  0.00           H  
ATOM    236 HD22 LEU A 570       6.091  -6.383  27.693  1.00  0.00           H  
ATOM    237 HD23 LEU A 570       5.104  -7.613  28.478  1.00  0.00           H  
ATOM    238  H   LEU A 570       9.137 -10.193  28.310  1.00  0.00           H  
ATOM    239  HA  LEU A 570       9.609  -7.971  30.087  1.00  0.00           H  
ATOM    240  N   LEU A 571       7.841 -10.573  31.194  1.00 64.20           N  
ANISOU  240  N   LEU A 571     6979   8200   9214    -54   -606    310
ATOM    241  CA  LEU A 571       7.380 -11.294  32.381  1.00 63.49           C  
ANISOU  241  CA  LEU A 571     6815   8115   9194    -50   -494    313
ATOM    242  C   LEU A 571       8.555 -11.755  33.258  1.00 67.50           C  
ANISOU  242  C   LEU A 571     7395   8642   9611    -54   -402    331
ATOM    243  O   LEU A 571       8.438 -11.713  34.482  1.00 67.37           O  
ANISOU  243  O   LEU A 571     7375   8632   9593    -20   -323    345
ATOM    244  CB  LEU A 571       6.584 -12.546  31.945  1.00  0.00           C  
ATOM    245  CG  LEU A 571       5.176 -12.253  31.387  1.00  0.00           C  
ATOM    246  CD1 LEU A 571       4.630 -13.474  30.630  1.00  0.00           C  
ATOM    247  CD2 LEU A 571       4.193 -11.828  32.491  1.00  0.00           C  
ATOM    248  HB2 LEU A 571       7.165 -13.085  31.194  1.00  0.00           H  
ATOM    249  HB3 LEU A 571       6.479 -13.239  32.781  1.00  0.00           H  
ATOM    250  HG  LEU A 571       5.246 -11.432  30.673  1.00  0.00           H  
ATOM    251 HD11 LEU A 571       3.655 -13.261  30.192  1.00  0.00           H  
ATOM    252 HD12 LEU A 571       5.295 -13.767  29.817  1.00  0.00           H  
ATOM    253 HD13 LEU A 571       4.517 -14.333  31.292  1.00  0.00           H  
ATOM    254 HD21 LEU A 571       3.200 -11.644  32.080  1.00  0.00           H  
ATOM    255 HD22 LEU A 571       4.095 -12.600  33.255  1.00  0.00           H  
ATOM    256 HD23 LEU A 571       4.509 -10.909  32.985  1.00  0.00           H  
ATOM    257  H   LEU A 571       7.799 -11.067  30.312  1.00  0.00           H  
ATOM    258  HA  LEU A 571       6.752 -10.636  32.982  1.00  0.00           H  
ATOM    259  N   LEU A 572       9.683 -12.165  32.648  1.00 63.66           N  
ANISOU  259  N   LEU A 572     6974   8168   9044    -89   -417    332
ATOM    260  CA  LEU A 572      10.877 -12.615  33.363  1.00 63.66           C  
ANISOU  260  CA  LEU A 572     7024   8200   8963    -88   -346    357
ATOM    261  C   LEU A 572      11.639 -11.439  33.995  1.00 66.76           C  
ANISOU  261  C   LEU A 572     7454   8618   9292    -70   -338    378
ATOM    262  O   LEU A 572      12.055 -11.576  35.139  1.00 66.77           O  
ANISOU  262  O   LEU A 572     7459   8641   9272    -54   -268    398
ATOM    263  CB  LEU A 572      11.812 -13.382  32.403  1.00  0.00           C  
ATOM    264  CG  LEU A 572      11.293 -14.784  32.006  1.00  0.00           C  
ATOM    265  CD1 LEU A 572      11.948 -15.282  30.710  1.00  0.00           C  
ATOM    266  CD2 LEU A 572      11.509 -15.811  33.131  1.00  0.00           C  
ATOM    267  HB2 LEU A 572      11.979 -12.775  31.516  1.00  0.00           H  
ATOM    268  HB3 LEU A 572      12.793 -13.502  32.861  1.00  0.00           H  
ATOM    269  HG  LEU A 572      10.221 -14.718  31.814  1.00  0.00           H  
ATOM    270 HD11 LEU A 572      13.019 -15.400  30.843  1.00  0.00           H  
ATOM    271 HD12 LEU A 572      11.544 -16.248  30.408  1.00  0.00           H  
ATOM    272 HD13 LEU A 572      11.795 -14.590  29.883  1.00  0.00           H  
ATOM    273 HD21 LEU A 572      11.132 -16.793  32.843  1.00  0.00           H  
ATOM    274 HD22 LEU A 572      12.567 -15.923  33.371  1.00  0.00           H  
ATOM    275 HD23 LEU A 572      10.991 -15.524  34.046  1.00  0.00           H  
ATOM    276  H   LEU A 572       9.704 -12.187  31.638  1.00  0.00           H  
ATOM    277  HA  LEU A 572      10.572 -13.280  34.172  1.00  0.00           H  
ATOM    278  N   LEU A 573      11.769 -10.288  33.305  1.00 62.03           N  
ANISOU  278  N   LEU A 573     6898   8011   8660    -77   -414    376
ATOM    279  CA  LEU A 573      12.414  -9.059  33.795  1.00 61.71           C  
ANISOU  279  CA  LEU A 573     6917   7976   8554    -80   -421    392
ATOM    280  C   LEU A 573      11.597  -8.374  34.906  1.00 67.27           C  
ANISOU  280  C   LEU A 573     7611   8645   9305    -28   -385    379
ATOM    281  O   LEU A 573      12.183  -7.794  35.820  1.00 67.67           O  
ANISOU  281  O   LEU A 573     7710   8703   9300    -28   -351    387
ATOM    282  CB  LEU A 573      12.606  -8.089  32.603  1.00  0.00           C  
ATOM    283  CG  LEU A 573      13.299  -6.736  32.901  1.00  0.00           C  
ATOM    284  CD1 LEU A 573      14.727  -6.915  33.439  1.00  0.00           C  
ATOM    285  CD2 LEU A 573      13.299  -5.850  31.649  1.00  0.00           C  
ATOM    286  HB2 LEU A 573      13.187  -8.599  31.833  1.00  0.00           H  
ATOM    287  HB3 LEU A 573      11.631  -7.886  32.157  1.00  0.00           H  
ATOM    288  HG  LEU A 573      12.725  -6.195  33.655  1.00  0.00           H  
ATOM    289 HD11 LEU A 573      15.235  -5.956  33.542  1.00  0.00           H  
ATOM    290 HD12 LEU A 573      14.711  -7.374  34.425  1.00  0.00           H  
ATOM    291 HD13 LEU A 573      15.329  -7.543  32.782  1.00  0.00           H  
ATOM    292 HD21 LEU A 573      13.774  -4.887  31.843  1.00  0.00           H  
ATOM    293 HD22 LEU A 573      13.836  -6.328  30.832  1.00  0.00           H  
ATOM    294 HD23 LEU A 573      12.283  -5.652  31.305  1.00  0.00           H  
ATOM    295  H   LEU A 573      11.401 -10.258  32.362  1.00  0.00           H  
ATOM    296  HA  LEU A 573      13.392  -9.327  34.194  1.00  0.00           H  
ATOM    297  N   LEU A 574      10.258  -8.478  34.858  1.00 63.80           N  
ANISOU  297  N   LEU A 574     7108   8170   8963     16   -391    360
ATOM    298  CA  LEU A 574       9.343  -8.024  35.907  1.00 63.40           C  
ANISOU  298  CA  LEU A 574     7030   8091   8968     82   -334    349
ATOM    299  C   LEU A 574       9.462  -8.910  37.163  1.00 68.90           C  
ANISOU  299  C   LEU A 574     7705   8811   9662     88   -219    359
ATOM    300  O   LEU A 574       9.364  -8.400  38.279  1.00 69.26           O  
ANISOU  300  O   LEU A 574     7798   8843   9672    126   -159    356
ATOM    301  CB  LEU A 574       7.906  -8.066  35.335  1.00  0.00           C  
ATOM    302  CG  LEU A 574       6.763  -7.633  36.280  1.00  0.00           C  
ATOM    303  CD1 LEU A 574       6.909  -6.174  36.745  1.00  0.00           C  
ATOM    304  CD2 LEU A 574       5.402  -7.849  35.601  1.00  0.00           C  
ATOM    305  HB2 LEU A 574       7.870  -7.427  34.452  1.00  0.00           H  
ATOM    306  HB3 LEU A 574       7.698  -9.076  34.977  1.00  0.00           H  
ATOM    307  HG  LEU A 574       6.772  -8.269  37.166  1.00  0.00           H  
ATOM    308 HD11 LEU A 574       6.074  -5.881  37.381  1.00  0.00           H  
ATOM    309 HD12 LEU A 574       7.820  -6.028  37.325  1.00  0.00           H  
ATOM    310 HD13 LEU A 574       6.938  -5.489  35.897  1.00  0.00           H  
ATOM    311 HD21 LEU A 574       4.582  -7.588  36.270  1.00  0.00           H  
ATOM    312 HD22 LEU A 574       5.306  -7.239  34.702  1.00  0.00           H  
ATOM    313 HD23 LEU A 574       5.268  -8.892  35.310  1.00  0.00           H  
ATOM    314  H   LEU A 574       9.847  -8.948  34.063  1.00  0.00           H  
ATOM    315  HA  LEU A 574       9.603  -6.998  36.171  1.00  0.00           H  
ATOM    316  N   LEU A 575       9.723 -10.216  36.978  1.00 65.34           N  
ANISOU  316  N   LEU A 575     7205   8385   9236     52   -192    369
ATOM    317  CA  LEU A 575       9.952 -11.186  38.046  1.00 65.97           C  
ANISOU  317  CA  LEU A 575     7276   8480   9309     54    -91    389
ATOM    318  C   LEU A 575      11.389 -11.097  38.610  1.00 70.52           C  
ANISOU  318  C   LEU A 575     7940   9090   9764     45    -82    410
ATOM    319  O   LEU A 575      11.595 -11.529  39.742  1.00 70.37           O  
ANISOU  319  O   LEU A 575     7947   9078   9711     68     -6    427
ATOM    320  CB  LEU A 575       9.648 -12.596  37.481  1.00  0.00           C  
ATOM    321  CG  LEU A 575       9.620 -13.765  38.493  1.00  0.00           C  
ATOM    322  CD1 LEU A 575       8.649 -13.523  39.662  1.00  0.00           C  
ATOM    323  CD2 LEU A 575       9.271 -15.084  37.784  1.00  0.00           C  
ATOM    324  HB2 LEU A 575       8.672 -12.563  36.996  1.00  0.00           H  
ATOM    325  HB3 LEU A 575      10.359 -12.832  36.689  1.00  0.00           H  
ATOM    326  HG  LEU A 575      10.617 -13.880  38.912  1.00  0.00           H  
ATOM    327 HD11 LEU A 575       8.588 -14.398  40.310  1.00  0.00           H  
ATOM    328 HD12 LEU A 575       8.972 -12.692  40.288  1.00  0.00           H  
ATOM    329 HD13 LEU A 575       7.642 -13.306  39.305  1.00  0.00           H  
ATOM    330 HD21 LEU A 575       9.346 -15.930  38.468  1.00  0.00           H  
ATOM    331 HD22 LEU A 575       8.254 -15.063  37.391  1.00  0.00           H  
ATOM    332 HD23 LEU A 575       9.939 -15.281  36.947  1.00  0.00           H  
ATOM    333  H   LEU A 575       9.782 -10.559  36.030  1.00  0.00           H  
ATOM    334  HA  LEU A 575       9.253 -10.962  38.853  1.00  0.00           H  
ATOM    335  N   LEU A 576      12.352 -10.466  37.901  1.00 67.00           N  
ANISOU  335  N   LEU A 576     7536   8670   9251      7   -160    415
ATOM    336  CA  LEU A 576      13.657 -10.092  38.463  1.00 67.30           C  
ANISOU  336  CA  LEU A 576     7631   8756   9185    -17   -172    440
ATOM    337  C   LEU A 576      13.509  -8.847  39.337  1.00 71.64           C  
ANISOU  337  C   LEU A 576     8259   9286   9674    -14   -189    428
ATOM    338  O   LEU A 576      14.132  -8.789  40.387  1.00 72.23           O  
ANISOU  338  O   LEU A 576     8380   9391   9672    -22   -176    445
ATOM    339  CB  LEU A 576      14.685  -9.650  37.397  1.00  0.00           C  
ATOM    340  CG  LEU A 576      15.098 -10.640  36.307  1.00  0.00           C  
ATOM    341  CD1 LEU A 576      16.090  -9.938  35.361  1.00  0.00           C  
ATOM    342  CD2 LEU A 576      15.633 -11.983  36.834  1.00  0.00           C  
ATOM    343  HB2 LEU A 576      14.314  -8.757  36.893  1.00  0.00           H  
ATOM    344  HB3 LEU A 576      15.592  -9.328  37.909  1.00  0.00           H  
ATOM    345  HG  LEU A 576      14.210 -10.852  35.730  1.00  0.00           H  
ATOM    346 HD11 LEU A 576      15.857 -10.172  34.326  1.00  0.00           H  
ATOM    347 HD12 LEU A 576      16.048  -8.853  35.440  1.00  0.00           H  
ATOM    348 HD13 LEU A 576      17.125 -10.218  35.562  1.00  0.00           H  
ATOM    349 HD21 LEU A 576      15.481 -12.777  36.105  1.00  0.00           H  
ATOM    350 HD22 LEU A 576      16.699 -11.939  37.041  1.00  0.00           H  
ATOM    351 HD23 LEU A 576      15.128 -12.309  37.741  1.00  0.00           H  
ATOM    352  H   LEU A 576      12.136 -10.155  36.964  1.00  0.00           H  
ATOM    353  HA  LEU A 576      14.057 -10.906  39.069  1.00  0.00           H  
ATOM    354  N   SER A 577      12.717  -7.853  38.898  1.00 68.68           N  
ANISOU  354  N   SER A 577     7910   8856   9329      1   -224    399
ATOM    355  CA  SER A 577      12.542  -6.564  39.569  1.00 70.25           C  
ANISOU  355  CA  SER A 577     8208   9009   9474     15   -235    377
ATOM    356  C   SER A 577      11.807  -6.720  40.912  1.00 73.75           C  
ANISOU  356  C   SER A 577     8670   9437   9914     77   -137    367
ATOM    357  O   SER A 577      12.097  -5.990  41.859  1.00 72.94           O  
ANISOU  357  O   SER A 577     8669   9328   9718     70   -131    360
ATOM    358  CB  SER A 577      11.739  -5.630  38.644  1.00  0.00           C  
ATOM    359  OG  SER A 577      12.525  -5.241  37.535  1.00  0.00           O  
ATOM    360  HB2 SER A 577      10.820  -6.100  38.293  1.00  0.00           H  
ATOM    361  HB3 SER A 577      11.450  -4.722  39.175  1.00  0.00           H  
ATOM    362  HG  SER A 577      12.519  -5.942  36.900  1.00  0.00           H  
ATOM    363  H   SER A 577      12.246  -7.980  38.013  1.00  0.00           H  
ATOM    364  HA  SER A 577      13.522  -6.127  39.769  1.00  0.00           H  
ATOM    365  N   LEU A 578      10.906  -7.713  40.996  1.00 70.63           N  
ANISOU  365  N   LEU A 578     8182   9036   9618    128    -58    368
ATOM    366  CA  LEU A 578      10.209  -8.132  42.204  1.00 70.30           C  
ANISOU  366  CA  LEU A 578     8146   8985   9582    186     61    368
ATOM    367  C   LEU A 578      11.145  -8.940  43.121  1.00 73.21           C  
ANISOU  367  C   LEU A 578     8554   9399   9863    158     91    401
ATOM    368  O   LEU A 578      11.218  -8.639  44.310  1.00 73.63           O  
ANISOU  368  O   LEU A 578     8701   9447   9828    182    138    398
ATOM    369  CB  LEU A 578       8.997  -8.991  41.770  1.00 70.49           C  
ANISOU  369  CB  LEU A 578     8038   9003   9743    222    133    373
ATOM    370  CG  LEU A 578       8.112  -9.555  42.905  1.00 76.18           C  
ANISOU  370  CG  LEU A 578     8748   9712  10484    284    280    380
ATOM    371  CD1 LEU A 578       7.544  -8.455  43.818  1.00 76.80           C  
ANISOU  371  CD1 LEU A 578     8902   9744  10533    365    320    347
ATOM    372  CD2 LEU A 578       6.977 -10.410  42.322  1.00 77.51           C  
ANISOU  372  CD2 LEU A 578     8761   9887  10801    283    344    397
ATOM    373  H   LEU A 578      10.723  -8.247  40.158  1.00  0.00           H  
ATOM    374  HA  LEU A 578       9.862  -7.244  42.734  1.00  0.00           H  
ATOM    375  HB3 LEU A 578       9.350  -9.823  41.157  1.00  0.00           H  
ATOM    376  HB2 LEU A 578       8.370  -8.392  41.108  1.00  0.00           H  
ATOM    377  HG  LEU A 578       8.716 -10.220  43.521  1.00  0.00           H  
ATOM    378 HD11 LEU A 578       6.883  -8.877  44.574  1.00  0.00           H  
ATOM    379 HD12 LEU A 578       8.335  -7.925  44.349  1.00  0.00           H  
ATOM    380 HD13 LEU A 578       6.972  -7.722  43.248  1.00  0.00           H  
ATOM    381 HD21 LEU A 578       6.375 -10.857  43.113  1.00  0.00           H  
ATOM    382 HD22 LEU A 578       6.314  -9.815  41.694  1.00  0.00           H  
ATOM    383 HD23 LEU A 578       7.371 -11.224  41.712  1.00  0.00           H  
ATOM    384  N   ALA A 579      11.874  -9.936  42.583  1.00 68.49           N  
ANISOU  384  N   ALA A 579     7898   8845   9279    114     56    430
ATOM    385  CA  ALA A 579      12.754 -10.824  43.348  1.00 67.77           C  
ANISOU  385  CA  ALA A 579     7829   8803   9116     99     69    471
ATOM    386  C   ALA A 579      14.051 -10.141  43.824  1.00 70.18           C  
ANISOU  386  C   ALA A 579     8232   9142   9292     71      6    476
ATOM    387  O   ALA A 579      14.582 -10.529  44.862  1.00 70.85           O  
ANISOU  387  O   ALA A 579     8381   9241   9297     92     43    495
ATOM    388  CB  ALA A 579      13.111 -12.034  42.474  1.00  0.00           C  
ATOM    389  HB1 ALA A 579      12.214 -12.579  42.177  1.00  0.00           H  
ATOM    390  HB2 ALA A 579      13.634 -11.735  41.565  1.00  0.00           H  
ATOM    391  HB3 ALA A 579      13.745 -12.739  43.013  1.00  0.00           H  
ATOM    392  H   ALA A 579      11.776 -10.125  41.595  1.00  0.00           H  
ATOM    393  HA  ALA A 579      12.212 -11.183  44.225  1.00  0.00           H  
ATOM    394  N   LEU A 580      14.527  -9.103  43.112  1.00 65.52           N  
ANISOU  394  N   LEU A 580     7660   8559   8676     17    -95    461
ATOM    395  CA  LEU A 580      15.654  -8.246  43.490  1.00 65.35           C  
ANISOU  395  CA  LEU A 580     7725   8564   8539    -39   -176    462
ATOM    396  C   LEU A 580      15.223  -7.227  44.561  1.00 72.81           C  
ANISOU  396  C   LEU A 580     8801   9450   9414     -7   -143    424
ATOM    397  O   LEU A 580      16.040  -6.844  45.393  1.00 74.77           O  
ANISOU  397  O   LEU A 580     9131   9726   9552    -27   -166    434
ATOM    398  CB  LEU A 580      16.173  -7.491  42.242  1.00  0.00           C  
ATOM    399  CG  LEU A 580      17.451  -6.638  42.431  1.00  0.00           C  
ATOM    400  CD1 LEU A 580      18.651  -7.465  42.926  1.00  0.00           C  
ATOM    401  CD2 LEU A 580      17.807  -5.919  41.121  1.00  0.00           C  
ATOM    402  HB2 LEU A 580      16.382  -8.217  41.458  1.00  0.00           H  
ATOM    403  HB3 LEU A 580      15.377  -6.855  41.851  1.00  0.00           H  
ATOM    404  HG  LEU A 580      17.254  -5.861  43.171  1.00  0.00           H  
ATOM    405 HD11 LEU A 580      19.552  -6.854  42.982  1.00  0.00           H  
ATOM    406 HD12 LEU A 580      18.479  -7.867  43.925  1.00  0.00           H  
ATOM    407 HD13 LEU A 580      18.860  -8.302  42.258  1.00  0.00           H  
ATOM    408 HD21 LEU A 580      18.680  -5.278  41.246  1.00  0.00           H  
ATOM    409 HD22 LEU A 580      18.030  -6.633  40.326  1.00  0.00           H  
ATOM    410 HD23 LEU A 580      16.984  -5.290  40.780  1.00  0.00           H  
ATOM    411  H   LEU A 580      14.062  -8.878  42.241  1.00  0.00           H  
ATOM    412  HA  LEU A 580      16.448  -8.887  43.865  1.00  0.00           H  
ATOM    413  N   GLY A 581      13.939  -6.829  44.584  1.00 68.55           N  
ANISOU  413  N   GLY A 581     8280   8831   8934     50    -86    383
ATOM    414  CA  GLY A 581      13.361  -5.999  45.636  1.00 68.97           C  
ANISOU  414  CA  GLY A 581     8461   8816   8927    103    -31    341
ATOM    415  C   GLY A 581      13.130  -6.775  46.940  1.00 71.97           C  
ANISOU  415  C   GLY A 581     8875   9215   9257    156     75    359
ATOM    416  O   GLY A 581      13.302  -6.213  48.020  1.00 72.48           O  
ANISOU  416  O   GLY A 581     9083   9266   9191    154     70    342
ATOM    417  HA3 GLY A 581      12.402  -5.617  45.285  1.00  0.00           H  
ATOM    418  H   GLY A 581      13.315  -7.172  43.868  1.00  0.00           H  
ATOM    419  HA2 GLY A 581      13.997  -5.132  45.826  1.00  0.00           H  
ATOM    420  N   LEU A 582      12.776  -8.067  46.835  1.00 66.70           N  
ANISOU  420  N   LEU A 582     8090   8572   8681    194    165    394
ATOM    421  CA  LEU A 582      12.488  -8.959  47.957  1.00 65.79           C  
ANISOU  421  CA  LEU A 582     8002   8469   8526    240    280    424
ATOM    422  C   LEU A 582      13.758  -9.571  48.575  1.00 67.69           C  
ANISOU  422  C   LEU A 582     8304   8773   8642    196    210    466
ATOM    423  O   LEU A 582      13.745  -9.846  49.773  1.00 66.57           O  
ANISOU  423  O   LEU A 582     8283   8631   8381    221    248    472
ATOM    424  CB  LEU A 582      11.599 -10.118  47.456  1.00  0.00           C  
ATOM    425  CG  LEU A 582      10.125  -9.743  47.192  1.00  0.00           C  
ATOM    426  CD1 LEU A 582       9.437 -10.834  46.358  1.00  0.00           C  
ATOM    427  CD2 LEU A 582       9.342  -9.493  48.492  1.00  0.00           C  
ATOM    428  HB2 LEU A 582      12.037 -10.510  46.538  1.00  0.00           H  
ATOM    429  HB3 LEU A 582      11.612 -10.946  48.168  1.00  0.00           H  
ATOM    430  HG  LEU A 582      10.095  -8.821  46.611  1.00  0.00           H  
ATOM    431 HD11 LEU A 582       8.411 -10.558  46.116  1.00  0.00           H  
ATOM    432 HD12 LEU A 582       9.961 -11.003  45.418  1.00  0.00           H  
ATOM    433 HD13 LEU A 582       9.409 -11.784  46.894  1.00  0.00           H  
ATOM    434 HD21 LEU A 582       8.301  -9.251  48.279  1.00  0.00           H  
ATOM    435 HD22 LEU A 582       9.352 -10.373  49.136  1.00  0.00           H  
ATOM    436 HD23 LEU A 582       9.754  -8.660  49.060  1.00  0.00           H  
ATOM    437  H   LEU A 582      12.639  -8.443  45.906  1.00  0.00           H  
ATOM    438  HA  LEU A 582      11.971  -8.405  48.741  1.00  0.00           H  
ATOM    439  N   VAL A 583      14.849  -9.765  47.808  1.00 64.67           N  
ANISOU  439  N   VAL A 583     7843   8449   8281    137    104    494
ATOM    440  CA  VAL A 583      16.123 -10.279  48.332  1.00 65.54           C  
ANISOU  440  CA  VAL A 583     7975   8636   8292    103     23    543
ATOM    441  C   VAL A 583      16.902  -9.171  49.068  1.00 71.40           C  
ANISOU  441  C   VAL A 583     8857   9383   8887     57    -70    515
ATOM    442  O   VAL A 583      17.576  -9.473  50.048  1.00 71.55           O  
ANISOU  442  O   VAL A 583     8959   9436   8788     64    -86    543
ATOM    443  CB  VAL A 583      16.979 -10.886  47.186  1.00  0.00           C  
ATOM    444  CG1 VAL A 583      17.604  -9.864  46.227  1.00  0.00           C  
ATOM    445  CG2 VAL A 583      18.079 -11.816  47.715  1.00  0.00           C  
ATOM    446  HB  VAL A 583      16.309 -11.508  46.593  1.00  0.00           H  
ATOM    447 HG11 VAL A 583      17.931 -10.340  45.303  1.00  0.00           H  
ATOM    448 HG12 VAL A 583      16.876  -9.105  45.973  1.00  0.00           H  
ATOM    449 HG13 VAL A 583      18.466  -9.360  46.665  1.00  0.00           H  
ATOM    450 HG21 VAL A 583      18.648 -12.230  46.884  1.00  0.00           H  
ATOM    451 HG22 VAL A 583      18.784 -11.295  48.363  1.00  0.00           H  
ATOM    452 HG23 VAL A 583      17.654 -12.647  48.275  1.00  0.00           H  
ATOM    453  H   VAL A 583      14.798  -9.553  46.821  1.00  0.00           H  
ATOM    454  HA  VAL A 583      15.902 -11.075  49.045  1.00  0.00           H  
ATOM    455  N   LEU A 584      16.775  -7.901  48.637  1.00 68.55           N  
ANISOU  455  N   LEU A 584     8539   8978   8528      8   -132    461
ATOM    456  CA  LEU A 584      17.363  -6.736  49.300  1.00 69.89           C  
ANISOU  456  CA  LEU A 584     8863   9129   8562    -51   -224    424
ATOM    457  C   LEU A 584      16.537  -6.305  50.527  1.00 74.19           C  
ANISOU  457  C   LEU A 584     9576   9603   9008     19   -130    384
ATOM    458  O   LEU A 584      17.096  -5.691  51.435  1.00 74.24           O  
ANISOU  458  O   LEU A 584     9729   9616   8864    -14   -193    373
ATOM    459  CB  LEU A 584      17.432  -5.553  48.307  1.00 70.20           C  
ANISOU  459  CB  LEU A 584     8921   9118   8634   -122   -305    380
ATOM    460  CG  LEU A 584      18.473  -5.714  47.174  1.00 75.78           C  
ANISOU  460  CG  LEU A 584     9496   9905   9392   -214   -411    423
ATOM    461  CD1 LEU A 584      18.314  -4.597  46.129  1.00 76.60           C  
ANISOU  461  CD1 LEU A 584     9603   9945   9557   -259   -447    390
ATOM    462  CD2 LEU A 584      19.920  -5.743  47.694  1.00 79.70           C  
ANISOU  462  CD2 LEU A 584    10013  10487   9782   -313   -539    454
ATOM    463  H   LEU A 584      16.212  -7.729  47.816  1.00  0.00           H  
ATOM    464  HA  LEU A 584      18.364  -6.982  49.654  1.00  0.00           H  
ATOM    465  HB3 LEU A 584      17.659  -4.630  48.844  1.00  0.00           H  
ATOM    466  HB2 LEU A 584      16.443  -5.401  47.870  1.00  0.00           H  
ATOM    467  HG  LEU A 584      18.291  -6.662  46.667  1.00  0.00           H  
ATOM    468 HD11 LEU A 584      18.984  -4.752  45.283  1.00  0.00           H  
ATOM    469 HD12 LEU A 584      17.298  -4.556  45.736  1.00  0.00           H  
ATOM    470 HD13 LEU A 584      18.539  -3.620  46.558  1.00  0.00           H  
ATOM    471 HD21 LEU A 584      20.630  -5.795  46.868  1.00  0.00           H  
ATOM    472 HD22 LEU A 584      20.152  -4.849  48.274  1.00  0.00           H  
ATOM    473 HD23 LEU A 584      20.109  -6.611  48.325  1.00  0.00           H  
ATOM    474  N   ALA A 585      15.243  -6.670  50.589  1.00 70.68           N  
ANISOU  474  N   ALA A 585     9107   9100   8648    116     22    368
ATOM    475  CA  ALA A 585      14.388  -6.499  51.763  1.00 71.50           C  
ANISOU  475  CA  ALA A 585     9347   9144   8674    202    152    339
ATOM    476  C   ALA A 585      14.655  -7.599  52.804  1.00 76.21           C  
ANISOU  476  C   ALA A 585     9992   9798   9166    220    186    395
ATOM    477  O   ALA A 585      14.668  -7.303  53.996  1.00 76.40           O  
ANISOU  477  O   ALA A 585    10200   9801   9026    231    189    373
ATOM    478  CB  ALA A 585      12.917  -6.592  51.328  1.00  0.00           C  
ATOM    479  HB1 ALA A 585      12.672  -5.805  50.614  1.00  0.00           H  
ATOM    480  HB2 ALA A 585      12.689  -7.549  50.860  1.00  0.00           H  
ATOM    481  HB3 ALA A 585      12.246  -6.473  52.179  1.00  0.00           H  
ATOM    482  H   ALA A 585      14.845  -7.150  49.794  1.00  0.00           H  
ATOM    483  HA  ALA A 585      14.568  -5.522  52.215  1.00  0.00           H  
ATOM    484  N   ALA A 586      14.918  -8.845  52.363  1.00 72.90           N  
ANISOU  484  N   ALA A 586     9424   9440   8833    226    211    465
ATOM    485  CA  ALA A 586      15.266  -9.985  53.215  1.00 73.37           C  
ANISOU  485  CA  ALA A 586     9512   9550   8814    251    242    535
ATOM    486  C   ALA A 586      16.690  -9.860  53.781  1.00 77.11           C  
ANISOU  486  C   ALA A 586    10081  10087   9129    189     75    551
ATOM    487  O   ALA A 586      16.910 -10.196  54.942  1.00 78.15           O  
ANISOU  487  O   ALA A 586    10368  10221   9104    213     85    562
ATOM    488  CB  ALA A 586      15.174 -11.277  52.386  1.00  0.00           C  
ATOM    489  HB1 ALA A 586      15.432 -12.151  52.986  1.00  0.00           H  
ATOM    490  HB2 ALA A 586      14.160 -11.430  52.015  1.00  0.00           H  
ATOM    491  HB3 ALA A 586      15.843 -11.256  51.525  1.00  0.00           H  
ATOM    492  H   ALA A 586      14.866  -9.017  51.368  1.00  0.00           H  
ATOM    493  HA  ALA A 586      14.559 -10.041  54.045  1.00  0.00           H  
ATOM    494  N   LEU A 587      17.634  -9.323  52.988  1.00 72.59           N  
ANISOU  494  N   LEU A 587     9417   9570   8595    106    -78    552
ATOM    495  CA  LEU A 587      18.997  -8.987  53.400  1.00 73.08           C  
ANISOU  495  CA  LEU A 587     9520   9709   8538     25   -257    572
ATOM    496  C   LEU A 587      19.004  -7.766  54.336  1.00 78.88           C  
ANISOU  496  C   LEU A 587    10481  10392   9098     -8   -306    508
ATOM    497  O   LEU A 587      19.793  -7.741  55.276  1.00 79.92           O  
ANISOU  497  O   LEU A 587    10715  10573   9078    -26   -391    534
ATOM    498  CB  LEU A 587      19.833  -8.706  52.129  1.00  0.00           C  
ATOM    499  CG  LEU A 587      21.337  -8.412  52.331  1.00  0.00           C  
ATOM    500  CD1 LEU A 587      22.097  -9.623  52.899  1.00  0.00           C  
ATOM    501  CD2 LEU A 587      21.970  -7.957  51.007  1.00  0.00           C  
ATOM    502  HB2 LEU A 587      19.750  -9.562  51.459  1.00  0.00           H  
ATOM    503  HB3 LEU A 587      19.381  -7.868  51.596  1.00  0.00           H  
ATOM    504  HG  LEU A 587      21.450  -7.586  53.032  1.00  0.00           H  
ATOM    505 HD11 LEU A 587      23.160  -9.402  53.012  1.00  0.00           H  
ATOM    506 HD12 LEU A 587      21.724  -9.906  53.883  1.00  0.00           H  
ATOM    507 HD13 LEU A 587      22.009 -10.491  52.245  1.00  0.00           H  
ATOM    508 HD21 LEU A 587      23.025  -7.714  51.137  1.00  0.00           H  
ATOM    509 HD22 LEU A 587      21.899  -8.734  50.245  1.00  0.00           H  
ATOM    510 HD23 LEU A 587      21.475  -7.066  50.619  1.00  0.00           H  
ATOM    511  H   LEU A 587      17.381  -9.103  52.034  1.00  0.00           H  
ATOM    512  HA  LEU A 587      19.415  -9.836  53.941  1.00  0.00           H  
ATOM    513  N   GLY A 588      18.093  -6.799  54.129  1.00 75.25           N  
ANISOU  513  N   GLY A 588    10109   9828   8654     -8   -255    424
ATOM    514  CA  GLY A 588      17.909  -5.629  54.984  1.00 76.53           C  
ANISOU  514  CA  GLY A 588    10511   9917   8649    -33   -292    351
ATOM    515  C   GLY A 588      17.340  -5.968  56.369  1.00 81.36           C  
ANISOU  515  C   GLY A 588    11290  10506   9119     59   -178    355
ATOM    516  O   GLY A 588      17.732  -5.340  57.350  1.00 82.54           O  
ANISOU  516  O   GLY A 588    11624  10659   9078     19   -272    337
ATOM    517  HA3 GLY A 588      17.222  -4.944  54.485  1.00  0.00           H  
ATOM    518  H   GLY A 588      17.480  -6.884  53.330  1.00  0.00           H  
ATOM    519  HA2 GLY A 588      18.858  -5.102  55.093  1.00  0.00           H  
ATOM    520  N   LEU A 589      16.469  -6.989  56.457  1.00 77.36           N  
ANISOU  520  N   LEU A 589    10722   9977   8696    172     19    382
ATOM    521  CA  LEU A 589      15.913  -7.513  57.705  1.00 78.31           C  
ANISOU  521  CA  LEU A 589    10986  10074   8693    263    163    400
ATOM    522  C   LEU A 589      16.929  -8.387  58.461  1.00 86.23           C  
ANISOU  522  C   LEU A 589    12020  11172   9573    239     58    481
ATOM    523  O   LEU A 589      16.927  -8.364  59.689  1.00 87.98           O  
ANISOU  523  O   LEU A 589    12452  11386   9591    250     40    474
ATOM    524  CB  LEU A 589      14.665  -8.373  57.391  1.00  0.00           C  
ATOM    525  CG  LEU A 589      13.399  -7.559  57.040  1.00  0.00           C  
ATOM    526  CD1 LEU A 589      12.355  -8.444  56.342  1.00  0.00           C  
ATOM    527  CD2 LEU A 589      12.780  -6.884  58.276  1.00  0.00           C  
ATOM    528  HB2 LEU A 589      14.903  -9.050  56.569  1.00  0.00           H  
ATOM    529  HB3 LEU A 589      14.425  -9.022  58.236  1.00  0.00           H  
ATOM    530  HG  LEU A 589      13.674  -6.771  56.340  1.00  0.00           H  
ATOM    531 HD11 LEU A 589      11.474  -7.868  56.061  1.00  0.00           H  
ATOM    532 HD12 LEU A 589      12.759  -8.887  55.431  1.00  0.00           H  
ATOM    533 HD13 LEU A 589      12.028  -9.257  56.991  1.00  0.00           H  
ATOM    534 HD21 LEU A 589      11.879  -6.332  58.009  1.00  0.00           H  
ATOM    535 HD22 LEU A 589      12.504  -7.619  59.034  1.00  0.00           H  
ATOM    536 HD23 LEU A 589      13.466  -6.173  58.734  1.00  0.00           H  
ATOM    537  H   LEU A 589      16.180  -7.440  55.599  1.00  0.00           H  
ATOM    538  HA  LEU A 589      15.640  -6.682  58.357  1.00  0.00           H  
ATOM    539  N   PHE A 590      17.809  -9.120  57.756  1.00 84.13           N  
ANISOU  539  N   PHE A 590    11552  10994   9419    207    -25    556
ATOM    540  CA  PHE A 590      18.857  -9.959  58.348  1.00 85.17           C  
ANISOU  540  CA  PHE A 590    11674  11225   9462    198   -139    644
ATOM    541  C   PHE A 590      20.048  -9.126  58.867  1.00 90.80           C  
ANISOU  541  C   PHE A 590    12519  11983   9998    105   -351    618
ATOM    542  O   PHE A 590      20.699  -9.547  59.820  1.00 92.29           O  
ANISOU  542  O   PHE A 590    12846  12208  10010    123   -407    657
ATOM    543  CB  PHE A 590      19.369 -10.968  57.289  1.00 85.86           C  
ANISOU  543  CB  PHE A 590    11510  11388   9723    188   -185    714
ATOM    544  CG  PHE A 590      18.638 -12.307  57.236  1.00 87.71           C  
ANISOU  544  CG  PHE A 590    11678  11613  10035    283    -31    791
ATOM    545  CD1 PHE A 590      19.381 -13.507  57.186  1.00 93.16           C  
ANISOU  545  CD1 PHE A 590    12345  12374  10678    322    -84    892
ATOM    546  CD2 PHE A 590      17.226 -12.373  57.228  1.00 89.16           C  
ANISOU  546  CD2 PHE A 590    11827  11712  10337    331    164    768
ATOM    547  CE1 PHE A 590      18.724 -14.752  57.130  1.00 94.40           C  
ANISOU  547  CE1 PHE A 590    12467  12499  10901    404     62    964
ATOM    548  CE2 PHE A 590      16.569 -13.618  57.169  1.00 92.48           C  
ANISOU  548  CE2 PHE A 590    12196  12113  10828    397    304    840
ATOM    549  CZ  PHE A 590      17.318 -14.808  57.121  1.00 92.02           C  
ANISOU  549  CZ  PHE A 590    12138  12109  10719    430    255    936
ATOM    550  H   PHE A 590      17.745  -9.103  56.747  1.00  0.00           H  
ATOM    551  HA  PHE A 590      18.451 -10.508  59.200  1.00  0.00           H  
ATOM    552  HB3 PHE A 590      20.421 -11.194  57.471  1.00  0.00           H  
ATOM    553  HB2 PHE A 590      19.347 -10.522  56.294  1.00  0.00           H  
ATOM    554  HD1 PHE A 590      20.461 -13.480  57.189  1.00  0.00           H  
ATOM    555  HD2 PHE A 590      16.633 -11.471  57.264  1.00  0.00           H  
ATOM    556  HE1 PHE A 590      19.299 -15.664  57.094  1.00  0.00           H  
ATOM    557  HE2 PHE A 590      15.489 -13.658  57.160  1.00  0.00           H  
ATOM    558  HZ  PHE A 590      16.814 -15.763  57.076  1.00  0.00           H  
ATOM    559  N   VAL A 591      20.319  -7.950  58.273  1.00 87.14           N  
ANISOU  559  N   VAL A 591    12030  11508   9572      2   -470    551
ATOM    560  CA  VAL A 591      21.370  -7.013  58.688  1.00 88.16           C  
ANISOU  560  CA  VAL A 591    12274  11669   9554   -120   -683    516
ATOM    561  C   VAL A 591      20.865  -6.061  59.797  1.00 93.62           C  
ANISOU  561  C   VAL A 591    13278  12259  10035   -106   -649    433
ATOM    562  O   VAL A 591      21.690  -5.532  60.545  1.00 95.13           O  
ANISOU  562  O   VAL A 591    13621  12491  10034   -156   -792    439
ATOM    563  CB  VAL A 591      21.850  -6.230  57.427  1.00 91.42           C  
ANISOU  563  CB  VAL A 591    12564  12084  10086   -244   -797    475
ATOM    564  CG1 VAL A 591      22.701  -4.973  57.708  1.00 92.68           C  
ANISOU  564  CG1 VAL A 591    12881  12237  10095   -390   -998    418
ATOM    565  CG2 VAL A 591      22.653  -7.158  56.492  1.00 90.30           C  
ANISOU  565  CG2 VAL A 591    12140  12067  10105   -265   -858    564
ATOM    566  H   VAL A 591      19.762  -7.686  57.471  1.00  0.00           H  
ATOM    567  HA  VAL A 591      22.217  -7.565  59.099  1.00  0.00           H  
ATOM    568  HB  VAL A 591      20.967  -5.891  56.883  1.00  0.00           H  
ATOM    569 HG11 VAL A 591      23.076  -4.540  56.780  1.00  0.00           H  
ATOM    570 HG12 VAL A 591      22.127  -4.190  58.204  1.00  0.00           H  
ATOM    571 HG13 VAL A 591      23.564  -5.209  58.332  1.00  0.00           H  
ATOM    572 HG21 VAL A 591      22.865  -6.670  55.540  1.00  0.00           H  
ATOM    573 HG22 VAL A 591      23.607  -7.436  56.941  1.00  0.00           H  
ATOM    574 HG23 VAL A 591      22.124  -8.084  56.270  1.00  0.00           H  
ATOM    575  N   HIS A 592      19.540  -5.867  59.940  1.00 89.57           N  
ANISOU  575  N   HIS A 592    12863  11619   9550    -32   -463    359
ATOM    576  CA  HIS A 592      18.929  -5.073  61.010  1.00 90.94           C  
ANISOU  576  CA  HIS A 592    13343  11686   9525      4   -400    275
ATOM    577  C   HIS A 592      18.730  -5.934  62.270  1.00 96.90           C  
ANISOU  577  C   HIS A 592    14241  12464  10113     96   -311    327
ATOM    578  O   HIS A 592      19.117  -5.511  63.358  1.00 99.34           O  
ANISOU  578  O   HIS A 592    14808  12750  10187     72   -387    288
ATOM    579  CB  HIS A 592      17.565  -4.539  60.519  1.00  0.00           C  
ATOM    580  CG  HIS A 592      16.852  -3.618  61.481  1.00  0.00           C  
ATOM    581  ND1 HIS A 592      16.043  -4.074  62.509  1.00  0.00           N  
ATOM    582  CD2 HIS A 592      16.855  -2.245  61.596  1.00  0.00           C  
ATOM    583  CE1 HIS A 592      15.609  -3.001  63.175  1.00  0.00           C  
ATOM    584  NE2 HIS A 592      16.061  -1.856  62.677  1.00  0.00           N  
ATOM    585  HB2 HIS A 592      17.725  -3.966  59.605  1.00  0.00           H  
ATOM    586  HB3 HIS A 592      16.894  -5.357  60.248  1.00  0.00           H  
ATOM    587  HD1 HIS A 592      15.823  -5.037  62.724  1.00  0.00           H  
ATOM    588  HD2 HIS A 592      17.372  -1.513  60.994  1.00  0.00           H  
ATOM    589  HE1 HIS A 592      14.954  -3.059  64.033  1.00  0.00           H  
ATOM    590  H   HIS A 592      18.919  -6.317  59.283  1.00  0.00           H  
ATOM    591  HA  HIS A 592      19.570  -4.223  61.254  1.00  0.00           H  
ATOM    592  N   HIS A 593      18.161  -7.143  62.120  1.00 91.62           N  
ANISOU  592  N   HIS A 593    13419  11835   9558    193   -156    415
ATOM    593  CA  HIS A 593      17.942  -8.124  63.188  1.00 92.27           C  
ANISOU  593  CA  HIS A 593    13617  11934   9507    286    -44    484
ATOM    594  C   HIS A 593      19.114  -9.126  63.188  1.00100.84           C  
ANISOU  594  C   HIS A 593    14603  13148  10563    256   -213    598
ATOM    595  O   HIS A 593      18.922 -10.338  63.126  1.00100.14           O  
ANISOU  595  O   HIS A 593    14462  13089  10497    336   -110    694
ATOM    596  CB  HIS A 593      16.598  -8.854  62.948  1.00  0.00           C  
ATOM    597  CG  HIS A 593      15.387  -7.957  62.853  1.00  0.00           C  
ATOM    598  ND1 HIS A 593      14.963  -7.385  61.666  1.00  0.00           N  
ATOM    599  CD2 HIS A 593      14.507  -7.507  63.813  1.00  0.00           C  
ATOM    600  CE1 HIS A 593      13.878  -6.657  61.940  1.00  0.00           C  
ATOM    601  NE2 HIS A 593      13.548  -6.677  63.226  1.00  0.00           N  
ATOM    602  HB2 HIS A 593      16.636  -9.475  62.051  1.00  0.00           H  
ATOM    603  HB3 HIS A 593      16.409  -9.538  63.774  1.00  0.00           H  
ATOM    604  HD1 HIS A 593      15.392  -7.519  60.760  1.00  0.00           H  
ATOM    605  HD2 HIS A 593      14.489  -7.714  64.873  1.00  0.00           H  
ATOM    606  HE1 HIS A 593      13.328  -6.100  61.196  1.00  0.00           H  
ATOM    607  H   HIS A 593      17.883  -7.424  61.189  1.00  0.00           H  
ATOM    608  HA  HIS A 593      17.906  -7.632  64.161  1.00  0.00           H  
ATOM    609  N   ARG A 594      20.344  -8.596  63.236  1.00101.24           N  
ANISOU  609  N   ARG A 594    14631  13271  10563    138   -473    587
ATOM    610  CA  ARG A 594      21.611  -9.300  63.041  1.00102.75           C  
ANISOU  610  CA  ARG A 594    14711  13602  10729     94   -682    684
ATOM    611  C   ARG A 594      21.995 -10.127  64.279  1.00113.89           C  
ANISOU  611  C   ARG A 594    16285  15049  11939    170   -687    766
ATOM    612  O   ARG A 594      22.378 -11.290  64.157  1.00113.48           O  
ANISOU  612  O   ARG A 594    16102  15065  11948    238   -674    880
ATOM    613  CB  ARG A 594      22.658  -8.192  62.806  1.00101.59           C  
ANISOU  613  CB  ARG A 594    14593  13501  10504    -63   -947    630
ATOM    614  CG  ARG A 594      23.993  -8.641  62.190  1.00105.14           C  
ANISOU  614  CG  ARG A 594    14750  14067  11130   -150  -1106    681
ATOM    615  CD  ARG A 594      25.066  -7.535  62.226  1.00110.12           C  
ANISOU  615  CD  ARG A 594    15429  14744  11665   -323  -1367    633
ATOM    616  NE  ARG A 594      24.519  -6.221  61.839  1.00115.32           N  
ANISOU  616  NE  ARG A 594    16258  15267  12291   -403  -1343    500
ATOM    617  CZ  ARG A 594      24.655  -5.058  62.501  1.00128.61           C  
ANISOU  617  CZ  ARG A 594    18179  16905  13781   -515  -1493    421
ATOM    618  NH1 ARG A 594      25.405  -4.954  63.608  1.00123.95           N  
ANISOU  618  NH1 ARG A 594    17687  16405  13004   -568  -1690    459
ATOM    619  NH2 ARG A 594      24.012  -3.975  62.045  1.00105.65           N1+
ANISOU  619  NH2 ARG A 594    15431  13854  10859   -569  -1450    301
ATOM    620  H   ARG A 594      20.401  -7.589  63.312  1.00  0.00           H  
ATOM    621  HA  ARG A 594      21.541  -9.955  62.173  1.00  0.00           H  
ATOM    622  HB3 ARG A 594      22.848  -7.652  63.736  1.00  0.00           H  
ATOM    623  HB2 ARG A 594      22.220  -7.456  62.135  1.00  0.00           H  
ATOM    624  HG3 ARG A 594      23.829  -8.969  61.162  1.00  0.00           H  
ATOM    625  HG2 ARG A 594      24.375  -9.509  62.728  1.00  0.00           H  
ATOM    626  HD3 ARG A 594      25.897  -7.789  61.568  1.00  0.00           H  
ATOM    627  HD2 ARG A 594      25.474  -7.484  63.235  1.00  0.00           H  
ATOM    628  HE  ARG A 594      23.944  -6.220  61.007  1.00  0.00           H  
ATOM    629 HH12 ARG A 594      25.480  -4.076  64.100  1.00  0.00           H  
ATOM    630 HH11 ARG A 594      25.885  -5.766  63.968  1.00  0.00           H  
ATOM    631 HH22 ARG A 594      24.091  -3.090  62.524  1.00  0.00           H  
ATOM    632 HH21 ARG A 594      23.398  -4.053  61.246  1.00  0.00           H  
ATOM    633  N   ASP A 595      21.856  -9.512  65.461  1.00116.28           N  
ANISOU  633  N   ASP A 595    16889  15300  11993    160   -712    707
ATOM    634  CA  ASP A 595      22.151 -10.057  66.786  1.00119.76           C  
ANISOU  634  CA  ASP A 595    17549  15768  12187    218   -743    770
ATOM    635  C   ASP A 595      20.891 -10.658  67.449  1.00126.94           C  
ANISOU  635  C   ASP A 595    18590  16590  13052    360   -445    802
ATOM    636  O   ASP A 595      20.983 -11.130  68.582  1.00129.23           O  
ANISOU  636  O   ASP A 595    19059  16898  13144    422   -442    873
ATOM    637  CB  ASP A 595      22.727  -8.915  67.671  1.00124.30           C  
ANISOU  637  CB  ASP A 595    18412  16324  12491    126   -925    683
ATOM    638  CG  ASP A 595      21.920  -7.608  67.668  1.00140.91           C  
ANISOU  638  CG  ASP A 595    20616  18315  14609     50   -897    531
ATOM    639  OD1 ASP A 595      22.141  -6.809  66.730  1.00141.61           O  
ANISOU  639  OD1 ASP A 595    20530  18433  14843    -67  -1040    495
ATOM    640  OD2 ASP A 595      21.090  -7.441  68.587  1.00149.55           O1-
ANISOU  640  OD2 ASP A 595    21972  19287  15564    112   -725    451
ATOM    641  H   ASP A 595      21.551  -8.548  65.448  1.00  0.00           H  
ATOM    642  HA  ASP A 595      22.895 -10.853  66.709  1.00  0.00           H  
ATOM    643  HB3 ASP A 595      23.732  -8.676  67.321  1.00  0.00           H  
ATOM    644  HB2 ASP A 595      22.857  -9.250  68.701  1.00  0.00           H  
ATOM    645  N   SER A 596      19.738 -10.694  66.750  1.00123.36           N  
ANISOU  645  N   SER A 596    18044  16048  12778    408   -202    758
ATOM    646  CA  SER A 596      18.512 -11.373  67.189  1.00124.22           C  
ANISOU  646  CA  SER A 596    18241  16082  12874    527     94    792
ATOM    647  C   SER A 596      18.723 -12.907  67.196  1.00129.09           C  
ANISOU  647  C   SER A 596    18733  16754  13561    592    140    943
ATOM    648  O   SER A 596      19.457 -13.409  66.343  1.00127.43           O  
ANISOU  648  O   SER A 596    18270  16609  13540    567     42    996
ATOM    649  CB  SER A 596      17.337 -10.966  66.264  1.00  0.00           C  
ATOM    650  OG  SER A 596      17.264 -11.698  65.053  1.00  0.00           O  
ATOM    651  HB2 SER A 596      16.395 -11.129  66.788  1.00  0.00           H  
ATOM    652  HB3 SER A 596      17.374  -9.900  66.039  1.00  0.00           H  
ATOM    653  HG  SER A 596      17.804 -11.266  64.404  1.00  0.00           H  
ATOM    654  H   SER A 596      19.742 -10.299  65.821  1.00  0.00           H  
ATOM    655  HA  SER A 596      18.303 -11.009  68.195  1.00  0.00           H  
ATOM    656  N   PRO A 597      18.085 -13.668  68.113  1.00127.93           N  
ANISOU  656  N   PRO A 597    18776  16573  13258    680    299   1014
ATOM    657  CA  PRO A 597      18.336 -15.109  68.287  1.00127.94           C  
ANISOU  657  CA  PRO A 597    18700  16608  13305    743    339   1164
ATOM    658  C   PRO A 597      17.772 -16.013  67.171  1.00129.76           C  
ANISOU  658  C   PRO A 597    18641  16821  13843    757    469   1208
ATOM    659  O   PRO A 597      18.062 -17.208  67.168  1.00129.31           O  
ANISOU  659  O   PRO A 597    18492  16798  13843    792    429   1322
ATOM    660  CB  PRO A 597      17.719 -15.441  69.653  1.00131.71           C  
ANISOU  660  CB  PRO A 597    19451  17020  13575    826    551   1211
ATOM    661  CG  PRO A 597      16.596 -14.430  69.818  1.00136.66           C  
ANISOU  661  CG  PRO A 597    20242  17572  14109    820    681   1078
ATOM    662  CD  PRO A 597      17.097 -13.187  69.082  1.00131.56           C  
ANISOU  662  CD  PRO A 597    19557  16960  13468    726    438    966
ATOM    663  HA  PRO A 597      19.412 -15.288  68.333  1.00  0.00           H  
ATOM    664  HB3 PRO A 597      18.465 -15.283  70.433  1.00  0.00           H  
ATOM    665  HB2 PRO A 597      17.370 -16.471  69.746  1.00  0.00           H  
ATOM    666  HG3 PRO A 597      16.349 -14.234  70.862  1.00  0.00           H  
ATOM    667  HG2 PRO A 597      15.697 -14.807  69.328  1.00  0.00           H  
ATOM    668  HD2 PRO A 597      16.275 -12.655  68.603  1.00  0.00           H  
ATOM    669  HD3 PRO A 597      17.583 -12.511  69.787  1.00  0.00           H  
ATOM    670  N   LEU A 598      17.013 -15.457  66.214  1.00125.06           N  
ANISOU  670  N   LEU A 598    17914  16169  13436    734    615   1123
ATOM    671  CA  LEU A 598      16.504 -16.147  65.030  1.00123.36           C  
ANISOU  671  CA  LEU A 598    17434  15933  13504    734    726   1155
ATOM    672  C   LEU A 598      17.587 -16.218  63.937  1.00125.47           C  
ANISOU  672  C   LEU A 598    17475  16279  13918    683    502   1165
ATOM    673  O   LEU A 598      17.763 -17.267  63.316  1.00124.19           O  
ANISOU  673  O   LEU A 598    17166  16126  13896    708    520   1247
ATOM    674  CB  LEU A 598      15.292 -15.334  64.518  1.00  0.00           C  
ATOM    675  CG  LEU A 598      14.543 -15.928  63.301  1.00  0.00           C  
ATOM    676  CD1 LEU A 598      13.034 -15.714  63.447  1.00  0.00           C  
ATOM    677  CD2 LEU A 598      15.010 -15.331  61.962  1.00  0.00           C  
ATOM    678  HB2 LEU A 598      14.592 -15.262  65.352  1.00  0.00           H  
ATOM    679  HB3 LEU A 598      15.580 -14.302  64.310  1.00  0.00           H  
ATOM    680  HG  LEU A 598      14.707 -17.006  63.274  1.00  0.00           H  
ATOM    681 HD11 LEU A 598      12.509 -16.124  62.586  1.00  0.00           H  
ATOM    682 HD12 LEU A 598      12.645 -16.207  64.338  1.00  0.00           H  
ATOM    683 HD13 LEU A 598      12.789 -14.655  63.516  1.00  0.00           H  
ATOM    684 HD21 LEU A 598      14.407 -15.705  61.135  1.00  0.00           H  
ATOM    685 HD22 LEU A 598      14.918 -14.247  61.963  1.00  0.00           H  
ATOM    686 HD23 LEU A 598      16.049 -15.569  61.743  1.00  0.00           H  
ATOM    687  H   LEU A 598      16.814 -14.469  66.286  1.00  0.00           H  
ATOM    688  HA  LEU A 598      16.184 -17.157  65.294  1.00  0.00           H  
ATOM    689  N   VAL A 599      18.295 -15.102  63.698  1.00121.12           N  
ANISOU  689  N   VAL A 599    16907  15780  13334    612    302   1082
ATOM    690  CA  VAL A 599      19.294 -14.949  62.637  1.00119.24           C  
ANISOU  690  CA  VAL A 599    16450  15623  13232    554    106   1085
ATOM    691  C   VAL A 599      20.691 -15.355  63.145  1.00122.59           C  
ANISOU  691  C   VAL A 599    16897  16156  13526    557   -122   1169
ATOM    692  O   VAL A 599      21.471 -15.907  62.370  1.00121.56           O  
ANISOU  692  O   VAL A 599    16568  16093  13525    561   -217   1228
ATOM    693  CB  VAL A 599      19.290 -13.466  62.165  1.00  0.00           C  
ATOM    694  CG1 VAL A 599      20.337 -13.155  61.076  1.00  0.00           C  
ATOM    695  CG2 VAL A 599      17.899 -13.039  61.649  1.00  0.00           C  
ATOM    696  H   VAL A 599      18.099 -14.286  64.262  1.00  0.00           H  
ATOM    697  HA  VAL A 599      19.038 -15.588  61.793  1.00  0.00           H  
ATOM    698  HB  VAL A 599      19.529 -12.841  63.026  1.00  0.00           H  
ATOM    699 HG11 VAL A 599      20.252 -12.123  60.736  1.00  0.00           H  
ATOM    700 HG12 VAL A 599      21.357 -13.278  61.439  1.00  0.00           H  
ATOM    701 HG13 VAL A 599      20.209 -13.800  60.206  1.00  0.00           H  
ATOM    702 HG21 VAL A 599      17.909 -12.012  61.283  1.00  0.00           H  
ATOM    703 HG22 VAL A 599      17.572 -13.672  60.823  1.00  0.00           H  
ATOM    704 HG23 VAL A 599      17.141 -13.087  62.430  1.00  0.00           H  
ATOM    705  N   GLN A 600      20.995 -15.113  64.433  1.00119.18           N  
ANISOU  705  N   GLN A 600    16702  15742  12838    561   -208   1176
ATOM    706  CA  GLN A 600      22.285 -15.397  65.067  1.00119.76           C  
ANISOU  706  CA  GLN A 600    16809  15928  12768    565   -443   1259
ATOM    707  C   GLN A 600      22.481 -16.899  65.364  1.00124.13           C  
ANISOU  707  C   GLN A 600    17308  16503  13353    677   -403   1408
ATOM    708  O   GLN A 600      23.622 -17.360  65.381  1.00123.04           O  
ANISOU  708  O   GLN A 600    17033  16470  13246    692   -585   1484
ATOM    709  CB  GLN A 600      22.352 -14.578  66.383  1.00  0.00           C  
ATOM    710  CG  GLN A 600      23.699 -14.604  67.143  1.00  0.00           C  
ATOM    711  CD  GLN A 600      24.871 -13.874  66.469  1.00  0.00           C  
ATOM    712  OE1 GLN A 600      26.009 -14.031  66.902  1.00  0.00           O  
ATOM    713  NE2 GLN A 600      24.630 -13.082  65.421  1.00  0.00           N  
ATOM    714  HB2 GLN A 600      22.089 -13.539  66.179  1.00  0.00           H  
ATOM    715  HB3 GLN A 600      21.578 -14.938  67.062  1.00  0.00           H  
ATOM    716  HG2 GLN A 600      23.553 -14.125  68.112  1.00  0.00           H  
ATOM    717  HG3 GLN A 600      24.002 -15.626  67.369  1.00  0.00           H  
ATOM    718 HE22 GLN A 600      25.399 -12.604  64.975  1.00  0.00           H  
ATOM    719 HE21 GLN A 600      23.686 -12.943  65.087  1.00  0.00           H  
ATOM    720  H   GLN A 600      20.300 -14.652  65.006  1.00  0.00           H  
ATOM    721  HA  GLN A 600      23.077 -15.075  64.389  1.00  0.00           H  
ATOM    722  N   ALA A 601      21.391 -17.668  65.553  1.00121.75           N  
ANISOU  722  N   ALA A 601    17112  16099  13047    756   -161   1452
ATOM    723  CA  ALA A 601      21.417 -19.122  65.759  1.00121.94           C  
ANISOU  723  CA  ALA A 601    17132  16106  13094    862    -86   1593
ATOM    724  C   ALA A 601      21.581 -19.909  64.445  1.00123.44           C  
ANISOU  724  C   ALA A 601    17044  16322  13534    881   -110   1633
ATOM    725  O   ALA A 601      21.934 -21.088  64.481  1.00123.76           O  
ANISOU  725  O   ALA A 601    17051  16394  13578    967   -168   1752
ATOM    726  CB  ALA A 601      20.083 -19.547  66.391  1.00  0.00           C  
ATOM    727  HB1 ALA A 601      19.232 -19.279  65.761  1.00  0.00           H  
ATOM    728  HB2 ALA A 601      20.045 -20.624  66.558  1.00  0.00           H  
ATOM    729  HB3 ALA A 601      19.946 -19.070  67.362  1.00  0.00           H  
ATOM    730  H   ALA A 601      20.485 -17.222  65.528  1.00  0.00           H  
ATOM    731  HA  ALA A 601      22.234 -19.385  66.433  1.00  0.00           H  
ATOM    732  N   SER A 602      21.347 -19.260  63.294  1.00116.66           N  
ANISOU  732  N   SER A 602    16003  15449  12874    807    -69   1534
ATOM    733  CA  SER A 602      21.620 -19.776  61.956  1.00113.76           C  
ANISOU  733  CA  SER A 602    15383  15103  12738    810    -86   1545
ATOM    734  C   SER A 602      22.988 -19.269  61.471  1.00114.25           C  
ANISOU  734  C   SER A 602    15296  15307  12805    778   -340   1550
ATOM    735  O   SER A 602      23.577 -18.368  62.073  1.00115.29           O  
ANISOU  735  O   SER A 602    15515  15519  12772    735   -513   1537
ATOM    736  CB  SER A 602      20.530 -19.240  61.007  1.00115.83           C  
ANISOU  736  CB  SER A 602    15533  15292  13185    741     56   1438
ATOM    737  OG  SER A 602      19.321 -19.944  61.215  1.00126.03           O  
ANISOU  737  OG  SER A 602    16909  16465  14511    765    294   1442
ATOM    738  H   SER A 602      21.087 -18.286  63.358  1.00  0.00           H  
ATOM    739  HA  SER A 602      21.645 -20.864  61.942  1.00  0.00           H  
ATOM    740  HB3 SER A 602      20.807 -19.382  59.962  1.00  0.00           H  
ATOM    741  HB2 SER A 602      20.366 -18.171  61.153  1.00  0.00           H  
ATOM    742  HG  SER A 602      18.604 -19.381  60.958  1.00  0.00           H  
ATOM    743  N   GLY A 603      23.485 -19.849  60.366  1.00106.28           N  
ANISOU  743  N   GLY A 603    14065  14331  11986    794   -359   1568
ATOM    744  CA  GLY A 603      24.723 -19.447  59.707  1.00103.99           C  
ANISOU  744  CA  GLY A 603    13588  14179  11744    762   -563   1577
ATOM    745  C   GLY A 603      24.564 -18.086  59.025  1.00102.10           C  
ANISOU  745  C   GLY A 603    13263  13940  11589    629   -579   1449
ATOM    746  O   GLY A 603      24.049 -18.009  57.912  1.00 99.98           O  
ANISOU  746  O   GLY A 603    12856  13632  11501    615   -485   1409
ATOM    747  HA3 GLY A 603      24.975 -20.194  58.955  1.00  0.00           H  
ATOM    748  H   GLY A 603      22.959 -20.591  59.927  1.00  0.00           H  
ATOM    749  HA2 GLY A 603      25.547 -19.429  60.422  1.00  0.00           H  
ATOM    750  N   GLY A 604      25.015 -17.024  59.711  1.00 96.55           N  
ANISOU  750  N   GLY A 604    12677  13262  10746    535   -684   1381
ATOM    751  CA  GLY A 604      24.985 -15.629  59.282  1.00 94.36           C  
ANISOU  751  CA  GLY A 604    12370  12967  10515    406   -711   1258
ATOM    752  C   GLY A 604      25.771 -15.333  57.994  1.00 93.98           C  
ANISOU  752  C   GLY A 604    12074  13005  10630    348   -805   1253
ATOM    753  O   GLY A 604      25.172 -14.785  57.067  1.00 90.82           O  
ANISOU  753  O   GLY A 604    11587  12550  10371    303   -719   1184
ATOM    754  HA3 GLY A 604      25.389 -15.013  60.085  1.00  0.00           H  
ATOM    755  H   GLY A 604      25.386 -17.201  60.634  1.00  0.00           H  
ATOM    756  HA2 GLY A 604      23.945 -15.324  59.154  1.00  0.00           H  
ATOM    757  N   PRO A 605      27.070 -15.706  57.884  1.00 90.91           N  
ANISOU  757  N   PRO A 605    11571  12756  10214    354   -981   1333
ATOM    758  CA  PRO A 605      27.858 -15.481  56.665  1.00 89.77           C  
ANISOU  758  CA  PRO A 605    11183  12728  10197    306  -1089   1354
ATOM    759  C   PRO A 605      27.521 -16.463  55.527  1.00 90.18           C  
ANISOU  759  C   PRO A 605    11082  12740  10442    390   -933   1374
ATOM    760  O   PRO A 605      27.818 -16.145  54.378  1.00 88.41           O  
ANISOU  760  O   PRO A 605    10714  12535  10344    323   -928   1331
ATOM    761  CD  PRO A 605      27.903 -16.313  58.930  1.00  0.00           C  
ATOM    762  CB  PRO A 605      29.320 -15.623  57.111  1.00  0.00           C  
ATOM    763  CG  PRO A 605      29.267 -16.579  58.289  1.00  0.00           C  
ATOM    764  HD3 PRO A 605      28.000 -15.615  59.763  1.00  0.00           H  
ATOM    765  HD2 PRO A 605      27.500 -17.249  59.312  1.00  0.00           H  
ATOM    766  HB2 PRO A 605      29.991 -15.969  56.324  1.00  0.00           H  
ATOM    767  HB3 PRO A 605      29.691 -14.654  57.448  1.00  0.00           H  
ATOM    768  HG3 PRO A 605      30.097 -16.447  58.984  1.00  0.00           H  
ATOM    769  HG2 PRO A 605      29.306 -17.606  57.922  1.00  0.00           H  
ATOM    770  HA  PRO A 605      27.697 -14.467  56.295  1.00  0.00           H  
ATOM    771  N   LEU A 606      26.864 -17.602  55.822  1.00 85.37           N  
ANISOU  771  N   LEU A 606    10529  12061   9847    527   -801   1435
ATOM    772  CA  LEU A 606      26.345 -18.549  54.832  1.00 83.78           C  
ANISOU  772  CA  LEU A 606    10228  11793   9811    603   -647   1445
ATOM    773  C   LEU A 606      25.030 -18.036  54.218  1.00 87.70           C  
ANISOU  773  C   LEU A 606    10768  12160  10393    536   -499   1338
ATOM    774  O   LEU A 606      24.837 -18.165  53.009  1.00 85.61           O  
ANISOU  774  O   LEU A 606    10383  11872  10273    533   -434   1311
ATOM    775  CB  LEU A 606      26.050 -19.914  55.502  1.00 84.39           C  
ANISOU  775  CB  LEU A 606    10380  11813   9873    754   -552   1541
ATOM    776  CG  LEU A 606      27.277 -20.719  55.984  1.00 90.58           C  
ANISOU  776  CG  LEU A 606    11097  12707  10613    875   -665   1669
ATOM    777  CD1 LEU A 606      26.807 -21.992  56.708  1.00 90.84           C  
ANISOU  777  CD1 LEU A 606    11217  12634  10664   1023   -529   1749
ATOM    778  CD2 LEU A 606      28.240 -21.089  54.842  1.00 93.02           C  
ANISOU  778  CD2 LEU A 606    11160  13144  11038    881   -750   1691
ATOM    779  H   LEU A 606      26.656 -17.795  56.791  1.00  0.00           H  
ATOM    780  HA  LEU A 606      27.071 -18.670  54.027  1.00  0.00           H  
ATOM    781  HB3 LEU A 606      25.488 -20.546  54.812  1.00  0.00           H  
ATOM    782  HB2 LEU A 606      25.381 -19.759  56.350  1.00  0.00           H  
ATOM    783  HG  LEU A 606      27.828 -20.112  56.704  1.00  0.00           H  
ATOM    784 HD11 LEU A 606      27.643 -22.577  57.088  1.00  0.00           H  
ATOM    785 HD12 LEU A 606      26.174 -21.751  57.561  1.00  0.00           H  
ATOM    786 HD13 LEU A 606      26.232 -22.638  56.043  1.00  0.00           H  
ATOM    787 HD21 LEU A 606      29.073 -21.683  55.212  1.00  0.00           H  
ATOM    788 HD22 LEU A 606      27.741 -21.685  54.078  1.00  0.00           H  
ATOM    789 HD23 LEU A 606      28.669 -20.210  54.362  1.00  0.00           H  
ATOM    790  N   ALA A 607      24.147 -17.423  55.026  1.00 87.00           N  
ANISOU  790  N   ALA A 607    10853  11989  10212    492   -445   1279
ATOM    791  CA  ALA A 607      22.885 -16.823  54.587  1.00 86.77           C  
ANISOU  791  CA  ALA A 607    10863  11846  10258    438   -312   1181
ATOM    792  C   ALA A 607      23.112 -15.541  53.771  1.00 85.43           C  
ANISOU  792  C   ALA A 607    10594  11715  10152    330   -397   1105
ATOM    793  O   ALA A 607      22.337 -15.266  52.859  1.00 83.82           O  
ANISOU  793  O   ALA A 607    10330  11447  10072    304   -311   1047
ATOM    794  CB  ALA A 607      22.035 -16.484  55.821  1.00  0.00           C  
ATOM    795  HB1 ALA A 607      21.090 -16.025  55.530  1.00  0.00           H  
ATOM    796  HB2 ALA A 607      21.797 -17.383  56.390  1.00  0.00           H  
ATOM    797  HB3 ALA A 607      22.549 -15.793  56.491  1.00  0.00           H  
ATOM    798  H   ALA A 607      24.357 -17.376  56.015  1.00  0.00           H  
ATOM    799  HA  ALA A 607      22.345 -17.543  53.969  1.00  0.00           H  
ATOM    800  N   CYS A 608      24.204 -14.806  54.049  1.00 79.61           N  
ANISOU  800  N   CYS A 608     9839  11082   9328    260   -573   1111
ATOM    801  CA  CYS A 608      24.665 -13.658  53.271  1.00 77.54           C  
ANISOU  801  CA  CYS A 608     9489  10859   9112    140   -669   1052
ATOM    802  C   CYS A 608      25.231 -14.115  51.912  1.00 77.05           C  
ANISOU  802  C   CYS A 608     9221  10849   9205    155   -652   1082
ATOM    803  O   CYS A 608      24.950 -13.473  50.904  1.00 76.19           O  
ANISOU  803  O   CYS A 608     9054  10712   9183     85   -634   1023
ATOM    804  CB  CYS A 608      25.749 -12.918  54.083  1.00  0.00           C  
ATOM    805  SG  CYS A 608      26.150 -11.312  53.332  1.00  0.00           S  
ATOM    806  HB2 CYS A 608      25.399 -12.730  55.098  1.00  0.00           H  
ATOM    807  HB3 CYS A 608      26.659 -13.514  54.166  1.00  0.00           H  
ATOM    808  HG  CYS A 608      26.556 -11.802  52.156  1.00  0.00           H  
ATOM    809  H   CYS A 608      24.778 -15.094  54.830  1.00  0.00           H  
ATOM    810  HA  CYS A 608      23.817 -12.990  53.104  1.00  0.00           H  
ATOM    811  N   PHE A 609      25.963 -15.246  51.871  1.00 71.27           N  
ANISOU  811  N   PHE A 609     8396  10182   8503    260   -647   1175
ATOM    812  CA  PHE A 609      26.483 -15.880  50.652  1.00 68.84           C  
ANISOU  812  CA  PHE A 609     7912   9916   8329    304   -608   1209
ATOM    813  C   PHE A 609      25.350 -16.401  49.748  1.00 69.62           C  
ANISOU  813  C   PHE A 609     8037   9877   8537    340   -438   1156
ATOM    814  O   PHE A 609      25.464 -16.353  48.524  1.00 66.87           O  
ANISOU  814  O   PHE A 609     7597   9523   8290    303   -409   1118
ATOM    815  CB  PHE A 609      27.411 -17.057  51.045  1.00  0.00           C  
ATOM    816  CG  PHE A 609      28.733 -17.105  50.305  1.00  0.00           C  
ATOM    817  CD1 PHE A 609      29.853 -16.420  50.824  1.00  0.00           C  
ATOM    818  CD2 PHE A 609      28.859 -17.850  49.115  1.00  0.00           C  
ATOM    819  CE1 PHE A 609      31.094 -16.487  50.162  1.00  0.00           C  
ATOM    820  CE2 PHE A 609      30.101 -17.920  48.456  1.00  0.00           C  
ATOM    821  CZ  PHE A 609      31.219 -17.239  48.978  1.00  0.00           C  
ATOM    822  HB2 PHE A 609      27.648 -17.023  52.104  1.00  0.00           H  
ATOM    823  HB3 PHE A 609      26.911 -18.019  50.920  1.00  0.00           H  
ATOM    824  HD1 PHE A 609      29.765 -15.851  51.739  1.00  0.00           H  
ATOM    825  HD2 PHE A 609      28.008 -18.379  48.712  1.00  0.00           H  
ATOM    826  HE1 PHE A 609      31.952 -15.970  50.566  1.00  0.00           H  
ATOM    827  HE2 PHE A 609      30.197 -18.505  47.553  1.00  0.00           H  
ATOM    828  HZ  PHE A 609      32.172 -17.298  48.472  1.00  0.00           H  
ATOM    829  H   PHE A 609      26.152 -15.718  52.745  1.00  0.00           H  
ATOM    830  HA  PHE A 609      27.054 -15.127  50.105  1.00  0.00           H  
ATOM    831  N   GLY A 610      24.249 -16.859  50.370  1.00 65.98           N  
ANISOU  831  N   GLY A 610     7706   9312   8050    403   -331   1159
ATOM    832  CA  GLY A 610      23.039 -17.339  49.723  1.00 64.56           C  
ANISOU  832  CA  GLY A 610     7557   9004   7970    422   -179   1114
ATOM    833  C   GLY A 610      22.213 -16.205  49.120  1.00 68.44           C  
ANISOU  833  C   GLY A 610     8041   9452   8510    320   -174   1015
ATOM    834  O   GLY A 610      21.830 -16.317  47.962  1.00 68.44           O  
ANISOU  834  O   GLY A 610     7963   9422   8620    303   -134    980
ATOM    835  HA3 GLY A 610      22.432 -17.861  50.463  1.00  0.00           H  
ATOM    836  H   GLY A 610      24.258 -16.873  51.381  1.00  0.00           H  
ATOM    837  HA2 GLY A 610      23.295 -18.067  48.951  1.00  0.00           H  
ATOM    838  N   LEU A 611      21.982 -15.111  49.870  1.00 63.36           N  
ANISOU  838  N   LEU A 611     7493   8805   7775    257   -223    972
ATOM    839  CA  LEU A 611      21.219 -13.930  49.442  1.00 61.90           C  
ANISOU  839  CA  LEU A 611     7331   8567   7623    176   -220    883
ATOM    840  C   LEU A 611      21.939 -13.101  48.361  1.00 65.80           C  
ANISOU  840  C   LEU A 611     7710   9122   8168    101   -313    866
ATOM    841  O   LEU A 611      21.267 -12.511  47.516  1.00 63.51           O  
ANISOU  841  O   LEU A 611     7392   8779   7961     65   -280    811
ATOM    842  CB  LEU A 611      20.940 -13.025  50.665  1.00 62.43           C  
ANISOU  842  CB  LEU A 611     7551   8608   7561    141   -251    843
ATOM    843  CG  LEU A 611      19.828 -13.542  51.606  1.00 66.22           C  
ANISOU  843  CG  LEU A 611     8161   9006   7995    209   -118    844
ATOM    844  CD1 LEU A 611      19.903 -12.851  52.975  1.00 66.78           C  
ANISOU  844  CD1 LEU A 611     8404   9063   7905    185   -156    810
ATOM    845  CD2 LEU A 611      18.426 -13.354  51.002  1.00 65.29           C  
ANISOU  845  CD2 LEU A 611     8008   8793   8007    229     25    801
ATOM    846  H   LEU A 611      22.334 -15.105  50.818  1.00  0.00           H  
ATOM    847  HA  LEU A 611      20.274 -14.267  49.015  1.00  0.00           H  
ATOM    848  HB3 LEU A 611      20.667 -12.018  50.342  1.00  0.00           H  
ATOM    849  HB2 LEU A 611      21.868 -12.903  51.226  1.00  0.00           H  
ATOM    850  HG  LEU A 611      19.984 -14.607  51.775  1.00  0.00           H  
ATOM    851 HD11 LEU A 611      19.146 -13.239  53.657  1.00  0.00           H  
ATOM    852 HD12 LEU A 611      20.875 -12.999  53.446  1.00  0.00           H  
ATOM    853 HD13 LEU A 611      19.743 -11.780  52.873  1.00  0.00           H  
ATOM    854 HD21 LEU A 611      17.649 -13.650  51.706  1.00  0.00           H  
ATOM    855 HD22 LEU A 611      18.243 -12.312  50.739  1.00  0.00           H  
ATOM    856 HD23 LEU A 611      18.293 -13.960  50.107  1.00  0.00           H  
ATOM    857  N   VAL A 612      23.284 -13.083  48.352  1.00 65.45           N  
ANISOU  857  N   VAL A 612     7592   9196   8079     80   -427    922
ATOM    858  CA  VAL A 612      24.107 -12.475  47.301  1.00 65.55           C  
ANISOU  858  CA  VAL A 612     7481   9285   8138      2   -506    922
ATOM    859  C   VAL A 612      23.975 -13.266  45.985  1.00 69.23           C  
ANISOU  859  C   VAL A 612     7839   9738   8726     55   -418    931
ATOM    860  O   VAL A 612      23.784 -12.658  44.935  1.00 68.67           O  
ANISOU  860  O   VAL A 612     7722   9657   8711     -7   -422    894
ATOM    861  CB  VAL A 612      25.582 -12.378  47.793  1.00  0.00           C  
ATOM    862  CG1 VAL A 612      26.635 -12.186  46.680  1.00  0.00           C  
ATOM    863  CG2 VAL A 612      25.730 -11.235  48.816  1.00  0.00           C  
ATOM    864  HB  VAL A 612      25.833 -13.313  48.298  1.00  0.00           H  
ATOM    865 HG11 VAL A 612      27.629 -12.041  47.105  1.00  0.00           H  
ATOM    866 HG12 VAL A 612      26.703 -13.052  46.022  1.00  0.00           H  
ATOM    867 HG13 VAL A 612      26.410 -11.313  46.067  1.00  0.00           H  
ATOM    868 HG21 VAL A 612      26.708 -11.263  49.299  1.00  0.00           H  
ATOM    869 HG22 VAL A 612      25.625 -10.262  48.336  1.00  0.00           H  
ATOM    870 HG23 VAL A 612      24.976 -11.285  49.601  1.00  0.00           H  
ATOM    871  H   VAL A 612      23.771 -13.562  49.098  1.00  0.00           H  
ATOM    872  HA  VAL A 612      23.738 -11.466  47.108  1.00  0.00           H  
ATOM    873  N   CYS A 613      24.031 -14.607  46.046  1.00 65.26           N  
ANISOU  873  N   CYS A 613     7324   9221   8252    167   -339    977
ATOM    874  CA  CYS A 613      23.896 -15.494  44.889  1.00 64.27           C  
ANISOU  874  CA  CYS A 613     7131   9062   8225    226   -252    980
ATOM    875  C   CYS A 613      22.443 -15.617  44.391  1.00 68.20           C  
ANISOU  875  C   CYS A 613     7685   9437   8790    200   -172    903
ATOM    876  O   CYS A 613      22.230 -15.883  43.211  1.00 66.89           O  
ANISOU  876  O   CYS A 613     7469   9254   8693    179   -152    873
ATOM    877  CB  CYS A 613      24.446 -16.879  45.270  1.00  0.00           C  
ATOM    878  SG  CYS A 613      26.257 -16.799  45.210  1.00  0.00           S  
ATOM    879  HB2 CYS A 613      24.112 -17.195  46.260  1.00  0.00           H  
ATOM    880  HB3 CYS A 613      24.128 -17.646  44.567  1.00  0.00           H  
ATOM    881  HG  CYS A 613      26.363 -17.060  43.903  1.00  0.00           H  
ATOM    882  H   CYS A 613      24.181 -15.041  46.947  1.00  0.00           H  
ATOM    883  HA  CYS A 613      24.480 -15.096  44.057  1.00  0.00           H  
ATOM    884  N   LEU A 614      21.450 -15.348  45.257  1.00 66.95           N  
ANISOU  884  N   LEU A 614     7631   9199   8608    201   -128    875
ATOM    885  CA  LEU A 614      20.029 -15.225  44.927  1.00 66.60           C  
ANISOU  885  CA  LEU A 614     7629   9045   8632    181    -53    809
ATOM    886  C   LEU A 614      19.796 -13.913  44.152  1.00 73.13           C  
ANISOU  886  C   LEU A 614     8439   9872   9476     98   -114    750
ATOM    887  O   LEU A 614      19.081 -13.916  43.152  1.00 72.62           O  
ANISOU  887  O   LEU A 614     8337   9763   9493     84    -90    714
ATOM    888  CB  LEU A 614      19.231 -15.265  46.256  1.00  0.00           C  
ATOM    889  CG  LEU A 614      17.750 -15.698  46.203  1.00  0.00           C  
ATOM    890  CD1 LEU A 614      17.291 -16.181  47.591  1.00  0.00           C  
ATOM    891  CD2 LEU A 614      16.793 -14.619  45.671  1.00  0.00           C  
ATOM    892  HB2 LEU A 614      19.708 -16.018  46.876  1.00  0.00           H  
ATOM    893  HB3 LEU A 614      19.339 -14.335  46.810  1.00  0.00           H  
ATOM    894  HG  LEU A 614      17.679 -16.561  45.548  1.00  0.00           H  
ATOM    895 HD11 LEU A 614      16.276 -16.570  47.560  1.00  0.00           H  
ATOM    896 HD12 LEU A 614      17.925 -16.986  47.963  1.00  0.00           H  
ATOM    897 HD13 LEU A 614      17.319 -15.373  48.322  1.00  0.00           H  
ATOM    898 HD21 LEU A 614      15.778 -15.006  45.603  1.00  0.00           H  
ATOM    899 HD22 LEU A 614      16.768 -13.752  46.324  1.00  0.00           H  
ATOM    900 HD23 LEU A 614      17.060 -14.279  44.674  1.00  0.00           H  
ATOM    901  H   LEU A 614      21.707 -15.178  46.220  1.00  0.00           H  
ATOM    902  HA  LEU A 614      19.743 -16.066  44.301  1.00  0.00           H  
ATOM    903  N   GLY A 615      20.471 -12.823  44.556  1.00 71.75           N  
ANISOU  903  N   GLY A 615     8302   9740   9218     40   -202    743
ATOM    904  CA  GLY A 615      20.450 -11.521  43.894  1.00 71.96           C  
ANISOU  904  CA  GLY A 615     8336   9757   9248    -45   -267    695
ATOM    905  C   GLY A 615      21.242 -11.456  42.579  1.00 74.49           C  
ANISOU  905  C   GLY A 615     8555  10119   9629    -69   -286    708
ATOM    906  O   GLY A 615      20.934 -10.607  41.744  1.00 73.69           O  
ANISOU  906  O   GLY A 615     8452   9961   9587    -89   -270    667
ATOM    907  HA3 GLY A 615      20.865 -10.785  44.582  1.00  0.00           H  
ATOM    908  H   GLY A 615      21.046 -12.902  45.384  1.00  0.00           H  
ATOM    909  HA2 GLY A 615      19.417 -11.226  43.707  1.00  0.00           H  
ATOM    910  N   LEU A 616      22.225 -12.352  42.370  1.00 69.60           N  
ANISOU  910  N   LEU A 616     7852   9601   8993    -54   -311    771
ATOM    911  CA  LEU A 616      22.978 -12.467  41.117  1.00 68.71           C  
ANISOU  911  CA  LEU A 616     7640   9546   8922    -63   -311    794
ATOM    912  C   LEU A 616      22.289 -13.416  40.116  1.00 71.99           C  
ANISOU  912  C   LEU A 616     8050   9890   9414     -3   -223    769
ATOM    913  O   LEU A 616      22.577 -13.297  38.926  1.00 71.65           O  
ANISOU  913  O   LEU A 616     7978   9845   9401    -31   -221    752
ATOM    914  CB  LEU A 616      24.424 -12.952  41.388  1.00 69.38           C  
ANISOU  914  CB  LEU A 616     7629   9757   8976    -33   -341    872
ATOM    915  CG  LEU A 616      25.482 -11.828  41.433  1.00 74.79           C  
ANISOU  915  CG  LEU A 616     8240  10549   9627   -137   -435    901
ATOM    916  CD1 LEU A 616      25.299 -10.859  42.610  1.00 74.52           C  
ANISOU  916  CD1 LEU A 616     8294  10494   9525   -240   -530    870
ATOM    917  CD2 LEU A 616      26.900 -12.420  41.442  1.00 80.12           C  
ANISOU  917  CD2 LEU A 616     8788  11363  10290    -90   -459    986
ATOM    918  H   LEU A 616      22.450 -13.000  43.112  1.00  0.00           H  
ATOM    919  HA  LEU A 616      23.032 -11.490  40.636  1.00  0.00           H  
ATOM    920  HB3 LEU A 616      24.742 -13.597  40.568  1.00  0.00           H  
ATOM    921  HB2 LEU A 616      24.471 -13.565  42.288  1.00  0.00           H  
ATOM    922  HG  LEU A 616      25.385 -11.248  40.514  1.00  0.00           H  
ATOM    923 HD11 LEU A 616      26.000 -10.027  42.539  1.00  0.00           H  
ATOM    924 HD12 LEU A 616      24.296 -10.434  42.636  1.00  0.00           H  
ATOM    925 HD13 LEU A 616      25.483 -11.354  43.563  1.00  0.00           H  
ATOM    926 HD21 LEU A 616      27.655 -11.634  41.435  1.00  0.00           H  
ATOM    927 HD22 LEU A 616      27.066 -13.033  42.328  1.00  0.00           H  
ATOM    928 HD23 LEU A 616      27.073 -13.046  40.566  1.00  0.00           H  
ATOM    929  N   VAL A 617      21.339 -14.277  40.545  1.00 67.88           N  
ANISOU  929  N   VAL A 617     7570   9303   8918     68   -155    765
ATOM    930  CA  VAL A 617      20.359 -14.915  39.650  1.00 67.15           C  
ANISOU  930  CA  VAL A 617     7490   9125   8901    106    -81    734
ATOM    931  C   VAL A 617      19.340 -13.862  39.164  1.00 69.06           C  
ANISOU  931  C   VAL A 617     7756   9297   9187     49    -96    669
ATOM    932  O   VAL A 617      18.927 -13.902  38.006  1.00 69.40           O  
ANISOU  932  O   VAL A 617     7786   9308   9274     46    -84    643
ATOM    933  CB  VAL A 617      19.622 -16.099  40.345  1.00  0.00           C  
ATOM    934  CG1 VAL A 617      18.268 -16.450  39.690  1.00  0.00           C  
ATOM    935  CG2 VAL A 617      20.473 -17.380  40.424  1.00  0.00           C  
ATOM    936  HB  VAL A 617      19.422 -15.800  41.370  1.00  0.00           H  
ATOM    937 HG11 VAL A 617      17.852 -17.362  40.097  1.00  0.00           H  
ATOM    938 HG12 VAL A 617      17.513 -15.681  39.858  1.00  0.00           H  
ATOM    939 HG13 VAL A 617      18.373 -16.591  38.616  1.00  0.00           H  
ATOM    940 HG21 VAL A 617      19.859 -18.270  40.564  1.00  0.00           H  
ATOM    941 HG22 VAL A 617      21.065 -17.537  39.523  1.00  0.00           H  
ATOM    942 HG23 VAL A 617      21.133 -17.351  41.285  1.00  0.00           H  
ATOM    943  H   VAL A 617      21.176 -14.356  41.539  1.00  0.00           H  
ATOM    944  HA  VAL A 617      20.873 -15.310  38.777  1.00  0.00           H  
ATOM    945  N   CYS A 618      18.951 -12.914  40.036  1.00 62.45           N  
ANISOU  945  N   CYS A 618     6963   8436   8330      9   -129    641
ATOM    946  CA  CYS A 618      18.043 -11.812  39.709  1.00 60.84           C  
ANISOU  946  CA  CYS A 618     6783   8169   8164    -29   -153    587
ATOM    947  C   CYS A 618      18.708 -10.747  38.808  1.00 64.32           C  
ANISOU  947  C   CYS A 618     7217   8642   8579    -94   -227    583
ATOM    948  O   CYS A 618      18.018  -9.866  38.301  1.00 62.75           O  
ANISOU  948  O   CYS A 618     7034   8393   8415   -115   -250    548
ATOM    949  CB  CYS A 618      17.538 -11.140  41.000  1.00  0.00           C  
ATOM    950  SG  CYS A 618      16.577 -12.312  41.994  1.00  0.00           S  
ATOM    951  HB2 CYS A 618      18.353 -10.738  41.598  1.00  0.00           H  
ATOM    952  HB3 CYS A 618      16.879 -10.308  40.756  1.00  0.00           H  
ATOM    953  HG  CYS A 618      17.627 -12.985  42.480  1.00  0.00           H  
ATOM    954  H   CYS A 618      19.317 -12.950  40.977  1.00  0.00           H  
ATOM    955  HA  CYS A 618      17.181 -12.220  39.184  1.00  0.00           H  
ATOM    956  N   LEU A 619      20.028 -10.850  38.579  1.00 61.34           N  
ANISOU  956  N   LEU A 619     6812   8353   8142   -128   -265    626
ATOM    957  CA  LEU A 619      20.807 -10.034  37.654  1.00 60.61           C  
ANISOU  957  CA  LEU A 619     6706   8301   8022   -203   -321    637
ATOM    958  C   LEU A 619      21.112 -10.796  36.348  1.00 64.51           C  
ANISOU  958  C   LEU A 619     7154   8812   8545   -180   -284    645
ATOM    959  O   LEU A 619      21.401 -10.143  35.350  1.00 63.56           O  
ANISOU  959  O   LEU A 619     7053   8678   8420   -228   -311    634
ATOM    960  CB  LEU A 619      22.127  -9.664  38.371  1.00  0.00           C  
ATOM    961  CG  LEU A 619      23.071  -8.677  37.647  1.00  0.00           C  
ATOM    962  CD1 LEU A 619      22.388  -7.350  37.278  1.00  0.00           C  
ATOM    963  CD2 LEU A 619      24.316  -8.417  38.510  1.00  0.00           C  
ATOM    964  HB2 LEU A 619      21.883  -9.244  39.349  1.00  0.00           H  
ATOM    965  HB3 LEU A 619      22.684 -10.579  38.575  1.00  0.00           H  
ATOM    966  HG  LEU A 619      23.417  -9.137  36.722  1.00  0.00           H  
ATOM    967 HD11 LEU A 619      23.098  -6.657  36.827  1.00  0.00           H  
ATOM    968 HD12 LEU A 619      21.588  -7.497  36.553  1.00  0.00           H  
ATOM    969 HD13 LEU A 619      21.962  -6.865  38.156  1.00  0.00           H  
ATOM    970 HD21 LEU A 619      25.047  -7.811  37.973  1.00  0.00           H  
ATOM    971 HD22 LEU A 619      24.057  -7.891  39.429  1.00  0.00           H  
ATOM    972 HD23 LEU A 619      24.804  -9.349  38.794  1.00  0.00           H  
ATOM    973  H   LEU A 619      20.523 -11.593  39.053  1.00  0.00           H  
ATOM    974  HA  LEU A 619      20.255  -9.127  37.407  1.00  0.00           H  
ATOM    975  N   SER A 620      21.026 -12.143  36.324  1.00 61.83           N  
ANISOU  975  N   SER A 620     6776   8487   8228   -102   -219    662
ATOM    976  CA  SER A 620      21.380 -13.014  35.191  1.00 62.25           C  
ANISOU  976  CA  SER A 620     6811   8547   8296    -64   -171    663
ATOM    977  C   SER A 620      20.592 -12.704  33.912  1.00 67.69           C  
ANISOU  977  C   SER A 620     7554   9160   9007    -94   -190    612
ATOM    978  O   SER A 620      21.158 -12.662  32.821  1.00 68.64           O  
ANISOU  978  O   SER A 620     7674   9313   9094   -120   -192    621
ATOM    979  CB  SER A 620      21.099 -14.481  35.558  1.00  0.00           C  
ATOM    980  OG  SER A 620      21.966 -14.934  36.566  1.00  0.00           O  
ATOM    981  HB2 SER A 620      20.065 -14.625  35.870  1.00  0.00           H  
ATOM    982  HB3 SER A 620      21.252 -15.125  34.691  1.00  0.00           H  
ATOM    983  HG  SER A 620      22.792 -15.165  36.161  1.00  0.00           H  
ATOM    984  H   SER A 620      20.762 -12.614  37.178  1.00  0.00           H  
ATOM    985  HA  SER A 620      22.444 -12.891  34.978  1.00  0.00           H  
ATOM    986  N   VAL A 621      19.284 -12.460  34.077  1.00 64.06           N  
ANISOU  986  N   VAL A 621     7134   8608   8598    -92   -206    563
ATOM    987  CA  VAL A 621      18.307 -12.189  33.025  1.00 63.71           C  
ANISOU  987  CA  VAL A 621     7131   8503   8573   -117   -244    521
ATOM    988  C   VAL A 621      18.264 -10.673  32.705  1.00 66.24           C  
ANISOU  988  C   VAL A 621     7483   8842   8844   -180   -305    530
ATOM    989  O   VAL A 621      17.283 -10.164  32.170  1.00 65.32           O  
ANISOU  989  O   VAL A 621     7404   8708   8708   -192   -323    518
ATOM    990  CB  VAL A 621      16.943 -12.775  33.492  1.00  0.00           C  
ATOM    991  CG1 VAL A 621      15.799 -12.638  32.466  1.00  0.00           C  
ATOM    992  CG2 VAL A 621      17.081 -14.236  33.964  1.00  0.00           C  
ATOM    993  HB  VAL A 621      16.638 -12.231  34.371  1.00  0.00           H  
ATOM    994 HG11 VAL A 621      15.025 -13.387  32.620  1.00  0.00           H  
ATOM    995 HG12 VAL A 621      15.304 -11.670  32.539  1.00  0.00           H  
ATOM    996 HG13 VAL A 621      16.165 -12.737  31.448  1.00  0.00           H  
ATOM    997 HG21 VAL A 621      16.113 -14.711  34.122  1.00  0.00           H  
ATOM    998 HG22 VAL A 621      17.644 -14.820  33.241  1.00  0.00           H  
ATOM    999 HG23 VAL A 621      17.613 -14.303  34.914  1.00  0.00           H  
ATOM   1000  H   VAL A 621      18.926 -12.492  35.021  1.00  0.00           H  
ATOM   1001  HA  VAL A 621      18.612 -12.706  32.115  1.00  0.00           H  
ATOM   1002  N   LEU A 622      19.366  -9.954  32.969  1.00 62.57           N  
ANISOU 1002  N   LEU A 622     7019   8406   8350   -225   -336    555
ATOM   1003  CA  LEU A 622      19.694  -8.669  32.360  1.00 62.97           C  
ANISOU 1003  CA  LEU A 622     7111   8462   8351   -299   -389    572
ATOM   1004  C   LEU A 622      20.771  -8.889  31.273  1.00 66.49           C  
ANISOU 1004  C   LEU A 622     7533   8985   8744   -327   -357    613
ATOM   1005  O   LEU A 622      20.799  -8.146  30.293  1.00 66.26           O  
ANISOU 1005  O   LEU A 622     7557   8938   8679   -369   -381    618
ATOM   1006  CB  LEU A 622      20.236  -7.732  33.464  1.00  0.00           C  
ATOM   1007  CG  LEU A 622      20.228  -6.232  33.100  1.00  0.00           C  
ATOM   1008  CD1 LEU A 622      18.813  -5.633  33.176  1.00  0.00           C  
ATOM   1009  CD2 LEU A 622      21.188  -5.447  34.007  1.00  0.00           C  
ATOM   1010  HB2 LEU A 622      19.657  -7.866  34.380  1.00  0.00           H  
ATOM   1011  HB3 LEU A 622      21.250  -8.033  33.726  1.00  0.00           H  
ATOM   1012  HG  LEU A 622      20.588  -6.115  32.078  1.00  0.00           H  
ATOM   1013 HD11 LEU A 622      18.413  -5.691  34.189  1.00  0.00           H  
ATOM   1014 HD12 LEU A 622      18.816  -4.583  32.882  1.00  0.00           H  
ATOM   1015 HD13 LEU A 622      18.113  -6.150  32.520  1.00  0.00           H  
ATOM   1016 HD21 LEU A 622      21.212  -4.391  33.735  1.00  0.00           H  
ATOM   1017 HD22 LEU A 622      20.888  -5.513  35.053  1.00  0.00           H  
ATOM   1018 HD23 LEU A 622      22.207  -5.828  33.928  1.00  0.00           H  
ATOM   1019  H   LEU A 622      20.104 -10.408  33.488  1.00  0.00           H  
ATOM   1020  HA  LEU A 622      18.810  -8.230  31.899  1.00  0.00           H  
ATOM   1021  N   LEU A 623      21.631  -9.918  31.420  1.00 62.97           N  
ANISOU 1021  N   LEU A 623     7010   8624   8293   -292   -295    646
ATOM   1022  CA  LEU A 623      22.708 -10.255  30.487  1.00 63.45           C  
ANISOU 1022  CA  LEU A 623     7025   8773   8312   -293   -237    691
ATOM   1023  C   LEU A 623      22.227 -11.213  29.377  1.00 68.83           C  
ANISOU 1023  C   LEU A 623     7754   9415   8986   -229   -186    659
ATOM   1024  O   LEU A 623      22.766 -11.147  28.273  1.00 70.96           O  
ANISOU 1024  O   LEU A 623     8033   9725   9202   -235   -141    681
ATOM   1025  CB  LEU A 623      23.869 -10.964  31.234  1.00  0.00           C  
ATOM   1026  CG  LEU A 623      24.659 -10.151  32.289  1.00  0.00           C  
ATOM   1027  CD1 LEU A 623      25.123  -8.778  31.786  1.00  0.00           C  
ATOM   1028  CD2 LEU A 623      23.946 -10.028  33.637  1.00  0.00           C  
ATOM   1029  HB2 LEU A 623      23.521 -11.896  31.684  1.00  0.00           H  
ATOM   1030  HB3 LEU A 623      24.602 -11.261  30.485  1.00  0.00           H  
ATOM   1031  HG  LEU A 623      25.560 -10.731  32.491  1.00  0.00           H  
ATOM   1032 HD11 LEU A 623      25.796  -8.308  32.504  1.00  0.00           H  
ATOM   1033 HD12 LEU A 623      25.661  -8.866  30.845  1.00  0.00           H  
ATOM   1034 HD13 LEU A 623      24.282  -8.103  31.637  1.00  0.00           H  
ATOM   1035 HD21 LEU A 623      24.597  -9.573  34.383  1.00  0.00           H  
ATOM   1036 HD22 LEU A 623      23.068  -9.393  33.561  1.00  0.00           H  
ATOM   1037 HD23 LEU A 623      23.639 -11.003  34.015  1.00  0.00           H  
ATOM   1038  H   LEU A 623      21.542 -10.504  32.238  1.00  0.00           H  
ATOM   1039  HA  LEU A 623      23.085  -9.351  30.012  1.00  0.00           H  
ATOM   1040  N   PHE A 624      21.235 -12.087  29.643  1.00 63.02           N  
ANISOU 1040  N   PHE A 624     7052   8597   8298   -173   -191    607
ATOM   1041  CA  PHE A 624      20.677 -13.026  28.661  1.00 62.26           C  
ANISOU 1041  CA  PHE A 624     7012   8444   8198   -122   -159    565
ATOM   1042  C   PHE A 624      19.748 -12.355  27.616  1.00 67.28           C  
ANISOU 1042  C   PHE A 624     7739   9009   8817   -163   -230    524
ATOM   1043  O   PHE A 624      20.014 -12.555  26.433  1.00 68.01           O  
ANISOU 1043  O   PHE A 624     7899   9084   8859   -149   -212    504
ATOM   1044  CB  PHE A 624      19.951 -14.205  29.357  1.00  0.00           C  
ATOM   1045  CG  PHE A 624      20.863 -15.267  29.941  1.00  0.00           C  
ATOM   1046  CD1 PHE A 624      21.683 -16.040  29.090  1.00  0.00           C  
ATOM   1047  CD2 PHE A 624      20.882 -15.507  31.331  1.00  0.00           C  
ATOM   1048  CE1 PHE A 624      22.547 -17.010  29.628  1.00  0.00           C  
ATOM   1049  CE2 PHE A 624      21.754 -16.471  31.870  1.00  0.00           C  
ATOM   1050  CZ  PHE A 624      22.595 -17.212  31.019  1.00  0.00           C  
ATOM   1051  HB2 PHE A 624      19.282 -13.850  30.138  1.00  0.00           H  
ATOM   1052  HB3 PHE A 624      19.327 -14.733  28.636  1.00  0.00           H  
ATOM   1053  HD1 PHE A 624      21.659 -15.883  28.022  1.00  0.00           H  
ATOM   1054  HD2 PHE A 624      20.234 -14.950  31.990  1.00  0.00           H  
ATOM   1055  HE1 PHE A 624      23.185 -17.591  28.976  1.00  0.00           H  
ATOM   1056  HE2 PHE A 624      21.783 -16.640  32.936  1.00  0.00           H  
ATOM   1057  HZ  PHE A 624      23.279 -17.936  31.430  1.00  0.00           H  
ATOM   1058  H   PHE A 624      20.860 -12.114  30.581  1.00  0.00           H  
ATOM   1059  HA  PHE A 624      21.511 -13.444  28.096  1.00  0.00           H  
ATOM   1060  N   PRO A 625      18.696 -11.569  27.967  1.00 63.80           N  
ANISOU 1060  N   PRO A 625     7307   8523   8411   -204   -311    511
ATOM   1061  CA  PRO A 625      17.809 -10.918  26.981  1.00 64.09           C  
ANISOU 1061  CA  PRO A 625     7419   8492   8440   -231   -396    481
ATOM   1062  C   PRO A 625      18.369  -9.596  26.421  1.00 69.47           C  
ANISOU 1062  C   PRO A 625     8158   9200   9036   -288   -418    522
ATOM   1063  O   PRO A 625      17.789  -9.046  25.485  1.00 70.87           O  
ANISOU 1063  O   PRO A 625     8422   9338   9166   -300   -466    509
ATOM   1064  CD  PRO A 625      18.204 -11.310  29.321  1.00  0.00           C  
ATOM   1065  CB  PRO A 625      16.519 -10.633  27.756  1.00  0.00           C  
ATOM   1066  CG  PRO A 625      16.998 -10.381  29.168  1.00  0.00           C  
ATOM   1067  HD3 PRO A 625      17.881 -12.237  29.788  1.00  0.00           H  
ATOM   1068  HD2 PRO A 625      18.965 -10.847  29.944  1.00  0.00           H  
ATOM   1069  HB2 PRO A 625      15.925  -9.807  27.358  1.00  0.00           H  
ATOM   1070  HB3 PRO A 625      15.886 -11.517  27.753  1.00  0.00           H  
ATOM   1071  HG3 PRO A 625      16.213 -10.569  29.900  1.00  0.00           H  
ATOM   1072  HG2 PRO A 625      17.321  -9.347  29.273  1.00  0.00           H  
ATOM   1073  HA  PRO A 625      17.592 -11.584  26.144  1.00  0.00           H  
ATOM   1074  N   GLY A 626      19.498  -9.103  26.964  1.00 64.88           N  
ANISOU 1074  N   GLY A 626     7533   8686   8431   -331   -383    574
ATOM   1075  CA  GLY A 626      20.260  -7.989  26.418  1.00 63.70           C  
ANISOU 1075  CA  GLY A 626     7428   8567   8207   -405   -387    624
ATOM   1076  C   GLY A 626      20.939  -8.409  25.116  1.00 69.95           C  
ANISOU 1076  C   GLY A 626     8264   9394   8918   -392   -323    636
ATOM   1077  O   GLY A 626      21.559  -9.473  25.065  1.00 72.62           O  
ANISOU 1077  O   GLY A 626     8553   9784   9256   -335   -238    633
ATOM   1078  HA3 GLY A 626      21.016  -7.682  27.140  1.00  0.00           H  
ATOM   1079  H   GLY A 626      19.913  -9.605  27.735  1.00  0.00           H  
ATOM   1080  HA2 GLY A 626      19.609  -7.134  26.242  1.00  0.00           H  
ATOM   1081  N   GLN A 627      20.786  -7.580  24.069  1.00 64.89           N  
ANISOU 1081  N   GLN A 627     7734   8718   8205   -434   -361    650
ATOM   1082  CA  GLN A 627      21.206  -7.868  22.698  1.00 64.95           C  
ANISOU 1082  CA  GLN A 627     7816   8752   8109   -428   -298    665
ATOM   1083  C   GLN A 627      22.725  -8.130  22.613  1.00 71.12           C  
ANISOU 1083  C   GLN A 627     8497   9653   8871   -425   -163    716
ATOM   1084  O   GLN A 627      23.474  -7.357  23.214  1.00 71.38           O  
ANISOU 1084  O   GLN A 627     8442   9750   8927   -490   -148    772
ATOM   1085  CB  GLN A 627      20.807  -6.692  21.777  1.00  0.00           C  
ATOM   1086  CG  GLN A 627      21.011  -6.980  20.270  1.00  0.00           C  
ATOM   1087  CD  GLN A 627      20.879  -5.738  19.390  1.00  0.00           C  
ATOM   1088  OE1 GLN A 627      21.440  -4.689  19.695  1.00  0.00           O  
ATOM   1089  NE2 GLN A 627      20.149  -5.854  18.279  1.00  0.00           N  
ATOM   1090  HB2 GLN A 627      19.757  -6.445  21.941  1.00  0.00           H  
ATOM   1091  HB3 GLN A 627      21.370  -5.804  22.072  1.00  0.00           H  
ATOM   1092  HG2 GLN A 627      22.010  -7.370  20.077  1.00  0.00           H  
ATOM   1093  HG3 GLN A 627      20.310  -7.751  19.945  1.00  0.00           H  
ATOM   1094 HE22 GLN A 627      20.043  -5.056  17.669  1.00  0.00           H  
ATOM   1095 HE21 GLN A 627      19.708  -6.732  18.050  1.00  0.00           H  
ATOM   1096  H   GLN A 627      20.269  -6.725  24.215  1.00  0.00           H  
ATOM   1097  HA  GLN A 627      20.624  -8.735  22.398  1.00  0.00           H  
ATOM   1098  N   PRO A 628      23.168  -9.174  21.871  1.00 67.42           N  
ANISOU 1098  N   PRO A 628     8034   9215   8369   -343    -69    694
ATOM   1099  CA  PRO A 628      24.556  -9.514  21.529  1.00 67.43           C  
ANISOU 1099  CA  PRO A 628     7918   9336   8367   -311     64    746
ATOM   1100  C   PRO A 628      25.621  -8.405  21.517  1.00 72.01           C  
ANISOU 1100  C   PRO A 628     8456  10010   8894   -398    127    834
ATOM   1101  O   PRO A 628      25.836  -7.719  20.520  1.00 73.77           O  
ANISOU 1101  O   PRO A 628     8789  10220   9022   -437    150    854
ATOM   1102  CB  PRO A 628      24.408 -10.293  20.219  1.00 69.52           C  
ANISOU 1102  CB  PRO A 628     8258   9583   8575   -204    152    701
ATOM   1103  CG  PRO A 628      23.234 -11.185  20.568  1.00 72.84           C  
ANISOU 1103  CG  PRO A 628     8778   9876   9022   -183     43    615
ATOM   1104  CD  PRO A 628      22.303 -10.201  21.272  1.00 67.98           C  
ANISOU 1104  CD  PRO A 628     8215   9207   8406   -273    -85    621
ATOM   1105  HA  PRO A 628      24.859 -10.224  22.299  1.00  0.00           H  
ATOM   1106  HB3 PRO A 628      25.292 -10.833  19.895  1.00  0.00           H  
ATOM   1107  HB2 PRO A 628      24.132  -9.619  19.407  1.00  0.00           H  
ATOM   1108  HG3 PRO A 628      23.552 -11.968  21.258  1.00  0.00           H  
ATOM   1109  HG2 PRO A 628      22.771 -11.678  19.720  1.00  0.00           H  
ATOM   1110  HD2 PRO A 628      21.617  -9.757  20.550  1.00  0.00           H  
ATOM   1111  HD3 PRO A 628      21.724 -10.718  22.036  1.00  0.00           H  
ATOM   1112  N   SER A 629      26.290  -8.294  22.673  1.00 67.49           N  
ANISOU 1112  N   SER A 629     7728   9530   8384   -442    140    890
ATOM   1113  CA  SER A 629      27.466  -7.494  22.989  1.00 67.81           C  
ANISOU 1113  CA  SER A 629     7673   9686   8407   -540    199    983
ATOM   1114  C   SER A 629      28.443  -8.439  23.721  1.00 73.84           C  
ANISOU 1114  C   SER A 629     8246  10583   9228   -472    285   1023
ATOM   1115  O   SER A 629      27.980  -9.291  24.481  1.00 74.21           O  
ANISOU 1115  O   SER A 629     8259  10607   9332   -376    261    978
ATOM   1116  CB  SER A 629      27.029  -6.265  23.810  1.00  0.00           C  
ATOM   1117  OG  SER A 629      28.124  -5.484  24.243  1.00  0.00           O  
ATOM   1118  HB2 SER A 629      26.358  -5.636  23.224  1.00  0.00           H  
ATOM   1119  HB3 SER A 629      26.472  -6.582  24.689  1.00  0.00           H  
ATOM   1120  HG  SER A 629      28.682  -6.020  24.785  1.00  0.00           H  
ATOM   1121  H   SER A 629      25.996  -8.913  23.414  1.00  0.00           H  
ATOM   1122  HA  SER A 629      27.914  -7.151  22.056  1.00  0.00           H  
ATOM   1123  N   PRO A 630      29.774  -8.372  23.487  1.00 70.75           N  
ANISOU 1123  N   PRO A 630     7725  10333   8825   -518    383   1112
ATOM   1124  CA  PRO A 630      30.720  -9.353  24.042  1.00 71.01           C  
ANISOU 1124  CA  PRO A 630     7553  10510   8919   -446    456   1163
ATOM   1125  C   PRO A 630      30.927  -9.224  25.562  1.00 74.30           C  
ANISOU 1125  C   PRO A 630     7886  10921   9422   -465    328   1149
ATOM   1126  O   PRO A 630      31.407 -10.172  26.175  1.00 74.03           O  
ANISOU 1126  O   PRO A 630     7786  10910   9433   -338    345   1134
ATOM   1127  CD  PRO A 630      30.467  -7.394  22.647  1.00  0.00           C  
ATOM   1128  CB  PRO A 630      32.017  -9.144  23.251  1.00  0.00           C  
ATOM   1129  CG  PRO A 630      31.959  -7.692  22.806  1.00  0.00           C  
ATOM   1130  HD3 PRO A 630      30.169  -7.538  21.607  1.00  0.00           H  
ATOM   1131  HD2 PRO A 630      30.240  -6.366  22.928  1.00  0.00           H  
ATOM   1132  HB2 PRO A 630      32.921  -9.375  23.817  1.00  0.00           H  
ATOM   1133  HB3 PRO A 630      32.010  -9.792  22.373  1.00  0.00           H  
ATOM   1134  HG3 PRO A 630      32.529  -7.503  21.895  1.00  0.00           H  
ATOM   1135  HG2 PRO A 630      32.373  -7.059  23.593  1.00  0.00           H  
ATOM   1136  HA  PRO A 630      30.354 -10.363  23.849  1.00  0.00           H  
ATOM   1137  N   ALA A 631      30.485  -8.109  26.170  1.00 69.99           N  
ANISOU 1137  N   ALA A 631     7374  10329   8889   -616    202   1151
ATOM   1138  CA  ALA A 631      30.387  -7.914  27.613  1.00 69.50           C  
ANISOU 1138  CA  ALA A 631     7267  10254   8887   -653     78   1135
ATOM   1139  C   ALA A 631      29.149  -8.614  28.205  1.00 73.84           C  
ANISOU 1139  C   ALA A 631     7907  10688   9461   -530     36   1048
ATOM   1140  O   ALA A 631      29.212  -9.057  29.349  1.00 74.15           O  
ANISOU 1140  O   ALA A 631     7861  10767   9545   -461     18   1051
ATOM   1141  CB  ALA A 631      30.258  -6.407  27.882  1.00  0.00           C  
ATOM   1142  HB1 ALA A 631      31.125  -5.868  27.500  1.00  0.00           H  
ATOM   1143  HB2 ALA A 631      29.372  -5.985  27.404  1.00  0.00           H  
ATOM   1144  HB3 ALA A 631      30.192  -6.199  28.951  1.00  0.00           H  
ATOM   1145  H   ALA A 631      30.115  -7.373  25.587  1.00  0.00           H  
ATOM   1146  HA  ALA A 631      31.287  -8.295  28.100  1.00  0.00           H  
ATOM   1147  N   ARG A 632      28.052  -8.760  27.434  1.00 69.30           N  
ANISOU 1147  N   ARG A 632     7499   9974   8857   -506     17    979
ATOM   1148  CA  ARG A 632      26.852  -9.514  27.819  1.00 67.59           C  
ANISOU 1148  CA  ARG A 632     7361   9648   8671   -410    -20    901
ATOM   1149  C   ARG A 632      27.105 -11.025  27.710  1.00 73.01           C  
ANISOU 1149  C   ARG A 632     8000  10369   9373   -262     75    893
ATOM   1150  O   ARG A 632      26.605 -11.778  28.541  1.00 72.53           O  
ANISOU 1150  O   ARG A 632     7930  10270   9358   -193     52    864
ATOM   1151  CB  ARG A 632      25.665  -9.180  26.880  1.00  0.00           C  
ATOM   1152  CG  ARG A 632      25.175  -7.724  26.924  1.00  0.00           C  
ATOM   1153  CD  ARG A 632      24.231  -7.433  28.096  1.00  0.00           C  
ATOM   1154  NE  ARG A 632      23.769  -6.039  28.059  1.00  0.00           N  
ATOM   1155  CZ  ARG A 632      23.193  -5.367  29.071  1.00  0.00           C  
ATOM   1156  NH1 ARG A 632      22.971  -5.944  30.260  1.00  0.00           N  
ATOM   1157  NH2 ARG A 632      22.830  -4.092  28.885  1.00  0.00           N1+
ATOM   1158  HB2 ARG A 632      25.930  -9.418  25.852  1.00  0.00           H  
ATOM   1159  HB3 ARG A 632      24.821  -9.833  27.104  1.00  0.00           H  
ATOM   1160  HG2 ARG A 632      26.021  -7.035  26.942  1.00  0.00           H  
ATOM   1161  HG3 ARG A 632      24.637  -7.519  25.998  1.00  0.00           H  
ATOM   1162  HD2 ARG A 632      23.361  -8.090  28.058  1.00  0.00           H  
ATOM   1163  HD3 ARG A 632      24.744  -7.616  29.038  1.00  0.00           H  
ATOM   1164  HE  ARG A 632      23.883  -5.566  27.174  1.00  0.00           H  
ATOM   1165 HH12 ARG A 632      22.538  -5.427  31.011  1.00  0.00           H  
ATOM   1166 HH11 ARG A 632      23.200  -6.917  30.397  1.00  0.00           H  
ATOM   1167 HH22 ARG A 632      22.396  -3.570  29.633  1.00  0.00           H  
ATOM   1168 HH21 ARG A 632      22.994  -3.637  27.999  1.00  0.00           H  
ATOM   1169  H   ARG A 632      28.081  -8.394  26.492  1.00  0.00           H  
ATOM   1170  HA  ARG A 632      26.586  -9.274  28.847  1.00  0.00           H  
ATOM   1171  N   CYS A 633      27.895 -11.459  26.712  1.00 71.47           N  
ANISOU 1171  N   CYS A 633     7781  10240   9134   -211    191    925
ATOM   1172  CA  CYS A 633      28.232 -12.861  26.474  1.00 72.07           C  
ANISOU 1172  CA  CYS A 633     7828  10340   9215    -57    297    920
ATOM   1173  C   CYS A 633      29.317 -13.360  27.439  1.00 73.82           C  
ANISOU 1173  C   CYS A 633     7876  10677   9493     -3    310    983
ATOM   1174  O   CYS A 633      29.307 -14.534  27.805  1.00 72.93           O  
ANISOU 1174  O   CYS A 633     7766  10533   9412    118    334    964
ATOM   1175  CB  CYS A 633      28.742 -13.012  25.030  1.00 74.36           C  
ANISOU 1175  CB  CYS A 633     8151  10669   9431    -10    427    936
ATOM   1176  SG  CYS A 633      28.576 -14.695  24.376  1.00 78.65           S  
ANISOU 1176  SG  CYS A 633     8926  11072   9886    -49    403    859
ATOM   1177  H   CYS A 633      28.259 -10.775  26.063  1.00  0.00           H  
ATOM   1178  HA  CYS A 633      27.329 -13.455  26.614  1.00  0.00           H  
ATOM   1179  HB3 CYS A 633      29.783 -12.697  24.942  1.00  0.00           H  
ATOM   1180  HB2 CYS A 633      28.180 -12.348  24.377  1.00  0.00           H  
ATOM   1181  N   LEU A 634      30.218 -12.463  27.879  1.00 70.04           N  
ANISOU 1181  N   LEU A 634     7256  10326   9028    -98    284   1059
ATOM   1182  CA  LEU A 634      31.205 -12.710  28.926  1.00 70.90           C  
ANISOU 1182  CA  LEU A 634     7191  10558   9188    -69    260   1126
ATOM   1183  C   LEU A 634      30.486 -12.834  30.269  1.00 73.75           C  
ANISOU 1183  C   LEU A 634     7601  10839   9582    -71    145   1084
ATOM   1184  O   LEU A 634      30.706 -13.825  30.954  1.00 73.13           O  
ANISOU 1184  O   LEU A 634     7488  10767   9532     48    158   1092
ATOM   1185  CB  LEU A 634      32.226 -11.545  28.950  1.00  0.00           C  
ATOM   1186  CG  LEU A 634      33.507 -11.710  29.808  1.00  0.00           C  
ATOM   1187  CD1 LEU A 634      34.537 -10.643  29.403  1.00  0.00           C  
ATOM   1188  CD2 LEU A 634      33.284 -11.642  31.331  1.00  0.00           C  
ATOM   1189  HB2 LEU A 634      32.575 -11.431  27.925  1.00  0.00           H  
ATOM   1190  HB3 LEU A 634      31.732 -10.604  29.199  1.00  0.00           H  
ATOM   1191  HG  LEU A 634      33.950 -12.676  29.567  1.00  0.00           H  
ATOM   1192 HD11 LEU A 634      35.474 -10.768  29.947  1.00  0.00           H  
ATOM   1193 HD12 LEU A 634      34.772 -10.702  28.340  1.00  0.00           H  
ATOM   1194 HD13 LEU A 634      34.166  -9.638  29.605  1.00  0.00           H  
ATOM   1195 HD21 LEU A 634      34.233 -11.571  31.862  1.00  0.00           H  
ATOM   1196 HD22 LEU A 634      32.686 -10.773  31.608  1.00  0.00           H  
ATOM   1197 HD23 LEU A 634      32.792 -12.532  31.717  1.00  0.00           H  
ATOM   1198  H   LEU A 634      30.178 -11.526  27.503  1.00  0.00           H  
ATOM   1199  HA  LEU A 634      31.724 -13.644  28.709  1.00  0.00           H  
ATOM   1200  N   ALA A 635      29.637 -11.853  30.627  1.00 69.93           N  
ANISOU 1200  N   ALA A 635     7207  10274   9089   -201     41   1044
ATOM   1201  CA  ALA A 635      29.032 -11.715  31.950  1.00 69.90           C  
ANISOU 1201  CA  ALA A 635     7259  10194   9105   -220    -59   1005
ATOM   1202  C   ALA A 635      27.872 -12.681  32.225  1.00 73.47           C  
ANISOU 1202  C   ALA A 635     7804  10534   9578    -96    -29    946
ATOM   1203  O   ALA A 635      27.650 -12.979  33.394  1.00 75.45           O  
ANISOU 1203  O   ALA A 635     8037  10783   9848    -51    -62    952
ATOM   1204  CB  ALA A 635      28.495 -10.285  32.103  1.00  0.00           C  
ATOM   1205  HB1 ALA A 635      27.747 -10.056  31.344  1.00  0.00           H  
ATOM   1206  HB2 ALA A 635      28.035 -10.133  33.081  1.00  0.00           H  
ATOM   1207  HB3 ALA A 635      29.300  -9.554  32.012  1.00  0.00           H  
ATOM   1208  H   ALA A 635      29.501 -11.085  29.983  1.00  0.00           H  
ATOM   1209  HA  ALA A 635      29.804 -11.882  32.704  1.00  0.00           H  
ATOM   1210  N   GLN A 636      27.162 -13.204  31.205  1.00 66.86           N  
ANISOU 1210  N   GLN A 636     7070   9602   8733    -51     26    892
ATOM   1211  CA  GLN A 636      26.066 -14.165  31.402  1.00 65.05           C  
ANISOU 1211  CA  GLN A 636     6929   9257   8530     43     51    834
ATOM   1212  C   GLN A 636      26.570 -15.550  31.852  1.00 71.17           C  
ANISOU 1212  C   GLN A 636     7647  10074   9321    183    128    872
ATOM   1213  O   GLN A 636      25.813 -16.277  32.487  1.00 70.02           O  
ANISOU 1213  O   GLN A 636     7534   9867   9204    238    120    859
ATOM   1214  CB  GLN A 636      25.222 -14.300  30.108  1.00 65.34           C  
ANISOU 1214  CB  GLN A 636     7089   9190   8548     44     75    769
ATOM   1215  CG  GLN A 636      25.798 -15.212  28.996  1.00 73.76           C  
ANISOU 1215  CG  GLN A 636     8161  10296   9569    108    177    782
ATOM   1216  CD  GLN A 636      25.008 -15.226  27.684  1.00 84.47           C  
ANISOU 1216  CD  GLN A 636     9657  11553  10885     91    179    716
ATOM   1217  OE1 GLN A 636      25.134 -16.178  26.918  1.00 75.31           O  
ANISOU 1217  OE1 GLN A 636     8548  10361   9704     -5    110    698
ATOM   1218  NE2 GLN A 636      24.177 -14.215  27.414  1.00 79.01           N  
ANISOU 1218  NE2 GLN A 636     9038  10810  10171    187    256    683
ATOM   1219  H   GLN A 636      27.377 -12.919  30.260  1.00  0.00           H  
ATOM   1220  HA  GLN A 636      25.415 -13.771  32.186  1.00  0.00           H  
ATOM   1221  HB3 GLN A 636      25.010 -13.307  29.722  1.00  0.00           H  
ATOM   1222  HB2 GLN A 636      24.246 -14.698  30.390  1.00  0.00           H  
ATOM   1223  HG3 GLN A 636      25.858 -16.244  29.340  1.00  0.00           H  
ATOM   1224  HG2 GLN A 636      26.816 -14.901  28.762  1.00  0.00           H  
ATOM   1225 HE22 GLN A 636      23.649 -14.222  26.554  1.00  0.00           H  
ATOM   1226 HE21 GLN A 636      24.091 -13.442  28.058  1.00  0.00           H  
ATOM   1227  N   GLN A 637      27.821 -15.916  31.519  1.00 69.62           N  
ANISOU 1227  N   GLN A 637     7364   9983   9105    243    209    926
ATOM   1228  CA  GLN A 637      28.439 -17.201  31.842  1.00 69.92           C  
ANISOU 1228  CA  GLN A 637     7341  10068   9158    398    291    972
ATOM   1229  C   GLN A 637      28.762 -17.344  33.348  1.00 76.52           C  
ANISOU 1229  C   GLN A 637     8071  10983  10019    411    225   1034
ATOM   1230  O   GLN A 637      28.225 -18.274  33.943  1.00 76.01           O  
ANISOU 1230  O   GLN A 637     8027  10880   9973    524    245   1047
ATOM   1231  CB  GLN A 637      29.677 -17.426  30.939  1.00  0.00           C  
ATOM   1232  CG  GLN A 637      29.316 -17.618  29.450  1.00  0.00           C  
ATOM   1233  CD  GLN A 637      28.550 -18.915  29.190  1.00  0.00           C  
ATOM   1234  OE1 GLN A 637      29.072 -20.000  29.430  1.00  0.00           O  
ATOM   1235  NE2 GLN A 637      27.309 -18.805  28.712  1.00  0.00           N  
ATOM   1236  HB2 GLN A 637      30.360 -16.583  31.003  1.00  0.00           H  
ATOM   1237  HB3 GLN A 637      30.240 -18.293  31.290  1.00  0.00           H  
ATOM   1238  HG2 GLN A 637      28.744 -16.766  29.083  1.00  0.00           H  
ATOM   1239  HG3 GLN A 637      30.230 -17.645  28.856  1.00  0.00           H  
ATOM   1240 HE22 GLN A 637      26.741 -19.641  28.613  1.00  0.00           H  
ATOM   1241 HE21 GLN A 637      26.909 -17.897  28.530  1.00  0.00           H  
ATOM   1242  H   GLN A 637      28.383 -15.256  30.999  1.00  0.00           H  
ATOM   1243  HA  GLN A 637      27.708 -17.980  31.617  1.00  0.00           H  
ATOM   1244  N   PRO A 638      29.520 -16.442  34.021  1.00 75.32           N  
ANISOU 1244  N   PRO A 638     7825  10932   9861    287    137   1072
ATOM   1245  CA  PRO A 638      29.706 -16.491  35.475  1.00 75.99           C  
ANISOU 1245  CA  PRO A 638     7816  11105   9953    265     46   1128
ATOM   1246  C   PRO A 638      28.441 -16.097  36.252  1.00 77.50           C  
ANISOU 1246  C   PRO A 638     8127  11177  10142    248    -19   1079
ATOM   1247  O   PRO A 638      28.228 -16.666  37.314  1.00 77.62           O  
ANISOU 1247  O   PRO A 638     8144  11188  10162    344    -21   1107
ATOM   1248  CD  PRO A 638      30.260 -15.316  33.468  1.00  0.00           C  
ATOM   1249  CB  PRO A 638      30.877 -15.547  35.775  1.00  0.00           C  
ATOM   1250  CG  PRO A 638      30.842 -14.537  34.645  1.00  0.00           C  
ATOM   1251  HD3 PRO A 638      31.073 -15.682  32.843  1.00  0.00           H  
ATOM   1252  HD2 PRO A 638      29.605 -14.679  32.891  1.00  0.00           H  
ATOM   1253  HB2 PRO A 638      30.818 -15.070  36.753  1.00  0.00           H  
ATOM   1254  HB3 PRO A 638      31.813 -16.105  35.739  1.00  0.00           H  
ATOM   1255  HG3 PRO A 638      31.820 -14.108  34.426  1.00  0.00           H  
ATOM   1256  HG2 PRO A 638      30.172 -13.719  34.908  1.00  0.00           H  
ATOM   1257  HA  PRO A 638      29.985 -17.502  35.776  1.00  0.00           H  
ATOM   1258  N   LEU A 639      27.563 -15.222  35.722  1.00 72.19           N  
ANISOU 1258  N   LEU A 639     7563  10405   9462    139    -61   1008
ATOM   1259  CA  LEU A 639      26.241 -14.938  36.297  1.00 71.18           C  
ANISOU 1259  CA  LEU A 639     7542  10168   9334    110   -112    957
ATOM   1260  C   LEU A 639      25.214 -15.912  35.678  1.00 74.69           C  
ANISOU 1260  C   LEU A 639     8077  10495   9807    215    -42    923
ATOM   1261  O   LEU A 639      24.204 -15.507  35.107  1.00 76.00           O  
ANISOU 1261  O   LEU A 639     8281  10625   9971    245    -59    929
ATOM   1262  CB  LEU A 639      25.821 -13.466  36.059  1.00 70.81           C  
ANISOU 1262  CB  LEU A 639     7573  10051   9281    -15   -164    897
ATOM   1263  CG  LEU A 639      26.523 -12.405  36.941  1.00 76.33           C  
ANISOU 1263  CG  LEU A 639     8261  10797   9945   -140   -268    909
ATOM   1264  CD1 LEU A 639      28.060 -12.391  36.857  1.00 77.08           C  
ANISOU 1264  CD1 LEU A 639     8215  11051  10021   -176   -306    990
ATOM   1265  CD2 LEU A 639      25.977 -11.014  36.602  1.00 79.48           C  
ANISOU 1265  CD2 LEU A 639     8730  11131  10338   -248   -299    864
ATOM   1266  H   LEU A 639      27.784 -14.784  34.838  1.00  0.00           H  
ATOM   1267  HA  LEU A 639      26.243 -15.101  37.374  1.00  0.00           H  
ATOM   1268  HB3 LEU A 639      24.759 -13.370  36.290  1.00  0.00           H  
ATOM   1269  HB2 LEU A 639      25.891 -13.209  35.006  1.00  0.00           H  
ATOM   1270  HG  LEU A 639      26.260 -12.614  37.979  1.00  0.00           H  
ATOM   1271 HD11 LEU A 639      28.473 -11.561  37.430  1.00  0.00           H  
ATOM   1272 HD12 LEU A 639      28.495 -13.298  37.273  1.00  0.00           H  
ATOM   1273 HD13 LEU A 639      28.405 -12.283  35.829  1.00  0.00           H  
ATOM   1274 HD21 LEU A 639      26.393 -10.253  37.262  1.00  0.00           H  
ATOM   1275 HD22 LEU A 639      26.230 -10.737  35.578  1.00  0.00           H  
ATOM   1276 HD23 LEU A 639      24.892 -10.984  36.702  1.00  0.00           H  
ATOM   1277  N   SER A 640      25.500 -17.214  35.806  1.00 68.24           N  
ANISOU 1277  N   SER A 640     7305   9612   9009    265     35    888
ATOM   1278  CA  SER A 640      24.623 -18.362  35.587  1.00 66.13           C  
ANISOU 1278  CA  SER A 640     7133   9222   8773    345     95    852
ATOM   1279  C   SER A 640      25.240 -19.617  36.217  1.00 70.81           C  
ANISOU 1279  C   SER A 640     7696   9844   9365    474    140    918
ATOM   1280  O   SER A 640      24.525 -20.441  36.785  1.00 70.78           O  
ANISOU 1280  O   SER A 640     7756   9764   9375    508    149    918
ATOM   1281  CB  SER A 640      24.259 -18.547  34.101  1.00  0.00           C  
ATOM   1282  OG  SER A 640      25.356 -19.000  33.333  1.00  0.00           O  
ATOM   1283  HB2 SER A 640      23.463 -19.287  34.016  1.00  0.00           H  
ATOM   1284  HB3 SER A 640      23.864 -17.629  33.672  1.00  0.00           H  
ATOM   1285  HG  SER A 640      25.967 -18.284  33.235  1.00  0.00           H  
ATOM   1286  H   SER A 640      26.383 -17.425  36.251  1.00  0.00           H  
ATOM   1287  HA  SER A 640      23.707 -18.156  36.142  1.00  0.00           H  
ATOM   1288  N   HIS A 641      26.577 -19.722  36.148  1.00 66.98           N  
ANISOU 1288  N   HIS A 641     7111   9474   8865    545    170    979
ATOM   1289  CA  HIS A 641      27.383 -20.779  36.741  1.00 67.95           C  
ANISOU 1289  CA  HIS A 641     7191   9639   8987    687    206   1053
ATOM   1290  C   HIS A 641      27.560 -20.511  38.250  1.00 73.17           C  
ANISOU 1290  C   HIS A 641     7813  10360   9629    677    122   1109
ATOM   1291  O   HIS A 641      27.217 -21.374  39.055  1.00 72.27           O  
ANISOU 1291  O   HIS A 641     7763  10184   9513    761    140   1135
ATOM   1292  CB  HIS A 641      28.755 -20.797  36.024  1.00  0.00           C  
ATOM   1293  CG  HIS A 641      28.734 -21.162  34.551  1.00  0.00           C  
ATOM   1294  ND1 HIS A 641      29.904 -21.214  33.785  1.00  0.00           N1+
ATOM   1295  CD2 HIS A 641      27.666 -21.461  33.726  1.00  0.00           C  
ATOM   1296  CE1 HIS A 641      29.503 -21.488  32.550  1.00  0.00           C  
ATOM   1297  NE2 HIS A 641      28.183 -21.639  32.456  1.00  0.00           N  
ATOM   1298  HB2 HIS A 641      29.236 -19.822  36.111  1.00  0.00           H  
ATOM   1299  HB3 HIS A 641      29.425 -21.496  36.515  1.00  0.00           H  
ATOM   1300  HD2 HIS A 641      26.607 -21.517  33.922  1.00  0.00           H  
ATOM   1301  HE1 HIS A 641      30.174 -21.570  31.708  1.00  0.00           H  
ATOM   1302  H   HIS A 641      27.076 -19.027  35.609  1.00  0.00           H  
ATOM   1303  HA  HIS A 641      26.891 -21.745  36.606  1.00  0.00           H  
ATOM   1304  HE2 HIS A 641      27.655 -21.804  31.603  1.00  0.00           H  
ATOM   1305  HD1 HIS A 641      30.801 -21.054  34.221  1.00  0.00           H  
ATOM   1306  N   LEU A 642      28.031 -19.309  38.636  1.00 70.80           N  
ANISOU 1306  N   LEU A 642     7428  10169   9304    563     25   1125
ATOM   1307  CA  LEU A 642      28.317 -18.920  40.022  1.00 70.97           C  
ANISOU 1307  CA  LEU A 642     7416  10261   9287    539    -73   1175
ATOM   1308  C   LEU A 642      27.105 -18.605  40.932  1.00 74.45           C  
ANISOU 1308  C   LEU A 642     7991  10591   9705    478   -105   1125
ATOM   1309  O   LEU A 642      27.197 -18.935  42.114  1.00 74.02           O  
ANISOU 1309  O   LEU A 642     7963  10551   9611    519   -144   1168
ATOM   1310  CB  LEU A 642      29.267 -17.701  40.074  1.00 71.37           C  
ANISOU 1310  CB  LEU A 642     7334  10465   9317    429   -170   1209
ATOM   1311  CG  LEU A 642      30.593 -17.871  39.307  1.00 77.19           C  
ANISOU 1311  CG  LEU A 642     7893  11361  10074    509   -150   1296
ATOM   1312  CD1 LEU A 642      31.420 -16.579  39.360  1.00 78.61           C  
ANISOU 1312  CD1 LEU A 642     7953  11658  10258    371   -197   1308
ATOM   1313  CD2 LEU A 642      31.409 -19.050  39.846  1.00 78.89           C  
ANISOU 1313  CD2 LEU A 642     8034  11673  10269    605   -213   1387
ATOM   1314  H   LEU A 642      28.251 -18.630  37.920  1.00  0.00           H  
ATOM   1315  HA  LEU A 642      28.831 -19.767  40.460  1.00  0.00           H  
ATOM   1316  HB3 LEU A 642      29.507 -17.489  41.117  1.00  0.00           H  
ATOM   1317  HB2 LEU A 642      28.751 -16.808  39.724  1.00  0.00           H  
ATOM   1318  HG  LEU A 642      30.373 -18.069  38.257  1.00  0.00           H  
ATOM   1319 HD11 LEU A 642      32.319 -16.663  38.748  1.00  0.00           H  
ATOM   1320 HD12 LEU A 642      30.846 -15.729  38.990  1.00  0.00           H  
ATOM   1321 HD13 LEU A 642      31.730 -16.348  40.379  1.00  0.00           H  
ATOM   1322 HD21 LEU A 642      32.349 -19.143  39.310  1.00  0.00           H  
ATOM   1323 HD22 LEU A 642      31.624 -18.931  40.908  1.00  0.00           H  
ATOM   1324 HD23 LEU A 642      30.885 -19.993  39.723  1.00  0.00           H  
ATOM   1325  N   PRO A 643      25.982 -17.995  40.487  1.00 70.45           N  
ANISOU 1325  N   PRO A 643     7568   9980   9219    390    -88   1040
ATOM   1326  CA  PRO A 643      24.838 -17.729  41.371  1.00 69.12           C  
ANISOU 1326  CA  PRO A 643     7513   9711   9039    341   -101    993
ATOM   1327  C   PRO A 643      23.964 -18.965  41.659  1.00 74.57           C  
ANISOU 1327  C   PRO A 643     8280  10319   9733    444    -33   1017
ATOM   1328  O   PRO A 643      23.117 -18.904  42.548  1.00 75.07           O  
ANISOU 1328  O   PRO A 643     8387  10391   9746    456    -63   1050
ATOM   1329  CD  PRO A 643      25.746 -17.400  39.174  1.00  0.00           C  
ATOM   1330  CB  PRO A 643      24.066 -16.625  40.654  1.00  0.00           C  
ATOM   1331  CG  PRO A 643      24.319 -16.864  39.185  1.00  0.00           C  
ATOM   1332  HD3 PRO A 643      26.445 -16.575  39.057  1.00  0.00           H  
ATOM   1333  HD2 PRO A 643      25.873 -18.100  38.361  1.00  0.00           H  
ATOM   1334  HB2 PRO A 643      23.014 -16.575  40.891  1.00  0.00           H  
ATOM   1335  HB3 PRO A 643      24.498 -15.675  40.949  1.00  0.00           H  
ATOM   1336  HG3 PRO A 643      24.191 -15.965  38.582  1.00  0.00           H  
ATOM   1337  HG2 PRO A 643      23.630 -17.623  38.809  1.00  0.00           H  
ATOM   1338  HA  PRO A 643      25.182 -17.339  42.330  1.00  0.00           H  
ATOM   1339  N   LEU A 644      24.212 -20.094  40.971  1.00 71.24           N  
ANISOU 1339  N   LEU A 644     7887   9817   9364    516     57   1006
ATOM   1340  CA  LEU A 644      23.717 -21.411  41.359  1.00 70.68           C  
ANISOU 1340  CA  LEU A 644     7905   9644   9308    605    134   1029
ATOM   1341  C   LEU A 644      24.744 -22.124  42.252  1.00 73.21           C  
ANISOU 1341  C   LEU A 644     8200  10035   9580    722    121   1127
ATOM   1342  O   LEU A 644      24.327 -22.797  43.192  1.00 72.97           O  
ANISOU 1342  O   LEU A 644     8252   9952   9521    760    138   1163
ATOM   1343  CB  LEU A 644      23.480 -22.283  40.105  1.00  0.00           C  
ATOM   1344  CG  LEU A 644      22.023 -22.249  39.606  1.00  0.00           C  
ATOM   1345  CD1 LEU A 644      21.647 -20.922  38.933  1.00  0.00           C  
ATOM   1346  CD2 LEU A 644      21.732 -23.440  38.690  1.00  0.00           C  
ATOM   1347  HB2 LEU A 644      24.173 -22.025  39.302  1.00  0.00           H  
ATOM   1348  HB3 LEU A 644      23.696 -23.326  40.346  1.00  0.00           H  
ATOM   1349  HG  LEU A 644      21.368 -22.369  40.465  1.00  0.00           H  
ATOM   1350 HD11 LEU A 644      20.594 -20.927  38.651  1.00  0.00           H  
ATOM   1351 HD12 LEU A 644      21.797 -20.075  39.600  1.00  0.00           H  
ATOM   1352 HD13 LEU A 644      22.233 -20.750  38.031  1.00  0.00           H  
ATOM   1353 HD21 LEU A 644      20.700 -23.418  38.342  1.00  0.00           H  
ATOM   1354 HD22 LEU A 644      22.392 -23.441  37.823  1.00  0.00           H  
ATOM   1355 HD23 LEU A 644      21.876 -24.386  39.214  1.00  0.00           H  
ATOM   1356  H   LEU A 644      24.895 -20.061  40.229  1.00  0.00           H  
ATOM   1357  HA  LEU A 644      22.788 -21.328  41.928  1.00  0.00           H  
ATOM   1358  N   THR A 645      26.062 -21.991  41.989  1.00 69.42           N  
ANISOU 1358  N   THR A 645     7602   9683   9091    778     88   1177
ATOM   1359  CA  THR A 645      27.100 -22.727  42.721  1.00 69.78           C  
ANISOU 1359  CA  THR A 645     7591   9825   9099    898     56   1280
ATOM   1360  C   THR A 645      27.245 -22.218  44.161  1.00 73.65           C  
ANISOU 1360  C   THR A 645     8089  10380   9513    845    -49   1314
ATOM   1361  O   THR A 645      27.404 -23.031  45.059  1.00 74.40           O  
ANISOU 1361  O   THR A 645     8236  10470   9565    938    -56   1384
ATOM   1362  CB  THR A 645      28.466 -22.681  41.974  1.00  0.00           C  
ATOM   1363  OG1 THR A 645      29.184 -23.872  42.216  1.00  0.00           O  
ATOM   1364  CG2 THR A 645      29.429 -21.543  42.367  1.00  0.00           C  
ATOM   1365  HB  THR A 645      28.275 -22.651  40.905  1.00  0.00           H  
ATOM   1366  HG1 THR A 645      29.780 -23.720  42.936  1.00  0.00           H  
ATOM   1367 HG21 THR A 645      30.261 -21.445  41.677  1.00  0.00           H  
ATOM   1368 HG22 THR A 645      28.942 -20.579  42.411  1.00  0.00           H  
ATOM   1369 HG23 THR A 645      29.841 -21.711  43.358  1.00  0.00           H  
ATOM   1370  H   THR A 645      26.351 -21.443  41.191  1.00  0.00           H  
ATOM   1371  HA  THR A 645      26.771 -23.768  42.765  1.00  0.00           H  
ATOM   1372  N   GLY A 646      27.168 -20.894  44.382  1.00 69.06           N  
ANISOU 1372  N   GLY A 646     7486   9846   8909    698   -127   1264
ATOM   1373  CA  GLY A 646      27.298 -20.262  45.691  1.00 68.73           C  
ANISOU 1373  CA  GLY A 646     7484   9851   8781    631   -229   1277
ATOM   1374  C   GLY A 646      25.998 -20.286  46.503  1.00 72.47           C  
ANISOU 1374  C   GLY A 646     8121  10195   9219    658   -169   1267
ATOM   1375  O   GLY A 646      26.040 -20.040  47.706  1.00 74.52           O  
ANISOU 1375  O   GLY A 646     8431  10485   9396    707   -215   1330
ATOM   1376  HA3 GLY A 646      27.625 -19.234  45.550  1.00  0.00           H  
ATOM   1377  H   GLY A 646      27.040 -20.282  43.586  1.00  0.00           H  
ATOM   1378  HA2 GLY A 646      28.089 -20.749  46.264  1.00  0.00           H  
ATOM   1379  N   CYS A 647      24.867 -20.630  45.860  1.00 65.43           N  
ANISOU 1379  N   CYS A 647     7307   9165   8388    628    -66   1197
ATOM   1380  CA  CYS A 647      23.607 -20.978  46.507  1.00 64.80           C  
ANISOU 1380  CA  CYS A 647     7364   8958   8298    640     17   1187
ATOM   1381  C   CYS A 647      23.651 -22.447  46.962  1.00 70.16           C  
ANISOU 1381  C   CYS A 647     8101   9590   8965    773     77   1271
ATOM   1382  O   CYS A 647      23.341 -22.731  48.113  1.00 70.50           O  
ANISOU 1382  O   CYS A 647     8245   9608   8934    805     85   1319
ATOM   1383  CB  CYS A 647      22.438 -20.797  45.506  1.00 64.17           C  
ANISOU 1383  CB  CYS A 647     7312   8761   8310    575    103   1101
ATOM   1384  SG  CYS A 647      21.608 -19.208  45.791  1.00 67.02           S  
ANISOU 1384  SG  CYS A 647     7642   9142   8680    436     45   1008
ATOM   1385  H   CYS A 647      24.930 -20.797  44.866  1.00  0.00           H  
ATOM   1386  HA  CYS A 647      23.447 -20.356  47.390  1.00  0.00           H  
ATOM   1387  HB3 CYS A 647      21.676 -21.569  45.630  1.00  0.00           H  
ATOM   1388  HB2 CYS A 647      22.773 -20.857  44.471  1.00  0.00           H  
ATOM   1389  HG  CYS A 647      21.100 -19.088  44.561  1.00  0.00           H  
ATOM   1390  N   LEU A 648      24.064 -23.381  46.089  1.00 67.46           N  
ANISOU 1390  N   LEU A 648     7718   9225   8690    854    127   1289
ATOM   1391  CA  LEU A 648      24.080 -24.817  46.379  1.00 68.55           C  
ANISOU 1391  CA  LEU A 648     7936   9283   8827    986    198   1361
ATOM   1392  C   LEU A 648      25.327 -25.278  47.154  1.00 74.40           C  
ANISOU 1392  C   LEU A 648     8629  10141   9499   1111    122   1470
ATOM   1393  O   LEU A 648      25.293 -26.361  47.732  1.00 76.60           O  
ANISOU 1393  O   LEU A 648     9001  10354   9751   1226    165   1546
ATOM   1394  CB  LEU A 648      24.039 -25.597  45.054  1.00  0.00           C  
ATOM   1395  CG  LEU A 648      22.726 -25.481  44.259  1.00  0.00           C  
ATOM   1396  CD1 LEU A 648      22.927 -26.132  42.884  1.00  0.00           C  
ATOM   1397  CD2 LEU A 648      21.549 -26.122  45.014  1.00  0.00           C  
ATOM   1398  HB2 LEU A 648      24.881 -25.292  44.428  1.00  0.00           H  
ATOM   1399  HB3 LEU A 648      24.180 -26.657  45.260  1.00  0.00           H  
ATOM   1400  HG  LEU A 648      22.483 -24.432  44.094  1.00  0.00           H  
ATOM   1401 HD11 LEU A 648      22.007 -26.158  42.305  1.00  0.00           H  
ATOM   1402 HD12 LEU A 648      23.670 -25.592  42.297  1.00  0.00           H  
ATOM   1403 HD13 LEU A 648      23.277 -27.158  42.993  1.00  0.00           H  
ATOM   1404 HD21 LEU A 648      20.652 -26.159  44.400  1.00  0.00           H  
ATOM   1405 HD22 LEU A 648      21.780 -27.141  45.321  1.00  0.00           H  
ATOM   1406 HD23 LEU A 648      21.296 -25.558  45.911  1.00  0.00           H  
ATOM   1407  H   LEU A 648      24.313 -23.096  45.150  1.00  0.00           H  
ATOM   1408  HA  LEU A 648      23.213 -25.080  46.986  1.00  0.00           H  
ATOM   1409  N   SER A 649      26.404 -24.478  47.217  1.00 68.61           N  
ANISOU 1409  N   SER A 649     7758   9577   8734   1084      1   1485
ATOM   1410  CA  SER A 649      27.562 -24.746  48.069  1.00 69.34           C  
ANISOU 1410  CA  SER A 649     7785   9798   8762   1192    -93   1594
ATOM   1411  C   SER A 649      27.213 -24.351  49.505  1.00 73.00           C  
ANISOU 1411  C   SER A 649     8352  10276   9108   1156   -168   1626
ATOM   1412  O   SER A 649      27.408 -25.159  50.408  1.00 74.51           O  
ANISOU 1412  O   SER A 649     8607  10470   9235   1273   -188   1721
ATOM   1413  CB  SER A 649      28.792 -23.923  47.628  1.00 73.35           C  
ANISOU 1413  CB  SER A 649     8091  10490   9289   1167   -194   1607
ATOM   1414  OG  SER A 649      29.381 -24.485  46.475  1.00 82.10           O  
ANISOU 1414  OG  SER A 649     9112  11592  10490   1223   -111   1589
ATOM   1415  H   SER A 649      26.409 -23.626  46.672  1.00  0.00           H  
ATOM   1416  HA  SER A 649      27.814 -25.807  48.054  1.00  0.00           H  
ATOM   1417  HB3 SER A 649      29.558 -23.943  48.403  1.00  0.00           H  
ATOM   1418  HB2 SER A 649      28.545 -22.875  47.454  1.00  0.00           H  
ATOM   1419  HG  SER A 649      28.906 -24.170  45.718  1.00  0.00           H  
ATOM   1420  N   THR A 650      26.659 -23.140  49.716  1.00 67.73           N  
ANISOU 1420  N   THR A 650     7720   9608   8407   1002   -204   1546
ATOM   1421  CA  THR A 650      26.328 -22.621  51.043  1.00 68.19           C  
ANISOU 1421  CA  THR A 650     7899   9672   8339    959   -264   1560
ATOM   1422  C   THR A 650      25.190 -23.414  51.720  1.00 76.38           C  
ANISOU 1422  C   THR A 650     9120  10552   9350   1011   -135   1579
ATOM   1423  O   THR A 650      25.208 -23.573  52.939  1.00 77.66           O  
ANISOU 1423  O   THR A 650     9396  10719   9393   1059   -168   1646
ATOM   1424  CB  THR A 650      26.026 -21.099  50.958  1.00  0.00           C  
ATOM   1425  OG1 THR A 650      26.226 -20.536  52.229  1.00  0.00           O  
ATOM   1426  CG2 THR A 650      24.617 -20.686  50.510  1.00  0.00           C  
ATOM   1427  HB  THR A 650      26.735 -20.623  50.283  1.00  0.00           H  
ATOM   1428  HG1 THR A 650      26.043 -19.607  52.183  1.00  0.00           H  
ATOM   1429 HG21 THR A 650      24.537 -19.602  50.466  1.00  0.00           H  
ATOM   1430 HG22 THR A 650      24.405 -21.058  49.516  1.00  0.00           H  
ATOM   1431 HG23 THR A 650      23.837 -21.041  51.184  1.00  0.00           H  
ATOM   1432  H   THR A 650      26.494 -22.535  48.925  1.00  0.00           H  
ATOM   1433  HA  THR A 650      27.225 -22.751  51.654  1.00  0.00           H  
ATOM   1434  N   LEU A 651      24.243 -23.948  50.925  1.00 73.35           N  
ANISOU 1434  N   LEU A 651     8764  10031   9074   1002      9   1529
ATOM   1435  CA  LEU A 651      23.136 -24.786  51.385  1.00 73.20           C  
ANISOU 1435  CA  LEU A 651     8902   9856   9053   1032    145   1550
ATOM   1436  C   LEU A 651      23.555 -26.256  51.567  1.00 78.04           C  
ANISOU 1436  C   LEU A 651     9575  10425   9653   1188    176   1661
ATOM   1437  O   LEU A 651      22.945 -26.929  52.394  1.00 78.73           O  
ANISOU 1437  O   LEU A 651     9811  10445   9659   1230    222   1725
ATOM   1438  CB  LEU A 651      21.981 -24.737  50.356  1.00 72.01           C  
ANISOU 1438  CB  LEU A 651     8753   9580   9028    952    268   1460
ATOM   1439  CG  LEU A 651      21.226 -23.387  50.294  1.00 76.57           C  
ANISOU 1439  CG  LEU A 651     9383  10114   9596    833    317   1388
ATOM   1440  CD1 LEU A 651      20.334 -23.314  49.045  1.00 76.96           C  
ANISOU 1440  CD1 LEU A 651     9364  10100   9776    747    375   1292
ATOM   1441  CD2 LEU A 651      20.367 -23.129  51.540  1.00 78.36           C  
ANISOU 1441  CD2 LEU A 651     9767  10243   9764    851    423   1438
ATOM   1442  H   LEU A 651      24.294 -23.761  49.933  1.00  0.00           H  
ATOM   1443  HA  LEU A 651      22.783 -24.424  52.350  1.00  0.00           H  
ATOM   1444  HB3 LEU A 651      21.253 -25.523  50.567  1.00  0.00           H  
ATOM   1445  HB2 LEU A 651      22.383 -24.975  49.369  1.00  0.00           H  
ATOM   1446  HG  LEU A 651      21.956 -22.581  50.231  1.00  0.00           H  
ATOM   1447 HD11 LEU A 651      19.900 -22.320  48.930  1.00  0.00           H  
ATOM   1448 HD12 LEU A 651      20.885 -23.539  48.131  1.00  0.00           H  
ATOM   1449 HD13 LEU A 651      19.515 -24.027  49.114  1.00  0.00           H  
ATOM   1450 HD21 LEU A 651      19.888 -22.151  51.487  1.00  0.00           H  
ATOM   1451 HD22 LEU A 651      19.577 -23.874  51.616  1.00  0.00           H  
ATOM   1452 HD23 LEU A 651      20.949 -23.152  52.461  1.00  0.00           H  
ATOM   1453  N   PHE A 652      24.594 -26.752  50.863  1.00 74.65           N  
ANISOU 1453  N   PHE A 652     9041  10028   9293   1284    161   1687
ATOM   1454  CA  PHE A 652      25.153 -28.095  51.079  1.00 75.31           C  
ANISOU 1454  CA  PHE A 652     9183  10062   9368   1459    193   1795
ATOM   1455  C   PHE A 652      25.962 -28.110  52.382  1.00 78.20           C  
ANISOU 1455  C   PHE A 652     9570  10542   9600   1545     71   1905
ATOM   1456  O   PHE A 652      25.865 -29.068  53.139  1.00 79.68           O  
ANISOU 1456  O   PHE A 652     9887  10653   9735   1664    106   2002
ATOM   1457  CB  PHE A 652      26.069 -28.517  49.897  1.00  0.00           C  
ATOM   1458  CG  PHE A 652      26.900 -29.787  50.082  1.00  0.00           C  
ATOM   1459  CD1 PHE A 652      28.234 -29.823  49.622  1.00  0.00           C  
ATOM   1460  CD2 PHE A 652      26.367 -30.919  50.739  1.00  0.00           C  
ATOM   1461  CE1 PHE A 652      29.035 -30.959  49.852  1.00  0.00           C  
ATOM   1462  CE2 PHE A 652      27.172 -32.047  50.985  1.00  0.00           C  
ATOM   1463  CZ  PHE A 652      28.508 -32.068  50.542  1.00  0.00           C  
ATOM   1464  HB2 PHE A 652      25.464 -28.669  49.004  1.00  0.00           H  
ATOM   1465  HB3 PHE A 652      26.749 -27.698  49.660  1.00  0.00           H  
ATOM   1466  HD1 PHE A 652      28.655 -28.972  49.107  1.00  0.00           H  
ATOM   1467  HD2 PHE A 652      25.345 -30.919  51.086  1.00  0.00           H  
ATOM   1468  HE1 PHE A 652      30.058 -30.975  49.505  1.00  0.00           H  
ATOM   1469  HE2 PHE A 652      26.760 -32.900  51.505  1.00  0.00           H  
ATOM   1470  HZ  PHE A 652      29.124 -32.936  50.722  1.00  0.00           H  
ATOM   1471  H   PHE A 652      25.052 -26.158  50.186  1.00  0.00           H  
ATOM   1472  HA  PHE A 652      24.335 -28.812  51.166  1.00  0.00           H  
ATOM   1473  N   LEU A 653      26.726 -27.047  52.656  1.00 73.18           N  
ANISOU 1473  N   LEU A 653     8827  10074   8903   1475    -75   1889
ATOM   1474  CA  LEU A 653      27.569 -26.903  53.839  1.00 74.62           C  
ANISOU 1474  CA  LEU A 653     9027  10378   8946   1528   -222   1982
ATOM   1475  C   LEU A 653      26.753 -26.527  55.086  1.00 77.80           C  
ANISOU 1475  C   LEU A 653     9650  10688   9224   1476   -179   1987
ATOM   1476  O   LEU A 653      27.206 -26.808  56.193  1.00 78.74           O  
ANISOU 1476  O   LEU A 653     9891  10790   9236   1584   -202   2095
ATOM   1477  CB  LEU A 653      28.605 -25.809  53.528  1.00  0.00           C  
ATOM   1478  CG  LEU A 653      29.827 -26.274  52.693  1.00  0.00           C  
ATOM   1479  CD1 LEU A 653      29.614 -27.442  51.710  1.00  0.00           C  
ATOM   1480  CD2 LEU A 653      30.402 -25.083  51.933  1.00  0.00           C  
ATOM   1481  HB2 LEU A 653      28.100 -24.979  53.030  1.00  0.00           H  
ATOM   1482  HB3 LEU A 653      28.990 -25.379  54.454  1.00  0.00           H  
ATOM   1483  HG  LEU A 653      30.580 -26.617  53.404  1.00  0.00           H  
ATOM   1484 HD11 LEU A 653      30.543 -27.686  51.195  1.00  0.00           H  
ATOM   1485 HD12 LEU A 653      29.291 -28.353  52.214  1.00  0.00           H  
ATOM   1486 HD13 LEU A 653      28.879 -27.201  50.945  1.00  0.00           H  
ATOM   1487 HD21 LEU A 653      31.321 -25.363  51.426  1.00  0.00           H  
ATOM   1488 HD22 LEU A 653      29.723 -24.709  51.172  1.00  0.00           H  
ATOM   1489 HD23 LEU A 653      30.607 -24.258  52.611  1.00  0.00           H  
ATOM   1490  H   LEU A 653      26.764 -26.300  51.974  1.00  0.00           H  
ATOM   1491  HA  LEU A 653      28.078 -27.842  54.061  1.00  0.00           H  
ATOM   1492  N   GLN A 654      25.538 -25.974  54.917  1.00 72.10           N  
ANISOU 1492  N   GLN A 654     8979   9900   8515   1323   -105   1877
ATOM   1493  CA  GLN A 654      24.557 -25.785  55.984  1.00 71.51           C  
ANISOU 1493  CA  GLN A 654     9097   9736   8338   1264    -29   1865
ATOM   1494  C   GLN A 654      23.817 -27.108  56.267  1.00 74.66           C  
ANISOU 1494  C   GLN A 654     9656   9972   8737   1350    125   1941
ATOM   1495  O   GLN A 654      23.600 -27.431  57.432  1.00 75.95           O  
ANISOU 1495  O   GLN A 654     9983  10113   8760   1399    126   2022
ATOM   1496  CB  GLN A 654      23.539 -24.700  55.550  1.00  0.00           C  
ATOM   1497  CG  GLN A 654      22.472 -24.331  56.606  1.00  0.00           C  
ATOM   1498  CD  GLN A 654      23.071 -23.622  57.824  1.00  0.00           C  
ATOM   1499  OE1 GLN A 654      23.494 -22.472  57.733  1.00  0.00           O  
ATOM   1500  NE2 GLN A 654      23.097 -24.303  58.972  1.00  0.00           N  
ATOM   1501  HB2 GLN A 654      24.080 -23.793  55.278  1.00  0.00           H  
ATOM   1502  HB3 GLN A 654      23.030 -25.020  54.640  1.00  0.00           H  
ATOM   1503  HG2 GLN A 654      21.751 -23.649  56.153  1.00  0.00           H  
ATOM   1504  HG3 GLN A 654      21.896 -25.203  56.914  1.00  0.00           H  
ATOM   1505 HE22 GLN A 654      23.526 -23.887  59.786  1.00  0.00           H  
ATOM   1506 HE21 GLN A 654      22.769 -25.257  59.002  1.00  0.00           H  
ATOM   1507  H   GLN A 654      25.249 -25.742  53.977  1.00  0.00           H  
ATOM   1508  HA  GLN A 654      25.072 -25.459  56.890  1.00  0.00           H  
ATOM   1509  N   ALA A 655      23.459 -27.888  55.228  1.00 69.41           N  
ANISOU 1509  N   ALA A 655     8958   9189   8223   1361    250   1916
ATOM   1510  CA  ALA A 655      22.763 -29.175  55.347  1.00 69.83           C  
ANISOU 1510  CA  ALA A 655     9160   9065   8306   1417    404   1977
ATOM   1511  C   ALA A 655      23.682 -30.295  55.867  1.00 74.42           C  
ANISOU 1511  C   ALA A 655     9806   9642   8829   1601    358   2115
ATOM   1512  O   ALA A 655      23.213 -31.176  56.586  1.00 75.84           O  
ANISOU 1512  O   ALA A 655    10170   9699   8945   1654    447   2201
ATOM   1513  CB  ALA A 655      22.234 -29.589  53.965  1.00  0.00           C  
ATOM   1514  HB1 ALA A 655      23.037 -29.701  53.236  1.00  0.00           H  
ATOM   1515  HB2 ALA A 655      21.698 -30.536  54.016  1.00  0.00           H  
ATOM   1516  HB3 ALA A 655      21.533 -28.852  53.575  1.00  0.00           H  
ATOM   1517  H   ALA A 655      23.659 -27.561  54.293  1.00  0.00           H  
ATOM   1518  HA  ALA A 655      21.920 -29.065  56.032  1.00  0.00           H  
ATOM   1519  N   ALA A 656      24.984 -30.235  55.541  1.00 69.79           N  
ANISOU 1519  N   ALA A 656     9069   9188   8258   1703    223   2146
ATOM   1520  CA  ALA A 656      26.025 -31.145  56.010  1.00 71.58           C  
ANISOU 1520  CA  ALA A 656     9338   9430   8431   1900    166   2285
ATOM   1521  C   ALA A 656      26.443 -30.820  57.451  1.00 77.78           C  
ANISOU 1521  C   ALA A 656    10263  10263   9026   1933     83   2379
ATOM   1522  O   ALA A 656      26.783 -31.742  58.187  1.00 77.68           O  
ANISOU 1522  O   ALA A 656    10421  10151   8945   2051    129   2494
ATOM   1523  CB  ALA A 656      27.265 -31.005  55.112  1.00  0.00           C  
ATOM   1524  HB1 ALA A 656      27.033 -31.276  54.081  1.00  0.00           H  
ATOM   1525  HB2 ALA A 656      27.652 -29.986  55.111  1.00  0.00           H  
ATOM   1526  HB3 ALA A 656      28.069 -31.665  55.441  1.00  0.00           H  
ATOM   1527  H   ALA A 656      25.277 -29.500  54.910  1.00  0.00           H  
ATOM   1528  HA  ALA A 656      25.661 -32.172  55.954  1.00  0.00           H  
ATOM   1529  N   GLU A 657      26.369 -29.540  57.867  1.00 76.06           N  
ANISOU 1529  N   GLU A 657     9996  10185   8717   1821    -35   2327
ATOM   1530  CA  GLU A 657      26.581 -29.087  59.245  1.00 77.88           C  
ANISOU 1530  CA  GLU A 657    10367  10477   8747   1820   -130   2388
ATOM   1531  C   GLU A 657      25.481 -29.605  60.193  1.00 84.05           C  
ANISOU 1531  C   GLU A 657    11402  11079   9452   1795     46   2417
ATOM   1532  O   GLU A 657      25.786 -29.992  61.319  1.00 85.43           O  
ANISOU 1532  O   GLU A 657    11745  11216   9499   1909     35   2544
ATOM   1533  CB  GLU A 657      26.686 -27.544  59.269  1.00  0.00           C  
ATOM   1534  CG  GLU A 657      26.692 -26.896  60.673  1.00  0.00           C  
ATOM   1535  CD  GLU A 657      27.038 -25.405  60.662  1.00  0.00           C  
ATOM   1536  OE1 GLU A 657      26.805 -24.750  59.621  1.00  0.00           O  
ATOM   1537  OE2 GLU A 657      27.518 -24.939  61.718  1.00  0.00           O1-
ATOM   1538  HB2 GLU A 657      27.600 -27.259  58.747  1.00  0.00           H  
ATOM   1539  HB3 GLU A 657      25.866 -27.113  58.696  1.00  0.00           H  
ATOM   1540  HG2 GLU A 657      25.719 -27.005  61.152  1.00  0.00           H  
ATOM   1541  HG3 GLU A 657      27.416 -27.409  61.307  1.00  0.00           H  
ATOM   1542  H   GLU A 657      26.096 -28.837  57.195  1.00  0.00           H  
ATOM   1543  HA  GLU A 657      27.537 -29.481  59.589  1.00  0.00           H  
ATOM   1544  N   ILE A 658      24.221 -29.657  59.721  1.00 79.92           N  
ANISOU 1544  N   ILE A 658    10900  10447   9021   1654    214   2310
ATOM   1545  CA  ILE A 658      23.074 -30.196  60.459  1.00 80.71           C  
ANISOU 1545  CA  ILE A 658    11201  10380   9087   1605    411   2328
ATOM   1546  C   ILE A 658      23.089 -31.746  60.439  1.00 87.64           C  
ANISOU 1546  C   ILE A 658    12209  11107   9983   1734    505   2454
ATOM   1547  O   ILE A 658      22.550 -32.366  61.356  1.00 89.72           O  
ANISOU 1547  O   ILE A 658    12686  11287  10116   1772    576   2552
ATOM   1548  CB  ILE A 658      21.750 -29.631  59.855  1.00 82.30           C  
ANISOU 1548  CB  ILE A 658    11335  10501   9435   1443    565   2194
ATOM   1549  CG1 ILE A 658      21.693 -28.084  59.938  1.00 81.71           C  
ANISOU 1549  CG1 ILE A 658    11147  10554   9345   1326    481   2071
ATOM   1550  CG2 ILE A 658      20.489 -30.197  60.549  1.00 84.17           C  
ANISOU 1550  CG2 ILE A 658    11755  10577   9648   1387    778   2225
ATOM   1551  CD1 ILE A 658      20.702 -27.445  58.951  1.00 83.54           C  
ANISOU 1551  CD1 ILE A 658    11255  10732   9756   1189    592   1935
ATOM   1552  H   ILE A 658      24.048 -29.306  58.789  1.00  0.00           H  
ATOM   1553  HA  ILE A 658      23.139 -29.864  61.493  1.00  0.00           H  
ATOM   1554  HB  ILE A 658      21.718 -29.916  58.802  1.00  0.00           H  
ATOM   1555 HG13 ILE A 658      22.671 -27.645  59.755  1.00  0.00           H  
ATOM   1556 HG12 ILE A 658      21.448 -27.787  60.958  1.00  0.00           H  
ATOM   1557 HG21 ILE A 658      19.577 -29.739  60.171  1.00  0.00           H  
ATOM   1558 HG22 ILE A 658      20.379 -31.269  60.396  1.00  0.00           H  
ATOM   1559 HG23 ILE A 658      20.521 -30.021  61.625  1.00  0.00           H  
ATOM   1560 HD11 ILE A 658      20.779 -26.358  58.975  1.00  0.00           H  
ATOM   1561 HD12 ILE A 658      20.904 -27.761  57.927  1.00  0.00           H  
ATOM   1562 HD13 ILE A 658      19.669 -27.706  59.181  1.00  0.00           H  
ATOM   1563  N   PHE A 659      23.729 -32.379  59.437  1.00 83.84           N  
ANISOU 1563  N   PHE A 659    11617  10582   9656   1803    510   2451
ATOM   1564  CA  PHE A 659      23.844 -33.834  59.322  1.00 85.34           C  
ANISOU 1564  CA  PHE A 659    11932  10613   9879   1934    595   2558
ATOM   1565  C   PHE A 659      24.959 -34.405  60.225  1.00 92.98           C  
ANISOU 1565  C   PHE A 659    12992  11639  10696   2126    468   2713
ATOM   1566  O   PHE A 659      24.771 -35.495  60.762  1.00 94.65           O  
ANISOU 1566  O   PHE A 659    13410  11703  10849   2212    555   2829
ATOM   1567  CB  PHE A 659      24.113 -34.209  57.847  1.00  0.00           C  
ATOM   1568  CG  PHE A 659      24.246 -35.699  57.568  1.00  0.00           C  
ATOM   1569  CD1 PHE A 659      25.412 -36.198  56.949  1.00  0.00           C  
ATOM   1570  CD2 PHE A 659      23.229 -36.595  57.963  1.00  0.00           C  
ATOM   1571  CE1 PHE A 659      25.570 -37.583  56.749  1.00  0.00           C  
ATOM   1572  CE2 PHE A 659      23.395 -37.980  57.777  1.00  0.00           C  
ATOM   1573  CZ  PHE A 659      24.566 -38.475  57.172  1.00  0.00           C  
ATOM   1574  HB2 PHE A 659      23.302 -33.833  57.223  1.00  0.00           H  
ATOM   1575  HB3 PHE A 659      25.016 -33.705  57.504  1.00  0.00           H  
ATOM   1576  HD1 PHE A 659      26.198 -35.524  56.642  1.00  0.00           H  
ATOM   1577  HD2 PHE A 659      22.330 -36.230  58.437  1.00  0.00           H  
ATOM   1578  HE1 PHE A 659      26.467 -37.962  56.283  1.00  0.00           H  
ATOM   1579  HE2 PHE A 659      22.623 -38.664  58.099  1.00  0.00           H  
ATOM   1580  HZ  PHE A 659      24.691 -39.538  57.027  1.00  0.00           H  
ATOM   1581  H   PHE A 659      24.147 -31.819  58.707  1.00  0.00           H  
ATOM   1582  HA  PHE A 659      22.899 -34.284  59.631  1.00  0.00           H  
ATOM   1583  N   VAL A 660      26.077 -33.689  60.451  1.00 90.74           N  
ANISOU 1583  N   VAL A 660    12561  11570  10347   2184    258   2722
ATOM   1584  CA  VAL A 660      27.102 -34.095  61.430  1.00 93.07           C  
ANISOU 1584  CA  VAL A 660    12908  11959  10496   2363     98   2869
ATOM   1585  C   VAL A 660      26.697 -33.711  62.871  1.00 99.75           C  
ANISOU 1585  C   VAL A 660    13989  12788  11124   2335     95   2939
ATOM   1586  O   VAL A 660      27.262 -34.253  63.819  1.00100.85           O  
ANISOU 1586  O   VAL A 660    14294  12882  11140   2484     64   3088
ATOM   1587  CB  VAL A 660      28.489 -33.487  61.081  1.00  0.00           C  
ATOM   1588  CG1 VAL A 660      29.010 -34.004  59.727  1.00  0.00           C  
ATOM   1589  CG2 VAL A 660      28.563 -31.952  61.154  1.00  0.00           C  
ATOM   1590  HB  VAL A 660      29.194 -33.858  61.827  1.00  0.00           H  
ATOM   1591 HG11 VAL A 660      28.384 -33.679  58.898  1.00  0.00           H  
ATOM   1592 HG12 VAL A 660      30.022 -33.648  59.535  1.00  0.00           H  
ATOM   1593 HG13 VAL A 660      29.038 -35.094  59.710  1.00  0.00           H  
ATOM   1594 HG21 VAL A 660      29.558 -31.592  60.891  1.00  0.00           H  
ATOM   1595 HG22 VAL A 660      27.857 -31.498  60.468  1.00  0.00           H  
ATOM   1596 HG23 VAL A 660      28.342 -31.576  62.153  1.00  0.00           H  
ATOM   1597  H   VAL A 660      26.205 -32.808  59.970  1.00  0.00           H  
ATOM   1598  HA  VAL A 660      27.206 -35.182  61.408  1.00  0.00           H  
ATOM   1599  N   GLU A 661      25.701 -32.820  63.035  1.00 96.40           N  
ANISOU 1599  N   GLU A 661    13586  12394  10646   2150    134   2831
ATOM   1600  CA  GLU A 661      25.082 -32.452  64.310  1.00 97.76           C  
ANISOU 1600  CA  GLU A 661    13983  12549  10611   2092    167   2862
ATOM   1601  C   GLU A 661      24.060 -33.510  64.784  1.00104.56           C  
ANISOU 1601  C   GLU A 661    15091  13189  11450   2126    384   2959
ATOM   1602  O   GLU A 661      23.783 -33.574  65.982  1.00106.16           O  
ANISOU 1602  O   GLU A 661    15519  13364  11454   2193    376   3076
ATOM   1603  CB  GLU A 661      24.406 -31.070  64.121  1.00  0.00           C  
ATOM   1604  CG  GLU A 661      23.463 -30.580  65.244  1.00  0.00           C  
ATOM   1605  CD  GLU A 661      22.937 -29.156  65.032  1.00  0.00           C  
ATOM   1606  OE1 GLU A 661      22.836 -28.727  63.860  1.00  0.00           O  
ATOM   1607  OE2 GLU A 661      22.616 -28.520  66.059  1.00  0.00           O1-
ATOM   1608  HB2 GLU A 661      25.187 -30.324  63.962  1.00  0.00           H  
ATOM   1609  HB3 GLU A 661      23.830 -31.096  63.201  1.00  0.00           H  
ATOM   1610  HG2 GLU A 661      22.591 -31.229  65.328  1.00  0.00           H  
ATOM   1611  HG3 GLU A 661      23.983 -30.621  66.202  1.00  0.00           H  
ATOM   1612  H   GLU A 661      25.310 -32.400  62.205  1.00  0.00           H  
ATOM   1613  HA  GLU A 661      25.854 -32.363  65.077  1.00  0.00           H  
ATOM   1614  N   SER A 662      23.521 -34.348  63.874  1.00100.99           N  
ANISOU 1614  N   SER A 662    14600  12576  11195   2081    564   2917
ATOM   1615  CA  SER A 662      22.570 -35.425  64.173  1.00102.10           C  
ANISOU 1615  CA  SER A 662    14951  12489  11352   2087    775   3001
ATOM   1616  C   SER A 662      23.303 -36.672  64.732  1.00109.47           C  
ANISOU 1616  C   SER A 662    16044  13359  12192   2300    714   3181
ATOM   1617  O   SER A 662      23.420 -37.711  64.083  1.00109.21           O  
ANISOU 1617  O   SER A 662    15934  13290  12272   2430    669   3216
ATOM   1618  CB  SER A 662      21.702 -35.694  62.912  1.00  0.00           C  
ATOM   1619  OG  SER A 662      22.332 -36.381  61.847  1.00  0.00           O  
ATOM   1620  HB2 SER A 662      20.834 -36.287  63.201  1.00  0.00           H  
ATOM   1621  HB3 SER A 662      21.306 -34.755  62.524  1.00  0.00           H  
ATOM   1622  HG  SER A 662      23.137 -35.938  61.618  1.00  0.00           H  
ATOM   1623  H   SER A 662      23.803 -34.238  62.911  1.00  0.00           H  
ATOM   1624  HA  SER A 662      21.890 -35.069  64.950  1.00  0.00           H  
ATOM   1625  N   GLU A 663      23.805 -36.537  65.971  1.00108.20           N  
ANISOU 1625  N   GLU A 663    16112  13192  11806   2345    706   3297
ATOM   1626  CA  GLU A 663      24.553 -37.527  66.744  1.00126.94           C  
ANISOU 1626  CA  GLU A 663    18687  15512  14033   2542    641   3485
ATOM   1627  C   GLU A 663      23.976 -37.563  68.162  1.00139.08           C  
ANISOU 1627  C   GLU A 663    20526  16958  15360   2501    764   3579
ATOM   1628  O   GLU A 663      23.993 -36.538  68.845  1.00101.87           O  
ANISOU 1628  O   GLU A 663    15840  12334  10531   2377    776   3510
ATOM   1629  CB  GLU A 663      26.041 -37.125  66.782  1.00  0.00           C  
ATOM   1630  CG  GLU A 663      26.798 -37.388  65.469  1.00  0.00           C  
ATOM   1631  CD  GLU A 663      28.309 -37.211  65.638  1.00  0.00           C  
ATOM   1632  OE1 GLU A 663      29.043 -38.071  65.106  1.00  0.00           O  
ATOM   1633  OE2 GLU A 663      28.709 -36.231  66.305  1.00  0.00           O1-
ATOM   1634  HB2 GLU A 663      26.131 -36.071  67.052  1.00  0.00           H  
ATOM   1635  HB3 GLU A 663      26.540 -37.674  67.583  1.00  0.00           H  
ATOM   1636  HG2 GLU A 663      26.601 -38.404  65.126  1.00  0.00           H  
ATOM   1637  HG3 GLU A 663      26.447 -36.718  64.685  1.00  0.00           H  
ATOM   1638  H   GLU A 663      23.679 -35.638  66.416  1.00  0.00           H  
ATOM   1639  HA  GLU A 663      24.454 -38.521  66.303  1.00  0.00           H  
ATOM   1640  N   LEU A 664      23.484 -38.731  68.610  1.00  5.42           N  
ATOM   1641  CA  LEU A 664      22.889 -38.931  69.932  1.00  5.32           C  
ATOM   1642  C   LEU A 664      23.166 -40.339  70.493  1.00  4.74           C  
ATOM   1643  O   LEU A 664      22.496 -41.280  70.065  1.00  6.39           O  
ATOM   1644  CB  LEU A 664      21.362 -38.638  69.925  1.00  0.00           C  
ATOM   1645  CG  LEU A 664      20.935 -37.150  69.876  1.00  0.00           C  
ATOM   1646  CD1 LEU A 664      20.501 -36.722  68.462  1.00  0.00           C  
ATOM   1647  CD2 LEU A 664      19.805 -36.864  70.879  1.00  0.00           C  
ATOM   1648  HB2 LEU A 664      20.876 -39.194  69.121  1.00  0.00           H  
ATOM   1649  HB3 LEU A 664      20.946 -39.067  70.839  1.00  0.00           H  
ATOM   1650  HG  LEU A 664      21.776 -36.528  70.180  1.00  0.00           H  
ATOM   1651 HD11 LEU A 664      20.267 -35.658  68.431  1.00  0.00           H  
ATOM   1652 HD12 LEU A 664      21.281 -36.903  67.725  1.00  0.00           H  
ATOM   1653 HD13 LEU A 664      19.614 -37.266  68.138  1.00  0.00           H  
ATOM   1654 HD21 LEU A 664      19.512 -35.814  70.855  1.00  0.00           H  
ATOM   1655 HD22 LEU A 664      18.919 -37.462  70.660  1.00  0.00           H  
ATOM   1656 HD23 LEU A 664      20.116 -37.091  71.899  1.00  0.00           H  
ATOM   1657  H   LEU A 664      23.502 -39.529  67.990  1.00  0.00           H  
ATOM   1658  HA  LEU A 664      23.328 -38.221  70.632  1.00  0.00           H  
ATOM   1659  N   PRO A 665      23.990 -40.480  71.554  1.00  5.58           N  
ATOM   1660  CA  PRO A 665      25.250 -39.767  71.814  1.00  6.93           C  
ATOM   1661  C   PRO A 665      26.387 -40.525  71.085  1.00  8.66           C  
ATOM   1662  O   PRO A 665      26.904 -41.518  71.599  1.00 10.13           O  
ATOM   1663  CD  PRO A 665      23.647 -41.381  72.659  1.00  0.00           C  
ATOM   1664  CB  PRO A 665      25.402 -39.879  73.343  1.00  0.00           C  
ATOM   1665  CG  PRO A 665      24.744 -41.208  73.711  1.00  0.00           C  
ATOM   1666  HD3 PRO A 665      22.678 -41.095  73.071  1.00  0.00           H  
ATOM   1667  HD2 PRO A 665      23.579 -42.417  72.325  1.00  0.00           H  
ATOM   1668  HB2 PRO A 665      26.436 -39.811  73.686  1.00  0.00           H  
ATOM   1669  HB3 PRO A 665      24.852 -39.063  73.816  1.00  0.00           H  
ATOM   1670  HG3 PRO A 665      24.351 -41.210  74.728  1.00  0.00           H  
ATOM   1671  HG2 PRO A 665      25.462 -42.026  73.642  1.00  0.00           H  
ATOM   1672  HA  PRO A 665      25.242 -38.722  71.506  1.00  0.00           H  
ATOM   1673  N   LEU A 666      26.744 -40.089  69.865  1.00 10.08           N  
ATOM   1674  CA  LEU A 666      27.577 -40.859  68.928  1.00 12.98           C  
ATOM   1675  C   LEU A 666      28.984 -40.260  68.722  1.00 13.49           C  
ATOM   1676  O   LEU A 666      29.833 -40.912  68.113  1.00 15.15           O  
ATOM   1677  CB  LEU A 666      26.781 -40.974  67.604  1.00  0.00           C  
ATOM   1678  CG  LEU A 666      27.356 -41.889  66.496  1.00  0.00           C  
ATOM   1679  CD1 LEU A 666      27.593 -43.334  66.969  1.00  0.00           C  
ATOM   1680  CD2 LEU A 666      26.430 -41.880  65.270  1.00  0.00           C  
ATOM   1681  HB2 LEU A 666      25.777 -41.330  67.842  1.00  0.00           H  
ATOM   1682  HB3 LEU A 666      26.641 -39.977  67.188  1.00  0.00           H  
ATOM   1683  HG  LEU A 666      28.310 -41.483  66.161  1.00  0.00           H  
ATOM   1684 HD11 LEU A 666      27.922 -43.965  66.144  1.00  0.00           H  
ATOM   1685 HD12 LEU A 666      28.366 -43.386  67.735  1.00  0.00           H  
ATOM   1686 HD13 LEU A 666      26.683 -43.773  67.379  1.00  0.00           H  
ATOM   1687 HD21 LEU A 666      26.844 -42.481  64.460  1.00  0.00           H  
ATOM   1688 HD22 LEU A 666      25.446 -42.282  65.512  1.00  0.00           H  
ATOM   1689 HD23 LEU A 666      26.292 -40.869  64.888  1.00  0.00           H  
ATOM   1690  H   LEU A 666      26.302 -39.256  69.505  1.00  0.00           H  
ATOM   1691  HA  LEU A 666      27.728 -41.866  69.317  1.00  0.00           H  
ATOM   1692  N   SER A 667      29.259 -39.057  69.253  0.60 13.23           N  
ATOM   1693  CA  SER A 667      30.537 -38.348  69.124  0.60 11.63           C  
ATOM   1694  C   SER A 667      31.653 -38.984  69.991  0.60 12.19           C  
ATOM   1695  O   SER A 667      31.387 -39.809  70.867  0.60 11.47           O  
ATOM   1696  CB  SER A 667      30.296 -36.877  69.525  1.00  0.00           C  
ATOM   1697  OG  SER A 667      31.410 -36.063  69.215  1.00  0.00           O  
ATOM   1698  HB2 SER A 667      29.435 -36.477  68.989  1.00  0.00           H  
ATOM   1699  HB3 SER A 667      30.076 -36.791  70.590  1.00  0.00           H  
ATOM   1700  HG  SER A 667      31.223 -35.172  69.475  1.00  0.00           H  
ATOM   1701  H   SER A 667      28.530 -38.595  69.774  1.00  0.00           H  
ATOM   1702  HA  SER A 667      30.843 -38.384  68.076  1.00  0.00           H  
ATOM   1703  N   TRP A 668      32.908 -38.586  69.721  1.00 13.32           N  
ATOM   1704  CA  TRP A 668      34.159 -39.045  70.339  1.00 13.44           C  
ATOM   1705  C   TRP A 668      34.263 -38.743  71.850  1.00 12.47           C  
ATOM   1706  O   TRP A 668      33.412 -38.064  72.423  1.00 15.16           O  
ATOM   1707  CB  TRP A 668      35.334 -38.374  69.595  1.00  0.00           C  
ATOM   1708  CG  TRP A 668      35.430 -38.643  68.122  1.00  0.00           C  
ATOM   1709  CD1 TRP A 668      34.957 -37.837  67.144  1.00  0.00           C  
ATOM   1710  CD2 TRP A 668      36.051 -39.777  67.440  1.00  0.00           C  
ATOM   1711  NE1 TRP A 668      35.225 -38.397  65.912  1.00  0.00           N  
ATOM   1712  CE2 TRP A 668      35.904 -39.592  66.031  1.00  0.00           C  
ATOM   1713  CE3 TRP A 668      36.731 -40.942  67.867  1.00  0.00           C  
ATOM   1714  CZ2 TRP A 668      36.401 -40.517  65.095  1.00  0.00           C  
ATOM   1715  CZ3 TRP A 668      37.237 -41.875  66.938  1.00  0.00           C  
ATOM   1716  CH2 TRP A 668      37.072 -41.665  65.554  1.00  0.00           C  
ATOM   1717  HB2 TRP A 668      35.282 -37.293  69.735  1.00  0.00           H  
ATOM   1718  HB3 TRP A 668      36.286 -38.683  70.028  1.00  0.00           H  
ATOM   1719  HD1 TRP A 668      34.443 -36.902  67.317  1.00  0.00           H  
ATOM   1720  HE1 TRP A 668      34.953 -37.958  65.044  1.00  0.00           H  
ATOM   1721  HE3 TRP A 668      36.868 -41.118  68.923  1.00  0.00           H  
ATOM   1722  HZ2 TRP A 668      36.272 -40.347  64.037  1.00  0.00           H  
ATOM   1723  HZ3 TRP A 668      37.755 -42.756  67.289  1.00  0.00           H  
ATOM   1724  HH2 TRP A 668      37.461 -42.384  64.848  1.00  0.00           H  
ATOM   1725  H   TRP A 668      33.006 -37.880  69.005  1.00  0.00           H  
ATOM   1726  HA  TRP A 668      34.221 -40.127  70.208  1.00  0.00           H  
ATOM   1727  N   ALA A 669      35.332 -39.246  72.493  1.00 10.59           N  
ATOM   1728  CA  ALA A 669      35.627 -39.059  73.917  0.70  9.34           C  
ATOM   1729  C   ALA A 669      36.038 -37.614  74.260  1.00  7.85           C  
ATOM   1730  O   ALA A 669      35.672 -37.119  75.326  1.00  8.37           O  
ATOM   1731  CB  ALA A 669      36.771 -40.009  74.304  1.00  0.00           C  
ATOM   1732  HB1 ALA A 669      37.679 -39.802  73.734  1.00  0.00           H  
ATOM   1733  HB2 ALA A 669      37.017 -39.922  75.363  1.00  0.00           H  
ATOM   1734  HB3 ALA A 669      36.496 -41.048  74.120  1.00  0.00           H  
ATOM   1735  H   ALA A 669      35.994 -39.789  71.957  1.00  0.00           H  
ATOM   1736  HA  ALA A 669      34.739 -39.318  74.496  1.00  0.00           H  
ATOM   1737  N   ASP A 670      36.751 -36.932  73.347  1.00  5.85           N  
ATOM   1738  CA  ASP A 670      37.075 -35.502  73.408  0.60  4.69           C  
ATOM   1739  C   ASP A 670      35.850 -34.678  72.952  1.00  3.53           C  
ATOM   1740  O   ASP A 670      35.534 -33.666  73.575  1.00  4.77           O  
ATOM   1741  CB  ASP A 670      38.308 -35.201  72.509  1.00  0.00           C  
ATOM   1742  CG  ASP A 670      38.209 -35.626  71.035  1.00  0.00           C  
ATOM   1743  OD1 ASP A 670      38.253 -34.719  70.178  1.00  0.00           O  
ATOM   1744  OD2 ASP A 670      38.081 -36.847  70.794  1.00  0.00           O1-
ATOM   1745  HB2 ASP A 670      38.533 -34.135  72.551  1.00  0.00           H  
ATOM   1746  HB3 ASP A 670      39.182 -35.699  72.929  1.00  0.00           H  
ATOM   1747  H   ASP A 670      37.029 -37.411  72.500  1.00  0.00           H  
ATOM   1748  HA  ASP A 670      37.317 -35.227  74.437  1.00  0.00           H  
ATOM   1749  N   ARG A 671      35.136 -35.152  71.913  1.00171.76           N  
ANISOU 1749  N   ARG A 671    23605  23149  18506   3581  -2087   4222
ATOM   1750  CA  ARG A 671      33.752 -34.842  71.541  1.00169.10           C  
ANISOU 1750  CA  ARG A 671    23436  22570  18246   3455  -1744   4113
ATOM   1751  C   ARG A 671      33.538 -33.580  70.689  1.00169.26           C  
ANISOU 1751  C   ARG A 671    23267  22642  18402   3199  -1674   3892
ATOM   1752  O   ARG A 671      32.451 -33.418  70.133  1.00166.42           O  
ANISOU 1752  O   ARG A 671    22914  22118  18201   3115  -1407   3792
ATOM   1753  CB  ARG A 671      32.763 -35.026  72.727  1.00  0.00           C  
ATOM   1754  CG  ARG A 671      32.195 -33.742  73.358  1.00  0.00           C  
ATOM   1755  CD  ARG A 671      31.421 -34.024  74.650  1.00  0.00           C  
ATOM   1756  NE  ARG A 671      30.819 -32.793  75.179  1.00  0.00           N  
ATOM   1757  CZ  ARG A 671      31.429 -31.898  75.975  1.00  0.00           C  
ATOM   1758  NH1 ARG A 671      32.703 -32.056  76.362  1.00  0.00           N  
ATOM   1759  NH2 ARG A 671      30.748 -30.820  76.385  1.00  0.00           N1+
ATOM   1760  HA  ARG A 671      33.528 -35.658  70.853  1.00  0.00           H  
ATOM   1761  HB2 ARG A 671      31.919 -35.623  72.377  1.00  0.00           H  
ATOM   1762  HB3 ARG A 671      33.227 -35.633  73.507  1.00  0.00           H  
ATOM   1763  HG2 ARG A 671      33.004 -33.045  73.575  1.00  0.00           H  
ATOM   1764  HG3 ARG A 671      31.535 -33.237  72.652  1.00  0.00           H  
ATOM   1765  HD2 ARG A 671      30.618 -34.733  74.450  1.00  0.00           H  
ATOM   1766  HD3 ARG A 671      32.064 -34.484  75.402  1.00  0.00           H  
ATOM   1767  HE  ARG A 671      29.869 -32.612  74.888  1.00  0.00           H  
ATOM   1768 HH12 ARG A 671      33.152 -31.376  76.958  1.00  0.00           H  
ATOM   1769 HH11 ARG A 671      33.229 -32.858  76.045  1.00  0.00           H  
ATOM   1770 HH22 ARG A 671      31.187 -30.133  76.980  1.00  0.00           H  
ATOM   1771 HH21 ARG A 671      29.788 -30.684  76.102  1.00  0.00           H  
ATOM   1772  H   ARG A 671      35.533 -35.954  71.445  1.00  0.00           H  
ATOM   1773  N   LEU A 672      34.535 -32.683  70.589  1.00165.57           N  
ANISOU 1773  N   LEU A 672    22641  22398  17870   3074  -1920   3819
ATOM   1774  CA  LEU A 672      34.417 -31.411  69.877  1.00162.49           C  
ANISOU 1774  CA  LEU A 672    22081  22073  17584   2833  -1897   3618
ATOM   1775  C   LEU A 672      34.505 -31.659  68.363  1.00162.51           C  
ANISOU 1775  C   LEU A 672    21766  22078  17903   2843  -1786   3550
ATOM   1776  O   LEU A 672      35.528 -32.125  67.861  1.00162.97           O  
ANISOU 1776  O   LEU A 672    21563  22283  18076   2970  -1936   3623
ATOM   1777  CB  LEU A 672      35.553 -30.469  70.342  1.00  0.00           C  
ATOM   1778  CG  LEU A 672      35.581 -29.065  69.685  1.00  0.00           C  
ATOM   1779  CD1 LEU A 672      34.271 -28.283  69.886  1.00  0.00           C  
ATOM   1780  CD2 LEU A 672      36.773 -28.251  70.209  1.00  0.00           C  
ATOM   1781  HB2 LEU A 672      35.477 -30.345  71.424  1.00  0.00           H  
ATOM   1782  HB3 LEU A 672      36.515 -30.957  70.173  1.00  0.00           H  
ATOM   1783  HG  LEU A 672      35.732 -29.184  68.611  1.00  0.00           H  
ATOM   1784 HD11 LEU A 672      34.346 -27.281  69.464  1.00  0.00           H  
ATOM   1785 HD12 LEU A 672      33.431 -28.771  69.393  1.00  0.00           H  
ATOM   1786 HD13 LEU A 672      34.029 -28.181  70.944  1.00  0.00           H  
ATOM   1787 HD21 LEU A 672      36.833 -27.279  69.717  1.00  0.00           H  
ATOM   1788 HD22 LEU A 672      36.693 -28.076  71.282  1.00  0.00           H  
ATOM   1789 HD23 LEU A 672      37.714 -28.769  70.025  1.00  0.00           H  
ATOM   1790  H   LEU A 672      35.411 -32.886  71.049  1.00  0.00           H  
ATOM   1791  HA  LEU A 672      33.454 -30.961  70.128  1.00  0.00           H  
ATOM   1792  N   SER A 673      33.419 -31.322  67.651  1.00154.92           N  
ANISOU 1792  N   SER A 673    20825  20956  17081   2719  -1519   3416
ATOM   1793  CA  SER A 673      33.301 -31.416  66.199  1.00151.97           C  
ANISOU 1793  CA  SER A 673    20184  20570  16988   2730  -1407   3351
ATOM   1794  C   SER A 673      34.093 -30.271  65.540  1.00151.96           C  
ANISOU 1794  C   SER A 673    19867  20779  17092   2600  -1570   3247
ATOM   1795  O   SER A 673      34.018 -29.121  65.975  1.00151.06           O  
ANISOU 1795  O   SER A 673    19771  20741  16883   2410  -1663   3144
ATOM   1796  CB  SER A 673      31.802 -31.324  65.834  1.00  0.00           C  
ATOM   1797  OG  SER A 673      31.579 -31.369  64.437  1.00  0.00           O  
ATOM   1798  HB2 SER A 673      31.263 -32.159  66.284  1.00  0.00           H  
ATOM   1799  HB3 SER A 673      31.353 -30.417  66.236  1.00  0.00           H  
ATOM   1800  HG  SER A 673      32.026 -30.642  64.028  1.00  0.00           H  
ATOM   1801  H   SER A 673      32.622 -30.952  68.149  1.00  0.00           H  
ATOM   1802  HA  SER A 673      33.694 -32.379  65.867  1.00  0.00           H  
ATOM   1803  N   GLY A 674      34.844 -30.607  64.483  1.00145.90           N  
ANISOU 1803  N   GLY A 674    18820  20095  16520   2709  -1594   3278
ATOM   1804  CA  GLY A 674      35.610 -29.666  63.676  1.00143.78           C  
ANISOU 1804  CA  GLY A 674    18221  20031  16378   2611  -1733   3207
ATOM   1805  C   GLY A 674      34.771 -29.082  62.536  1.00141.47           C  
ANISOU 1805  C   GLY A 674    17836  19655  16262   2451  -1541   3039
ATOM   1806  O   GLY A 674      33.882 -29.753  62.014  1.00139.21           O  
ANISOU 1806  O   GLY A 674    17701  19159  16034   2453  -1301   2994
ATOM   1807  HA3 GLY A 674      36.458 -30.196  63.242  1.00  0.00           H  
ATOM   1808  H   GLY A 674      34.848 -31.573  64.188  1.00  0.00           H  
ATOM   1809  HA2 GLY A 674      36.024 -28.869  64.298  1.00  0.00           H  
ATOM   1810  N   CYS A 675      35.074 -27.829  62.165  1.00135.29           N  
ANISOU 1810  N   CYS A 675    16806  19038  15559   2302  -1656   2951
ATOM   1811  CA  CYS A 675      34.638 -27.108  60.964  1.00131.55           C  
ANISOU 1811  CA  CYS A 675    16204  18530  15248   2142  -1525   2798
ATOM   1812  C   CYS A 675      33.265 -26.412  61.040  1.00130.88           C  
ANISOU 1812  C   CYS A 675    16357  18267  15102   1973  -1367   2666
ATOM   1813  O   CYS A 675      32.818 -25.857  60.036  1.00128.56           O  
ANISOU 1813  O   CYS A 675    16024  17877  14946   1884  -1198   2553
ATOM   1814  CB  CYS A 675      34.987 -27.820  59.627  1.00  0.00           C  
ATOM   1815  SG  CYS A 675      33.692 -28.920  58.975  1.00  0.00           S  
ATOM   1816  HB2 CYS A 675      35.168 -27.065  58.861  1.00  0.00           H  
ATOM   1817  HB3 CYS A 675      35.919 -28.380  59.721  1.00  0.00           H  
ATOM   1818  HG  CYS A 675      33.662 -29.735  60.034  1.00  0.00           H  
ATOM   1819  H   CYS A 675      35.792 -27.367  62.703  1.00  0.00           H  
ATOM   1820  HA  CYS A 675      35.322 -26.263  60.987  1.00  0.00           H  
ATOM   1821  N   LEU A 676      32.606 -26.415  62.213  1.00126.04           N  
ANISOU 1821  N   LEU A 676    15984  17627  14278   1930  -1432   2682
ATOM   1822  CA  LEU A 676      31.283 -25.810  62.426  1.00123.50           C  
ANISOU 1822  CA  LEU A 676    15906  17154  13865   1796  -1291   2579
ATOM   1823  C   LEU A 676      31.324 -24.282  62.616  1.00124.39           C  
ANISOU 1823  C   LEU A 676    15984  17353  13928   1579  -1401   2446
ATOM   1824  O   LEU A 676      30.265 -23.656  62.618  1.00122.33           O  
ANISOU 1824  O   LEU A 676    15832  16974  13673   1457  -1254   2327
ATOM   1825  CB  LEU A 676      30.615 -26.467  63.663  1.00  0.00           C  
ATOM   1826  CG  LEU A 676      31.250 -26.189  65.055  1.00  0.00           C  
ATOM   1827  CD1 LEU A 676      30.599 -25.005  65.796  1.00  0.00           C  
ATOM   1828  CD2 LEU A 676      31.166 -27.439  65.939  1.00  0.00           C  
ATOM   1829  HB2 LEU A 676      29.559 -26.193  63.689  1.00  0.00           H  
ATOM   1830  HB3 LEU A 676      30.606 -27.542  63.479  1.00  0.00           H  
ATOM   1831  HG  LEU A 676      32.310 -25.969  64.923  1.00  0.00           H  
ATOM   1832 HD11 LEU A 676      31.039 -24.877  66.785  1.00  0.00           H  
ATOM   1833 HD12 LEU A 676      30.726 -24.060  65.273  1.00  0.00           H  
ATOM   1834 HD13 LEU A 676      29.529 -25.165  65.933  1.00  0.00           H  
ATOM   1835 HD21 LEU A 676      31.687 -27.293  66.887  1.00  0.00           H  
ATOM   1836 HD22 LEU A 676      30.131 -27.704  66.160  1.00  0.00           H  
ATOM   1837 HD23 LEU A 676      31.625 -28.289  65.439  1.00  0.00           H  
ATOM   1838  H   LEU A 676      33.023 -26.903  62.993  1.00  0.00           H  
ATOM   1839  HA  LEU A 676      30.659 -26.019  61.555  1.00  0.00           H  
ATOM   1840  N   ARG A 677      32.514 -23.674  62.792  1.00120.94           N  
ANISOU 1840  N   ARG A 677    15386  17116  13450   1533  -1657   2469
ATOM   1841  CA  ARG A 677      32.677 -22.243  63.065  1.00120.19           C  
ANISOU 1841  CA  ARG A 677    15246  17118  13303   1324  -1809   2359
ATOM   1842  C   ARG A 677      32.307 -21.390  61.835  1.00121.08           C  
ANISOU 1842  C   ARG A 677    15250  17170  13587   1181  -1670   2213
ATOM   1843  O   ARG A 677      32.414 -21.854  60.700  1.00119.56           O  
ANISOU 1843  O   ARG A 677    14928  16921  13580   1247  -1511   2211
ATOM   1844  CB  ARG A 677      34.142 -21.919  63.438  1.00  0.00           C  
ATOM   1845  CG  ARG A 677      34.769 -22.747  64.570  1.00  0.00           C  
ATOM   1846  CD  ARG A 677      36.147 -22.174  64.946  1.00  0.00           C  
ATOM   1847  NE  ARG A 677      36.903 -23.065  65.837  1.00  0.00           N  
ATOM   1848  CZ  ARG A 677      38.238 -23.057  66.004  1.00  0.00           C  
ATOM   1849  NH1 ARG A 677      39.029 -22.222  65.314  1.00  0.00           N  
ATOM   1850  NH2 ARG A 677      38.793 -23.901  66.883  1.00  0.00           N1+
ATOM   1851  HB2 ARG A 677      34.782 -21.983  62.559  1.00  0.00           H  
ATOM   1852  HB3 ARG A 677      34.180 -20.877  63.753  1.00  0.00           H  
ATOM   1853  HG2 ARG A 677      34.115 -22.731  65.442  1.00  0.00           H  
ATOM   1854  HG3 ARG A 677      34.864 -23.791  64.268  1.00  0.00           H  
ATOM   1855  HD2 ARG A 677      36.730 -22.013  64.039  1.00  0.00           H  
ATOM   1856  HD3 ARG A 677      36.039 -21.200  65.425  1.00  0.00           H  
ATOM   1857  HE  ARG A 677      36.350 -23.686  66.411  1.00  0.00           H  
ATOM   1858 HH12 ARG A 677      40.029 -22.224  65.454  1.00  0.00           H  
ATOM   1859 HH11 ARG A 677      38.625 -21.575  64.652  1.00  0.00           H  
ATOM   1860 HH22 ARG A 677      39.792 -23.908  67.028  1.00  0.00           H  
ATOM   1861 HH21 ARG A 677      38.216 -24.536  67.416  1.00  0.00           H  
ATOM   1862  H   ARG A 677      33.346 -24.243  62.756  1.00  0.00           H  
ATOM   1863  HA  ARG A 677      32.027 -21.975  63.900  1.00  0.00           H  
ATOM   1864  N   GLY A 678      31.918 -20.128  62.077  1.00116.08           N  
ANISOU 1864  N   GLY A 678    14672  16549  12883    988  -1746   2093
ATOM   1865  CA  GLY A 678      31.610 -19.100  61.078  1.00112.88           C  
ANISOU 1865  CA  GLY A 678    14182  16093  12616    842  -1648   1957
ATOM   1866  C   GLY A 678      32.673 -18.897  59.980  1.00115.14           C  
ANISOU 1866  C   GLY A 678    14147  16526  13076    806  -1742   1973
ATOM   1867  O   GLY A 678      32.316 -19.008  58.807  1.00112.43           O  
ANISOU 1867  O   GLY A 678    13686  16132  12900    769  -1607   1908
ATOM   1868  HA3 GLY A 678      31.460 -18.151  61.593  1.00  0.00           H  
ATOM   1869  H   GLY A 678      31.848 -19.842  63.043  1.00  0.00           H  
ATOM   1870  HA2 GLY A 678      30.655 -19.350  60.611  1.00  0.00           H  
ATOM   1871  N   PRO A 679      33.963 -18.648  60.312  1.00113.19           N  
ANISOU 1871  N   PRO A 679    13755  16466  12786    817  -1973   2066
ATOM   1872  CA  PRO A 679      35.034 -18.509  59.316  1.00112.83           C  
ANISOU 1872  CA  PRO A 679    13384  16585  12900    795  -2063   2104
ATOM   1873  C   PRO A 679      35.514 -19.838  58.697  1.00108.97           C  
ANISOU 1873  C   PRO A 679    12747  16089  12568   1002  -1916   2193
ATOM   1874  O   PRO A 679      36.107 -19.789  57.622  1.00107.14           O  
ANISOU 1874  O   PRO A 679    12326  15872  12509    987  -1819   2162
ATOM   1875  CD  PRO A 679      34.479 -18.383  61.659  1.00  0.00           C  
ATOM   1876  CB  PRO A 679      36.176 -17.804  60.060  1.00  0.00           C  
ATOM   1877  CG  PRO A 679      35.991 -18.213  61.509  1.00  0.00           C  
ATOM   1878  HD3 PRO A 679      34.029 -17.465  62.036  1.00  0.00           H  
ATOM   1879  HD2 PRO A 679      34.267 -19.178  62.366  1.00  0.00           H  
ATOM   1880  HB2 PRO A 679      37.170 -18.046  59.680  1.00  0.00           H  
ATOM   1881  HB3 PRO A 679      36.052 -16.724  59.971  1.00  0.00           H  
ATOM   1882  HG3 PRO A 679      36.409 -17.493  62.213  1.00  0.00           H  
ATOM   1883  HG2 PRO A 679      36.484 -19.171  61.680  1.00  0.00           H  
ATOM   1884  HA  PRO A 679      34.700 -17.861  58.505  1.00  0.00           H  
ATOM   1885  N   TRP A 680      35.235 -21.003  59.317  1.00101.47           N  
ANISOU 1885  N   TRP A 680    11906  15099  11549   1197  -1889   2301
ATOM   1886  CA  TRP A 680      35.496 -22.327  58.735  1.00 99.21           C  
ANISOU 1886  CA  TRP A 680    11529  14774  11391   1412  -1744   2387
ATOM   1887  C   TRP A 680      34.467 -22.653  57.646  1.00 96.91           C  
ANISOU 1887  C   TRP A 680    11283  14304  11236   1395  -1484   2287
ATOM   1888  O   TRP A 680      34.847 -23.130  56.578  1.00 94.40           O  
ANISOU 1888  O   TRP A 680    10785  14003  11078   1469  -1393   2298
ATOM   1889  CB  TRP A 680      35.407 -23.433  59.814  1.00  0.00           C  
ATOM   1890  CG  TRP A 680      36.708 -23.982  60.311  1.00  0.00           C  
ATOM   1891  CD1 TRP A 680      37.100 -24.032  61.605  1.00  0.00           C  
ATOM   1892  CD2 TRP A 680      37.774 -24.621  59.546  1.00  0.00           C  
ATOM   1893  NE1 TRP A 680      38.330 -24.647  61.693  1.00  0.00           N  
ATOM   1894  CE2 TRP A 680      38.796 -25.036  60.453  1.00  0.00           C  
ATOM   1895  CE3 TRP A 680      37.983 -24.900  58.173  1.00  0.00           C  
ATOM   1896  CZ2 TRP A 680      39.964 -25.689  60.024  1.00  0.00           C  
ATOM   1897  CZ3 TRP A 680      39.152 -25.551  57.730  1.00  0.00           C  
ATOM   1898  CH2 TRP A 680      40.142 -25.946  58.651  1.00  0.00           C  
ATOM   1899  HB2 TRP A 680      34.794 -23.114  60.653  1.00  0.00           H  
ATOM   1900  HB3 TRP A 680      34.894 -24.310  59.417  1.00  0.00           H  
ATOM   1901  HD1 TRP A 680      36.516 -23.663  62.432  1.00  0.00           H  
ATOM   1902  HE1 TRP A 680      38.808 -24.792  62.571  1.00  0.00           H  
ATOM   1903  HE3 TRP A 680      37.235 -24.607  57.452  1.00  0.00           H  
ATOM   1904  HZ2 TRP A 680      40.718 -25.989  60.736  1.00  0.00           H  
ATOM   1905  HZ3 TRP A 680      39.289 -25.749  56.677  1.00  0.00           H  
ATOM   1906  HH2 TRP A 680      41.035 -26.445  58.305  1.00  0.00           H  
ATOM   1907  H   TRP A 680      34.734 -20.973  60.193  1.00  0.00           H  
ATOM   1908  HA  TRP A 680      36.488 -22.334  58.278  1.00  0.00           H  
ATOM   1909  N   ALA A 681      33.182 -22.365  57.919  1.00 91.26           N  
ANISOU 1909  N   ALA A 681    10796  13426  10453   1291  -1373   2184
ATOM   1910  CA  ALA A 681      32.044 -22.540  57.022  1.00 88.61           C  
ANISOU 1910  CA  ALA A 681    10515  12920  10234   1256  -1145   2085
ATOM   1911  C   ALA A 681      32.105 -21.579  55.821  1.00 90.09           C  
ANISOU 1911  C   ALA A 681    10499  13168  10564   1132  -1139   1997
ATOM   1912  O   ALA A 681      31.728 -21.965  54.715  1.00 88.38           O  
ANISOU 1912  O   ALA A 681    10191  12896  10492   1188  -1000   1980
ATOM   1913  CB  ALA A 681      30.760 -22.290  57.825  1.00  0.00           C  
ATOM   1914  HB1 ALA A 681      29.880 -22.482  57.216  1.00  0.00           H  
ATOM   1915  HB2 ALA A 681      30.701 -22.955  58.688  1.00  0.00           H  
ATOM   1916  HB3 ALA A 681      30.699 -21.265  58.193  1.00  0.00           H  
ATOM   1917  H   ALA A 681      32.971 -22.002  58.841  1.00  0.00           H  
ATOM   1918  HA  ALA A 681      32.032 -23.571  56.666  1.00  0.00           H  
ATOM   1919  N   TRP A 682      32.643 -20.363  56.032  1.00 86.08           N  
ANISOU 1919  N   TRP A 682     9933  12767  10005    965  -1295   1946
ATOM   1920  CA  TRP A 682      32.928 -19.370  54.999  1.00 84.63           C  
ANISOU 1920  CA  TRP A 682     9573  12649   9936    826  -1313   1872
ATOM   1921  C   TRP A 682      34.161 -19.750  54.145  1.00 86.07           C  
ANISOU 1921  C   TRP A 682     9481  12975  10245    923  -1336   1959
ATOM   1922  O   TRP A 682      34.266 -19.293  53.007  1.00 83.77           O  
ANISOU 1922  O   TRP A 682     9087  12652  10088    922  -1210   1918
ATOM   1923  CB  TRP A 682      33.170 -18.003  55.669  1.00  0.00           C  
ATOM   1924  CG  TRP A 682      33.367 -16.852  54.725  1.00  0.00           C  
ATOM   1925  CD1 TRP A 682      32.382 -16.114  54.162  1.00  0.00           C  
ATOM   1926  CD2 TRP A 682      34.620 -16.320  54.193  1.00  0.00           C  
ATOM   1927  NE1 TRP A 682      32.935 -15.173  53.317  1.00  0.00           N  
ATOM   1928  CE2 TRP A 682      34.312 -15.262  53.285  1.00  0.00           C  
ATOM   1929  CE3 TRP A 682      35.988 -16.639  54.368  1.00  0.00           C  
ATOM   1930  CZ2 TRP A 682      35.309 -14.558  52.586  1.00  0.00           C  
ATOM   1931  CZ3 TRP A 682      36.996 -15.941  53.674  1.00  0.00           C  
ATOM   1932  CH2 TRP A 682      36.659 -14.901  52.786  1.00  0.00           C  
ATOM   1933  HB2 TRP A 682      32.314 -17.761  56.301  1.00  0.00           H  
ATOM   1934  HB3 TRP A 682      34.032 -18.052  56.333  1.00  0.00           H  
ATOM   1935  HD1 TRP A 682      31.327 -16.266  54.339  1.00  0.00           H  
ATOM   1936  HE1 TRP A 682      32.375 -14.518  52.792  1.00  0.00           H  
ATOM   1937  HE3 TRP A 682      36.261 -17.439  55.041  1.00  0.00           H  
ATOM   1938  HZ2 TRP A 682      35.042 -13.764  51.905  1.00  0.00           H  
ATOM   1939  HZ3 TRP A 682      38.032 -16.208  53.821  1.00  0.00           H  
ATOM   1940  HH2 TRP A 682      37.435 -14.370  52.254  1.00  0.00           H  
ATOM   1941  H   TRP A 682      32.905 -20.125  56.979  1.00  0.00           H  
ATOM   1942  HA  TRP A 682      32.050 -19.272  54.363  1.00  0.00           H  
ATOM   1943  N   LEU A 683      35.074 -20.593  54.658  1.00 83.40           N  
ANISOU 1943  N   LEU A 683     9035  12791   9863   1024  -1487   2083
ATOM   1944  CA  LEU A 683      36.263 -21.050  53.938  1.00 83.38           C  
ANISOU 1944  CA  LEU A 683     8759  12941   9981   1147  -1504   2182
ATOM   1945  C   LEU A 683      35.891 -22.148  52.930  1.00 84.48           C  
ANISOU 1945  C   LEU A 683     8920  12948  10230   1335  -1275   2195
ATOM   1946  O   LEU A 683      36.288 -22.060  51.771  1.00 83.47           O  
ANISOU 1946  O   LEU A 683     8630  12849  10234   1346  -1181   2175
ATOM   1947  CB  LEU A 683      37.300 -21.611  54.948  1.00  0.00           C  
ATOM   1948  CG  LEU A 683      38.728 -21.066  54.746  1.00  0.00           C  
ATOM   1949  CD1 LEU A 683      38.831 -19.574  55.111  1.00  0.00           C  
ATOM   1950  CD2 LEU A 683      39.739 -21.884  55.564  1.00  0.00           C  
ATOM   1951  HB2 LEU A 683      36.998 -21.402  55.971  1.00  0.00           H  
ATOM   1952  HB3 LEU A 683      37.333 -22.702  54.905  1.00  0.00           H  
ATOM   1953  HG  LEU A 683      38.992 -21.180  53.693  1.00  0.00           H  
ATOM   1954 HD11 LEU A 683      39.849 -19.208  54.973  1.00  0.00           H  
ATOM   1955 HD12 LEU A 683      38.183 -18.955  54.493  1.00  0.00           H  
ATOM   1956 HD13 LEU A 683      38.557 -19.403  56.152  1.00  0.00           H  
ATOM   1957 HD21 LEU A 683      40.756 -21.524  55.408  1.00  0.00           H  
ATOM   1958 HD22 LEU A 683      39.524 -21.825  56.632  1.00  0.00           H  
ATOM   1959 HD23 LEU A 683      39.718 -22.937  55.280  1.00  0.00           H  
ATOM   1960  H   LEU A 683      34.937 -20.939  55.598  1.00  0.00           H  
ATOM   1961  HA  LEU A 683      36.685 -20.208  53.387  1.00  0.00           H  
ATOM   1962  N   VAL A 684      35.122 -23.164  53.359  1.00 78.88           N  
ANISOU 1962  N   VAL A 684     8430  12083   9460   1466  -1184   2221
ATOM   1963  CA  VAL A 684      34.735 -24.308  52.531  1.00 76.98           C  
ANISOU 1963  CA  VAL A 684     8251  11690   9308   1630   -978   2230
ATOM   1964  C   VAL A 684      33.697 -23.938  51.444  1.00 78.06           C  
ANISOU 1964  C   VAL A 684     8403  11711   9547   1513   -820   2097
ATOM   1965  O   VAL A 684      33.718 -24.565  50.386  1.00 78.38           O  
ANISOU 1965  O   VAL A 684     8342  11736   9703   1597   -705   2094
ATOM   1966  CB  VAL A 684      34.289 -25.489  53.441  1.00  0.00           C  
ATOM   1967  CG1 VAL A 684      33.131 -25.170  54.396  1.00  0.00           C  
ATOM   1968  CG2 VAL A 684      34.012 -26.789  52.663  1.00  0.00           C  
ATOM   1969  HB  VAL A 684      35.147 -25.709  54.080  1.00  0.00           H  
ATOM   1970 HG11 VAL A 684      33.361 -24.314  55.019  1.00  0.00           H  
ATOM   1971 HG12 VAL A 684      32.219 -24.933  53.863  1.00  0.00           H  
ATOM   1972 HG13 VAL A 684      32.919 -26.009  55.059  1.00  0.00           H  
ATOM   1973 HG21 VAL A 684      33.867 -27.628  53.345  1.00  0.00           H  
ATOM   1974 HG22 VAL A 684      33.117 -26.716  52.046  1.00  0.00           H  
ATOM   1975 HG23 VAL A 684      34.847 -27.042  52.009  1.00  0.00           H  
ATOM   1976  H   VAL A 684      34.828 -23.168  54.326  1.00  0.00           H  
ATOM   1977  HA  VAL A 684      35.632 -24.642  52.009  1.00  0.00           H  
ATOM   1978  N   VAL A 685      32.847 -22.907  51.646  1.00 71.67           N  
ANISOU 1978  N   VAL A 685     7716  10827   8690   1329   -819   1990
ATOM   1979  CA  VAL A 685      31.918 -22.401  50.618  1.00 69.60           C  
ANISOU 1979  CA  VAL A 685     7470  10461   8515   1214   -692   1868
ATOM   1980  C   VAL A 685      32.669 -21.588  49.550  1.00 75.31           C  
ANISOU 1980  C   VAL A 685     7963  11318   9332   1149   -725   1849
ATOM   1981  O   VAL A 685      32.289 -21.640  48.382  1.00 74.39           O  
ANISOU 1981  O   VAL A 685     7807  11142   9316   1171   -595   1805
ATOM   1982  CB  VAL A 685      30.783 -21.544  51.253  1.00  0.00           C  
ATOM   1983  CG1 VAL A 685      31.244 -20.223  51.874  1.00  0.00           C  
ATOM   1984  CG2 VAL A 685      29.639 -21.259  50.273  1.00  0.00           C  
ATOM   1985  HB  VAL A 685      30.349 -22.125  52.066  1.00  0.00           H  
ATOM   1986 HG11 VAL A 685      30.455 -19.767  52.472  1.00  0.00           H  
ATOM   1987 HG12 VAL A 685      32.084 -20.423  52.523  1.00  0.00           H  
ATOM   1988 HG13 VAL A 685      31.557 -19.493  51.127  1.00  0.00           H  
ATOM   1989 HG21 VAL A 685      28.861 -20.684  50.770  1.00  0.00           H  
ATOM   1990 HG22 VAL A 685      29.964 -20.684  49.408  1.00  0.00           H  
ATOM   1991 HG23 VAL A 685      29.198 -22.185  49.913  1.00  0.00           H  
ATOM   1992  H   VAL A 685      32.865 -22.429  52.537  1.00  0.00           H  
ATOM   1993  HA  VAL A 685      31.461 -23.256  50.117  1.00  0.00           H  
ATOM   1994  N   LEU A 686      33.743 -20.878  49.938  1.00 74.40           N  
ANISOU 1994  N   LEU A 686     7700  11389   9180   1070   -900   1891
ATOM   1995  CA  LEU A 686      34.608 -20.122  49.039  1.00 74.67           C  
ANISOU 1995  CA  LEU A 686     7502  11575   9295    984   -946   1890
ATOM   1996  C   LEU A 686      35.475 -21.073  48.196  1.00 79.03           C  
ANISOU 1996  C   LEU A 686     7876  12200   9953   1159   -857   1966
ATOM   1997  O   LEU A 686      35.675 -20.795  47.019  1.00 79.42           O  
ANISOU 1997  O   LEU A 686     7814  12271  10090   1117   -774   1927
ATOM   1998  CB  LEU A 686      35.488 -19.173  49.883  1.00  0.00           C  
ATOM   1999  CG  LEU A 686      36.424 -18.229  49.094  1.00  0.00           C  
ATOM   2000  CD1 LEU A 686      35.642 -17.237  48.216  1.00  0.00           C  
ATOM   2001  CD2 LEU A 686      37.354 -17.479  50.057  1.00  0.00           C  
ATOM   2002  HB2 LEU A 686      34.838 -18.561  50.510  1.00  0.00           H  
ATOM   2003  HB3 LEU A 686      36.089 -19.763  50.576  1.00  0.00           H  
ATOM   2004  HG  LEU A 686      37.065 -18.822  48.441  1.00  0.00           H  
ATOM   2005 HD11 LEU A 686      36.317 -16.550  47.705  1.00  0.00           H  
ATOM   2006 HD12 LEU A 686      35.065 -17.748  47.446  1.00  0.00           H  
ATOM   2007 HD13 LEU A 686      34.950 -16.640  48.812  1.00  0.00           H  
ATOM   2008 HD21 LEU A 686      38.046 -16.832  49.516  1.00  0.00           H  
ATOM   2009 HD22 LEU A 686      36.784 -16.858  50.746  1.00  0.00           H  
ATOM   2010 HD23 LEU A 686      37.950 -18.173  50.651  1.00  0.00           H  
ATOM   2011  H   LEU A 686      33.991 -20.885  50.918  1.00  0.00           H  
ATOM   2012  HA  LEU A 686      33.973 -19.536  48.373  1.00  0.00           H  
ATOM   2013  N   LEU A 687      35.927 -22.206  48.763  1.00 75.80           N  
ANISOU 2013  N   LEU A 687     7454  11818   9530   1366   -863   2073
ATOM   2014  CA  LEU A 687      36.654 -23.272  48.066  1.00 76.23           C  
ANISOU 2014  CA  LEU A 687     7361  11925   9680   1569   -762   2148
ATOM   2015  C   LEU A 687      35.750 -24.017  47.068  1.00 79.51           C  
ANISOU 2015  C   LEU A 687     7912  12139  10157   1621   -546   2063
ATOM   2016  O   LEU A 687      36.177 -24.266  45.942  1.00 79.58           O  
ANISOU 2016  O   LEU A 687     7802  12184  10253   1660   -444   2050
ATOM   2017  CB  LEU A 687      37.224 -24.277  49.101  1.00  0.00           C  
ATOM   2018  CG  LEU A 687      38.728 -24.103  49.400  1.00  0.00           C  
ATOM   2019  CD1 LEU A 687      39.055 -22.779  50.109  1.00  0.00           C  
ATOM   2020  CD2 LEU A 687      39.258 -25.290  50.221  1.00  0.00           C  
ATOM   2021  HB2 LEU A 687      36.654 -24.236  50.028  1.00  0.00           H  
ATOM   2022  HB3 LEU A 687      37.089 -25.298  48.738  1.00  0.00           H  
ATOM   2023  HG  LEU A 687      39.258 -24.109  48.447  1.00  0.00           H  
ATOM   2024 HD11 LEU A 687      40.133 -22.643  50.194  1.00  0.00           H  
ATOM   2025 HD12 LEU A 687      38.662 -21.919  49.567  1.00  0.00           H  
ATOM   2026 HD13 LEU A 687      38.648 -22.759  51.118  1.00  0.00           H  
ATOM   2027 HD21 LEU A 687      40.328 -25.193  50.405  1.00  0.00           H  
ATOM   2028 HD22 LEU A 687      38.758 -25.356  51.188  1.00  0.00           H  
ATOM   2029 HD23 LEU A 687      39.101 -26.234  49.699  1.00  0.00           H  
ATOM   2030  H   LEU A 687      35.736 -22.349  49.746  1.00  0.00           H  
ATOM   2031  HA  LEU A 687      37.472 -22.824  47.498  1.00  0.00           H  
ATOM   2032  N   ALA A 688      34.505 -24.336  47.462  1.00 75.12           N  
ANISOU 2032  N   ALA A 688     7607  11380   9555   1607   -479   2003
ATOM   2033  CA  ALA A 688      33.512 -25.023  46.633  1.00 73.73           C  
ANISOU 2033  CA  ALA A 688     7573  11006   9434   1633   -297   1920
ATOM   2034  C   ALA A 688      32.946 -24.126  45.516  1.00 77.90           C  
ANISOU 2034  C   ALA A 688     8057  11529  10014   1461   -254   1808
ATOM   2035  O   ALA A 688      32.542 -24.644  44.475  1.00 77.98           O  
ANISOU 2035  O   ALA A 688     8065  11473  10089   1513   -124   1768
ATOM   2036  CB  ALA A 688      32.362 -25.487  47.540  1.00  0.00           C  
ATOM   2037  HB1 ALA A 688      31.876 -24.645  48.034  1.00  0.00           H  
ATOM   2038  HB2 ALA A 688      31.604 -26.029  46.973  1.00  0.00           H  
ATOM   2039  HB3 ALA A 688      32.724 -26.161  48.317  1.00  0.00           H  
ATOM   2040  H   ALA A 688      34.232 -24.109  48.409  1.00  0.00           H  
ATOM   2041  HA  ALA A 688      33.977 -25.897  46.174  1.00  0.00           H  
ATOM   2042  N   MET A 689      32.975 -22.794  45.703  1.00 73.90           N  
ANISOU 2042  N   MET A 689     7523  11087   9468   1262   -365   1761
ATOM   2043  CA  MET A 689      32.656 -21.802  44.680  1.00 72.12           C  
ANISOU 2043  CA  MET A 689     7264  10857   9283   1094   -341   1665
ATOM   2044  C   MET A 689      33.841 -21.633  43.716  1.00 76.57           C  
ANISOU 2044  C   MET A 689     7604  11579   9911   1122   -327   1708
ATOM   2045  O   MET A 689      33.613 -21.545  42.513  1.00 74.63           O  
ANISOU 2045  O   MET A 689     7353  11286   9718   1107   -216   1652
ATOM   2046  CB  MET A 689      32.359 -20.443  45.358  1.00  0.00           C  
ATOM   2047  CG  MET A 689      31.862 -19.347  44.398  1.00  0.00           C  
ATOM   2048  SD  MET A 689      31.701 -17.714  45.161  1.00  0.00           S  
ATOM   2049  CE  MET A 689      31.145 -16.769  43.719  1.00  0.00           C  
ATOM   2050  HB2 MET A 689      31.593 -20.584  46.120  1.00  0.00           H  
ATOM   2051  HB3 MET A 689      33.245 -20.088  45.885  1.00  0.00           H  
ATOM   2052  HG2 MET A 689      32.543 -19.229  43.557  1.00  0.00           H  
ATOM   2053  HG3 MET A 689      30.896 -19.629  43.980  1.00  0.00           H  
ATOM   2054  HE1 MET A 689      31.020 -15.719  43.982  1.00  0.00           H  
ATOM   2055  HE2 MET A 689      31.872 -16.842  42.910  1.00  0.00           H  
ATOM   2056  HE3 MET A 689      30.188 -17.153  43.366  1.00  0.00           H  
ATOM   2057  H   MET A 689      33.286 -22.447  46.600  1.00  0.00           H  
ATOM   2058  HA  MET A 689      31.786 -22.141  44.121  1.00  0.00           H  
ATOM   2059  N   LEU A 690      35.087 -21.605  44.228  1.00 75.39           N  
ANISOU 2059  N   LEU A 690     7269  11620   9755   1170   -434   1814
ATOM   2060  CA  LEU A 690      36.320 -21.386  43.464  1.00 76.10           C  
ANISOU 2060  CA  LEU A 690     7108  11895   9911   1201   -425   1878
ATOM   2061  C   LEU A 690      36.619 -22.512  42.453  1.00 80.30           C  
ANISOU 2061  C   LEU A 690     7621  12380  10507   1409   -243   1897
ATOM   2062  O   LEU A 690      37.282 -22.252  41.451  1.00 81.14           O  
ANISOU 2062  O   LEU A 690     7575  12585  10670   1410   -171   1907
ATOM   2063  CB  LEU A 690      37.496 -21.182  44.448  1.00  0.00           C  
ATOM   2064  CG  LEU A 690      38.851 -20.745  43.844  1.00  0.00           C  
ATOM   2065  CD1 LEU A 690      38.772 -19.366  43.166  1.00  0.00           C  
ATOM   2066  CD2 LEU A 690      39.936 -20.739  44.930  1.00  0.00           C  
ATOM   2067  HB2 LEU A 690      37.217 -20.411  45.164  1.00  0.00           H  
ATOM   2068  HB3 LEU A 690      37.636 -22.096  45.027  1.00  0.00           H  
ATOM   2069  HG  LEU A 690      39.165 -21.473  43.096  1.00  0.00           H  
ATOM   2070 HD11 LEU A 690      39.750 -19.053  42.802  1.00  0.00           H  
ATOM   2071 HD12 LEU A 690      38.104 -19.378  42.306  1.00  0.00           H  
ATOM   2072 HD13 LEU A 690      38.416 -18.602  43.858  1.00  0.00           H  
ATOM   2073 HD21 LEU A 690      40.907 -20.467  44.515  1.00  0.00           H  
ATOM   2074 HD22 LEU A 690      39.701 -20.029  45.724  1.00  0.00           H  
ATOM   2075 HD23 LEU A 690      40.042 -21.724  45.387  1.00  0.00           H  
ATOM   2076  H   LEU A 690      35.186 -21.679  45.232  1.00  0.00           H  
ATOM   2077  HA  LEU A 690      36.169 -20.460  42.916  1.00  0.00           H  
ATOM   2078  N   VAL A 691      36.079 -23.726  42.670  1.00 75.38           N  
ANISOU 2078  N   VAL A 691     7172  11597   9871   1575   -160   1897
ATOM   2079  CA  VAL A 691      36.063 -24.842  41.717  1.00 75.63           C  
ANISOU 2079  CA  VAL A 691     7244  11541   9951   1765     17   1895
ATOM   2080  C   VAL A 691      35.288 -24.472  40.436  1.00 79.84           C  
ANISOU 2080  C   VAL A 691     7870  11963  10504   1643    124   1772
ATOM   2081  O   VAL A 691      35.779 -24.734  39.339  1.00 80.59           O  
ANISOU 2081  O   VAL A 691     7879  12104  10637   1703    233   1769
ATOM   2082  CB  VAL A 691      35.485 -26.107  42.418  1.00 79.39           C  
ANISOU 2082  CB  VAL A 691     7915  11845  10403   1945     73   1919
ATOM   2083  CG1 VAL A 691      35.071 -27.247  41.461  1.00 79.11           C  
ANISOU 2083  CG1 VAL A 691     7973  11676  10410   2111    260   1889
ATOM   2084  CG2 VAL A 691      36.479 -26.664  43.452  1.00 81.23           C  
ANISOU 2084  CG2 VAL A 691     8049  12201  10614   2095    -32   2056
ATOM   2085  H   VAL A 691      35.569 -23.860  43.532  1.00  0.00           H  
ATOM   2086  HA  VAL A 691      37.093 -25.049  41.421  1.00  0.00           H  
ATOM   2087  HB  VAL A 691      34.584 -25.810  42.957  1.00  0.00           H  
ATOM   2088 HG11 VAL A 691      34.752 -28.128  42.019  1.00  0.00           H  
ATOM   2089 HG12 VAL A 691      34.234 -26.965  40.822  1.00  0.00           H  
ATOM   2090 HG13 VAL A 691      35.900 -27.545  40.819  1.00  0.00           H  
ATOM   2091 HG21 VAL A 691      36.026 -27.459  44.046  1.00  0.00           H  
ATOM   2092 HG22 VAL A 691      37.362 -27.077  42.965  1.00  0.00           H  
ATOM   2093 HG23 VAL A 691      36.822 -25.898  44.143  1.00  0.00           H  
ATOM   2094  N   GLU A 692      34.110 -23.840  40.575  1.00 75.17           N  
ANISOU 2094  N   GLU A 692     7440  11240   9879   1471     88   1676
ATOM   2095  CA  GLU A 692      33.276 -23.394  39.461  1.00 74.14           C  
ANISOU 2095  CA  GLU A 692     7400  11007   9763   1346    160   1563
ATOM   2096  C   GLU A 692      33.780 -22.070  38.855  1.00 79.30           C  
ANISOU 2096  C   GLU A 692     7885  11816  10430   1212    125   1562
ATOM   2097  O   GLU A 692      33.609 -21.880  37.655  1.00 79.37           O  
ANISOU 2097  O   GLU A 692     7887  11812  10459   1214    229   1523
ATOM   2098  CB  GLU A 692      31.823 -23.236  39.961  1.00  0.00           C  
ATOM   2099  CG  GLU A 692      30.784 -22.679  38.953  1.00  0.00           C  
ATOM   2100  CD  GLU A 692      30.328 -23.685  37.899  1.00  0.00           C  
ATOM   2101  OE1 GLU A 692      31.205 -24.294  37.251  1.00  0.00           O  
ATOM   2102  OE2 GLU A 692      29.094 -23.796  37.730  1.00  0.00           O  
ATOM   2103  HB2 GLU A 692      31.469 -24.197  40.338  1.00  0.00           H  
ATOM   2104  HB3 GLU A 692      31.845 -22.581  40.829  1.00  0.00           H  
ATOM   2105  HG2 GLU A 692      29.904 -22.350  39.498  1.00  0.00           H  
ATOM   2106  HG3 GLU A 692      31.137 -21.792  38.434  1.00  0.00           H  
ATOM   2107  H   GLU A 692      33.780 -23.638  41.508  1.00  0.00           H  
ATOM   2108  HA  GLU A 692      33.300 -24.161  38.687  1.00  0.00           H  
ATOM   2109  HE2 GLU A 692      28.921 -24.451  37.050  1.00  0.00           H  
ATOM   2110  N   VAL A 693      34.436 -21.181  39.632  1.00 76.12           N  
ANISOU 2110  N   VAL A 693     7357  11557  10010   1092    -19   1608
ATOM   2111  CA  VAL A 693      35.118 -19.977  39.121  1.00 75.93           C  
ANISOU 2111  CA  VAL A 693     7165  11684  10001    945    -63   1621
ATOM   2112  C   VAL A 693      36.266 -20.387  38.189  1.00 82.11           C  
ANISOU 2112  C   VAL A 693     7759  12605  10835   1074     44   1694
ATOM   2113  O   VAL A 693      36.367 -19.849  37.091  1.00 81.67           O  
ANISOU 2113  O   VAL A 693     7661  12576  10794   1002    120   1666
ATOM   2114  CB  VAL A 693      35.647 -19.080  40.278  1.00  0.00           C  
ATOM   2115  CG1 VAL A 693      36.515 -17.894  39.805  1.00  0.00           C  
ATOM   2116  CG2 VAL A 693      34.524 -18.526  41.168  1.00  0.00           C  
ATOM   2117  HB  VAL A 693      36.285 -19.704  40.898  1.00  0.00           H  
ATOM   2118 HG11 VAL A 693      36.804 -17.262  40.645  1.00  0.00           H  
ATOM   2119 HG12 VAL A 693      37.442 -18.220  39.332  1.00  0.00           H  
ATOM   2120 HG13 VAL A 693      35.976 -17.270  39.092  1.00  0.00           H  
ATOM   2121 HG21 VAL A 693      34.930 -18.038  42.055  1.00  0.00           H  
ATOM   2122 HG22 VAL A 693      33.927 -17.788  40.632  1.00  0.00           H  
ATOM   2123 HG23 VAL A 693      33.852 -19.306  41.511  1.00  0.00           H  
ATOM   2124  H   VAL A 693      34.517 -21.382  40.620  1.00  0.00           H  
ATOM   2125  HA  VAL A 693      34.409 -19.399  38.527  1.00  0.00           H  
ATOM   2126  N   ALA A 694      37.086 -21.364  38.611  1.00 80.62           N  
ANISOU 2126  N   ALA A 694     7468  12496  10667   1276     60   1789
ATOM   2127  CA  ALA A 694      38.194 -21.921  37.844  1.00 82.18           C  
ANISOU 2127  CA  ALA A 694     7480  12826  10917   1440    179   1866
ATOM   2128  C   ALA A 694      37.722 -22.665  36.585  1.00 85.25           C  
ANISOU 2128  C   ALA A 694     8020  13065  11305   1533    373   1788
ATOM   2129  O   ALA A 694      38.379 -22.555  35.556  1.00 85.40           O  
ANISOU 2129  O   ALA A 694     7945  13160  11342   1514    473   1788
ATOM   2130  CB  ALA A 694      38.989 -22.880  38.743  1.00  0.00           C  
ATOM   2131  HB1 ALA A 694      39.391 -22.357  39.611  1.00  0.00           H  
ATOM   2132  HB2 ALA A 694      38.368 -23.699  39.110  1.00  0.00           H  
ATOM   2133  HB3 ALA A 694      39.833 -23.317  38.208  1.00  0.00           H  
ATOM   2134  H   ALA A 694      36.931 -21.751  39.533  1.00  0.00           H  
ATOM   2135  HA  ALA A 694      38.847 -21.101  37.538  1.00  0.00           H  
ATOM   2136  N   LEU A 695      36.580 -23.372  36.647  1.00 81.09           N  
ANISOU 2136  N   LEU A 695     7735  12324  10753   1616    421   1721
ATOM   2137  CA  LEU A 695      36.004 -24.127  35.533  1.00 80.68           C  
ANISOU 2137  CA  LEU A 695     7867  12099  10690   1696    580   1636
ATOM   2138  C   LEU A 695      35.338 -23.191  34.505  1.00 82.46           C  
ANISOU 2138  C   LEU A 695     8150  12287  10893   1508    606   1543
ATOM   2139  O   LEU A 695      35.549 -23.368  33.306  1.00 83.22           O  
ANISOU 2139  O   LEU A 695     8253  12385  10983   1567    742   1522
ATOM   2140  CB  LEU A 695      34.966 -25.114  36.115  1.00 80.04           C  
ANISOU 2140  CB  LEU A 695     8033  11792  10588   1751    580   1581
ATOM   2141  CG  LEU A 695      34.403 -26.168  35.140  1.00 84.83           C  
ANISOU 2141  CG  LEU A 695     8863  12190  11179   1810    716   1483
ATOM   2142  CD1 LEU A 695      35.496 -27.101  34.591  1.00 87.21           C  
ANISOU 2142  CD1 LEU A 695     9129  12519  11489   2029    875   1517
ATOM   2143  CD2 LEU A 695      33.317 -26.997  35.835  1.00 87.09           C  
ANISOU 2143  CD2 LEU A 695     9360  12273  11456   1841    701   1448
ATOM   2144  H   LEU A 695      36.097 -23.420  37.534  1.00  0.00           H  
ATOM   2145  HA  LEU A 695      36.809 -24.678  35.045  1.00  0.00           H  
ATOM   2146  HB3 LEU A 695      34.138 -24.551  36.548  1.00  0.00           H  
ATOM   2147  HB2 LEU A 695      35.423 -25.650  36.947  1.00  0.00           H  
ATOM   2148  HG  LEU A 695      33.930 -25.657  34.301  1.00  0.00           H  
ATOM   2149 HD11 LEU A 695      35.063 -27.900  33.988  1.00  0.00           H  
ATOM   2150 HD12 LEU A 695      36.199 -26.566  33.953  1.00  0.00           H  
ATOM   2151 HD13 LEU A 695      36.061 -27.568  35.397  1.00  0.00           H  
ATOM   2152 HD21 LEU A 695      32.905 -27.748  35.165  1.00  0.00           H  
ATOM   2153 HD22 LEU A 695      33.717 -27.518  36.705  1.00  0.00           H  
ATOM   2154 HD23 LEU A 695      32.493 -26.368  36.173  1.00  0.00           H  
ATOM   2155  N   CYS A 696      34.592 -22.172  34.972  1.00 75.57           N  
ANISOU 2155  N   CYS A 696     7330  11380  10003   1295    482   1491
ATOM   2156  CA  CYS A 696      33.960 -21.123  34.168  1.00 73.79           C  
ANISOU 2156  CA  CYS A 696     7176  11105   9754   1115    483   1408
ATOM   2157  C   CYS A 696      35.013 -20.270  33.442  1.00 79.62           C  
ANISOU 2157  C   CYS A 696     7717  12033  10502   1035    503   1464
ATOM   2158  O   CYS A 696      34.889 -20.067  32.237  1.00 80.40           O  
ANISOU 2158  O   CYS A 696     7857  12112  10580   1019    608   1426
ATOM   2159  CB  CYS A 696      33.082 -20.240  35.088  1.00  0.00           C  
ATOM   2160  SG  CYS A 696      32.272 -18.871  34.200  1.00  0.00           S  
ATOM   2161  HB2 CYS A 696      32.301 -20.844  35.552  1.00  0.00           H  
ATOM   2162  HB3 CYS A 696      33.675 -19.813  35.898  1.00  0.00           H  
ATOM   2163  HG  CYS A 696      33.398 -18.288  33.780  1.00  0.00           H  
ATOM   2164  H   CYS A 696      34.451 -22.115  35.973  1.00  0.00           H  
ATOM   2165  HA  CYS A 696      33.321 -21.600  33.422  1.00  0.00           H  
ATOM   2166  N   THR A 697      36.046 -19.799  34.165  1.00 76.13           N  
ANISOU 2166  N   THR A 697     7067  11772  10088    981    403   1555
ATOM   2167  CA  THR A 697      37.099 -18.921  33.646  1.00 76.30           C  
ANISOU 2167  CA  THR A 697     6880  11983  10129    880    412   1620
ATOM   2168  C   THR A 697      38.063 -19.682  32.715  1.00 79.56           C  
ANISOU 2168  C   THR A 697     7182  12485  10563   1060    596   1673
ATOM   2169  O   THR A 697      38.618 -19.068  31.807  1.00 78.87           O  
ANISOU 2169  O   THR A 697     7072  12434  10459    991    689   1664
ATOM   2170  CB  THR A 697      37.877 -18.281  34.827  1.00  0.00           C  
ATOM   2171  OG1 THR A 697      36.983 -17.471  35.568  1.00  0.00           O  
ATOM   2172  CG2 THR A 697      39.028 -17.344  34.413  1.00  0.00           C  
ATOM   2173  HB  THR A 697      38.277 -19.056  35.483  1.00  0.00           H  
ATOM   2174  HG1 THR A 697      36.571 -18.013  36.225  1.00  0.00           H  
ATOM   2175 HG21 THR A 697      39.458 -16.844  35.282  1.00  0.00           H  
ATOM   2176 HG22 THR A 697      39.841 -17.886  33.929  1.00  0.00           H  
ATOM   2177 HG23 THR A 697      38.684 -16.573  33.723  1.00  0.00           H  
ATOM   2178  H   THR A 697      36.086 -20.033  35.149  1.00  0.00           H  
ATOM   2179  HA  THR A 697      36.626 -18.122  33.075  1.00  0.00           H  
ATOM   2180  N   TRP A 698      38.232 -21.008  32.883  1.00 76.68           N  
ANISOU 2180  N   TRP A 698     6779  12134  10223   1299    660   1723
ATOM   2181  CA  TRP A 698      39.047 -21.838  31.994  1.00 78.17           C  
ANISOU 2181  CA  TRP A 698     6880  12394  10429   1510    853   1771
ATOM   2182  C   TRP A 698      38.378 -22.022  30.622  1.00 80.11           C  
ANISOU 2182  C   TRP A 698     7345  12480  10614   1523   1005   1667
ATOM   2183  O   TRP A 698      39.079 -21.975  29.615  1.00 79.63           O  
ANISOU 2183  O   TRP A 698     7205  12509  10544   1557   1150   1691
ATOM   2184  CB  TRP A 698      39.298 -23.214  32.638  1.00  0.00           C  
ATOM   2185  CG  TRP A 698      40.249 -24.106  31.899  1.00  0.00           C  
ATOM   2186  CD1 TRP A 698      39.928 -25.259  31.269  1.00  0.00           C  
ATOM   2187  CD2 TRP A 698      41.684 -23.924  31.702  1.00  0.00           C  
ATOM   2188  NE1 TRP A 698      41.061 -25.797  30.693  1.00  0.00           N  
ATOM   2189  CE2 TRP A 698      42.175 -25.017  30.927  1.00  0.00           C  
ATOM   2190  CE3 TRP A 698      42.624 -22.942  32.098  1.00  0.00           C  
ATOM   2191  CZ2 TRP A 698      43.529 -25.131  30.562  1.00  0.00           C  
ATOM   2192  CZ3 TRP A 698      43.984 -23.045  31.739  1.00  0.00           C  
ATOM   2193  CH2 TRP A 698      44.437 -24.137  30.972  1.00  0.00           C  
ATOM   2194  HB2 TRP A 698      39.755 -23.071  33.614  1.00  0.00           H  
ATOM   2195  HB3 TRP A 698      38.356 -23.741  32.804  1.00  0.00           H  
ATOM   2196  HD1 TRP A 698      38.932 -25.675  31.225  1.00  0.00           H  
ATOM   2197  HE1 TRP A 698      41.047 -26.659  30.167  1.00  0.00           H  
ATOM   2198  HE3 TRP A 698      42.294 -22.099  32.687  1.00  0.00           H  
ATOM   2199  HZ2 TRP A 698      43.868 -25.971  29.974  1.00  0.00           H  
ATOM   2200  HZ3 TRP A 698      44.681 -22.283  32.053  1.00  0.00           H  
ATOM   2201  HH2 TRP A 698      45.479 -24.210  30.699  1.00  0.00           H  
ATOM   2202  H   TRP A 698      37.759 -21.467  33.650  1.00  0.00           H  
ATOM   2203  HA  TRP A 698      40.008 -21.341  31.848  1.00  0.00           H  
ATOM   2204  N   TYR A 699      37.042 -22.165  30.571  1.00 74.27           N  
ANISOU 2204  N   TYR A 699     6876  11511   9830   1482    966   1554
ATOM   2205  CA  TYR A 699      36.272 -22.232  29.325  1.00 73.03           C  
ANISOU 2205  CA  TYR A 699     6948  11190   9608   1468   1067   1445
ATOM   2206  C   TYR A 699      35.941 -20.838  28.765  1.00 76.79           C  
ANISOU 2206  C   TYR A 699     7409  11717  10053   1251   1045   1422
ATOM   2207  O   TYR A 699      35.501 -20.754  27.624  1.00 76.38           O  
ANISOU 2207  O   TYR A 699     7429  11645   9947   1270   1175   1390
ATOM   2208  CB  TYR A 699      34.950 -22.993  29.571  1.00  0.00           C  
ATOM   2209  CG  TYR A 699      35.110 -24.454  29.965  1.00  0.00           C  
ATOM   2210  CD1 TYR A 699      36.073 -25.277  29.339  1.00  0.00           C  
ATOM   2211  CD2 TYR A 699      34.292 -24.995  30.979  1.00  0.00           C  
ATOM   2212  CE1 TYR A 699      36.256 -26.607  29.763  1.00  0.00           C  
ATOM   2213  CE2 TYR A 699      34.473 -26.326  31.398  1.00  0.00           C  
ATOM   2214  CZ  TYR A 699      35.468 -27.126  30.806  1.00  0.00           C  
ATOM   2215  OH  TYR A 699      35.678 -28.399  31.248  1.00  0.00           O  
ATOM   2216  HB2 TYR A 699      34.370 -22.477  30.338  1.00  0.00           H  
ATOM   2217  HB3 TYR A 699      34.335 -22.979  28.669  1.00  0.00           H  
ATOM   2218  HD1 TYR A 699      36.697 -24.899  28.544  1.00  0.00           H  
ATOM   2219  HD2 TYR A 699      33.542 -24.385  31.460  1.00  0.00           H  
ATOM   2220  HE1 TYR A 699      37.014 -27.217  29.294  1.00  0.00           H  
ATOM   2221  HE2 TYR A 699      33.860 -26.720  32.192  1.00  0.00           H  
ATOM   2222  HH  TYR A 699      34.896 -28.812  31.582  1.00  0.00           H  
ATOM   2223  H   TYR A 699      36.525 -22.203  31.440  1.00  0.00           H  
ATOM   2224  HA  TYR A 699      36.852 -22.738  28.554  1.00  0.00           H  
ATOM   2225  N   LEU A 700      36.197 -19.753  29.516  1.00 73.87           N  
ANISOU 2225  N   LEU A 700     6958  11405   9706   1048    884   1440
ATOM   2226  CA  LEU A 700      36.114 -18.365  29.055  1.00 74.18           C  
ANISOU 2226  CA  LEU A 700     6981  11487   9718    833    848   1430
ATOM   2227  C   LEU A 700      37.428 -17.949  28.359  1.00 83.57           C  
ANISOU 2227  C   LEU A 700     7953  12882  10919    849    972   1529
ATOM   2228  O   LEU A 700      37.417 -17.026  27.547  1.00 83.38           O  
ANISOU 2228  O   LEU A 700     7963  12868  10848    743   1037   1518
ATOM   2229  CB  LEU A 700      35.882 -17.479  30.301  1.00  0.00           C  
ATOM   2230  CG  LEU A 700      35.452 -16.020  30.035  1.00  0.00           C  
ATOM   2231  CD1 LEU A 700      34.233 -15.641  30.895  1.00  0.00           C  
ATOM   2232  CD2 LEU A 700      36.604 -15.028  30.263  1.00  0.00           C  
ATOM   2233  HB2 LEU A 700      35.099 -17.951  30.894  1.00  0.00           H  
ATOM   2234  HB3 LEU A 700      36.765 -17.486  30.937  1.00  0.00           H  
ATOM   2235  HG  LEU A 700      35.146 -15.938  28.995  1.00  0.00           H  
ATOM   2236 HD11 LEU A 700      33.906 -14.622  30.696  1.00  0.00           H  
ATOM   2237 HD12 LEU A 700      33.386 -16.295  30.687  1.00  0.00           H  
ATOM   2238 HD13 LEU A 700      34.459 -15.715  31.959  1.00  0.00           H  
ATOM   2239 HD21 LEU A 700      36.296 -14.009  30.024  1.00  0.00           H  
ATOM   2240 HD22 LEU A 700      36.936 -15.039  31.302  1.00  0.00           H  
ATOM   2241 HD23 LEU A 700      37.466 -15.263  29.639  1.00  0.00           H  
ATOM   2242  H   LEU A 700      36.524 -19.902  30.460  1.00  0.00           H  
ATOM   2243  HA  LEU A 700      35.279 -18.255  28.360  1.00  0.00           H  
ATOM   2244  N   VAL A 701      38.546 -18.638  28.653  1.00 83.66           N  
ANISOU 2244  N   VAL A 701     7740  13056  10993    988   1010   1630
ATOM   2245  CA  VAL A 701      39.862 -18.446  28.041  1.00 87.11           C  
ANISOU 2245  CA  VAL A 701     7929  13707  11460   1023   1135   1737
ATOM   2246  C   VAL A 701      40.049 -19.440  26.876  1.00 96.00           C  
ANISOU 2246  C   VAL A 701     9148  14793  12536   1221   1370   1714
ATOM   2247  O   VAL A 701      40.536 -19.036  25.820  1.00 97.39           O  
ANISOU 2247  O   VAL A 701     9281  15045  12676   1163   1495   1737
ATOM   2248  CB  VAL A 701      40.945 -18.646  29.143  1.00  0.00           C  
ATOM   2249  CG1 VAL A 701      42.385 -18.816  28.613  1.00  0.00           C  
ATOM   2250  CG2 VAL A 701      40.924 -17.473  30.142  1.00  0.00           C  
ATOM   2251  HB  VAL A 701      40.704 -19.554  29.698  1.00  0.00           H  
ATOM   2252 HG11 VAL A 701      43.100 -18.863  29.435  1.00  0.00           H  
ATOM   2253 HG12 VAL A 701      42.508 -19.737  28.043  1.00  0.00           H  
ATOM   2254 HG13 VAL A 701      42.673 -17.981  27.973  1.00  0.00           H  
ATOM   2255 HG21 VAL A 701      41.267 -16.551  29.671  1.00  0.00           H  
ATOM   2256 HG22 VAL A 701      39.926 -17.278  30.532  1.00  0.00           H  
ATOM   2257 HG23 VAL A 701      41.574 -17.672  30.995  1.00  0.00           H  
ATOM   2258  H   VAL A 701      38.472 -19.366  29.349  1.00  0.00           H  
ATOM   2259  HA  VAL A 701      39.951 -17.435  27.637  1.00  0.00           H  
ATOM   2260  N   ALA A 702      39.661 -20.717  27.051  1.00 93.83           N  
ANISOU 2260  N   ALA A 702     9008  14394  12249   1451   1437   1670
ATOM   2261  CA  ALA A 702      39.811 -21.783  26.053  1.00 95.20           C  
ANISOU 2261  CA  ALA A 702     9288  14519  12365   1651   1663   1642
ATOM   2262  C   ALA A 702      38.721 -21.741  24.968  1.00 94.85           C  
ANISOU 2262  C   ALA A 702     9557  14273  12210   1569   1697   1511
ATOM   2263  O   ALA A 702      38.950 -22.243  23.868  1.00 96.05           O  
ANISOU 2263  O   ALA A 702     9805  14403  12287   1671   1881   1486
ATOM   2264  CB  ALA A 702      39.710 -23.144  26.762  1.00  0.00           C  
ATOM   2265  HB1 ALA A 702      40.468 -23.238  27.540  1.00  0.00           H  
ATOM   2266  HB2 ALA A 702      38.735 -23.292  27.227  1.00  0.00           H  
ATOM   2267  HB3 ALA A 702      39.866 -23.966  26.062  1.00  0.00           H  
ATOM   2268  H   ALA A 702      39.293 -20.987  27.954  1.00  0.00           H  
ATOM   2269  HA  ALA A 702      40.789 -21.700  25.577  1.00  0.00           H  
ATOM   2270  N   PHE A 703      37.565 -21.118  25.257  1.00 86.59           N  
ANISOU 2270  N   PHE A 703     8662  13091  11149   1387   1523   1433
ATOM   2271  CA  PHE A 703      36.479 -20.853  24.316  1.00 84.61           C  
ANISOU 2271  CA  PHE A 703     8687  12658  10802   1290   1516   1316
ATOM   2272  C   PHE A 703      36.011 -19.404  24.538  1.00 88.41           C  
ANISOU 2272  C   PHE A 703     9149  13154  11288   1021   1353   1312
ATOM   2273  O   PHE A 703      35.008 -19.216  25.228  1.00 87.66           O  
ANISOU 2273  O   PHE A 703     9174  12929  11206    926   1199   1246
ATOM   2274  CB  PHE A 703      35.342 -21.897  24.466  1.00  0.00           C  
ATOM   2275  CG  PHE A 703      35.756 -23.352  24.341  1.00  0.00           C  
ATOM   2276  CD1 PHE A 703      36.050 -23.902  23.077  1.00  0.00           C  
ATOM   2277  CD2 PHE A 703      35.853 -24.156  25.496  1.00  0.00           C  
ATOM   2278  CE1 PHE A 703      36.442 -25.251  22.969  1.00  0.00           C  
ATOM   2279  CE2 PHE A 703      36.244 -25.504  25.388  1.00  0.00           C  
ATOM   2280  CZ  PHE A 703      36.538 -26.052  24.124  1.00  0.00           C  
ATOM   2281  HB2 PHE A 703      34.830 -21.779  25.419  1.00  0.00           H  
ATOM   2282  HB3 PHE A 703      34.580 -21.703  23.709  1.00  0.00           H  
ATOM   2283  HD1 PHE A 703      35.983 -23.291  22.189  1.00  0.00           H  
ATOM   2284  HD2 PHE A 703      35.633 -23.741  26.469  1.00  0.00           H  
ATOM   2285  HE1 PHE A 703      36.671 -25.671  22.001  1.00  0.00           H  
ATOM   2286  HE2 PHE A 703      36.318 -26.118  26.273  1.00  0.00           H  
ATOM   2287  HZ  PHE A 703      36.839 -27.086  24.041  1.00  0.00           H  
ATOM   2288  H   PHE A 703      37.456 -20.738  26.187  1.00  0.00           H  
ATOM   2289  HA  PHE A 703      36.845 -20.932  23.292  1.00  0.00           H  
ATOM   2290  N   PRO A 704      36.727 -18.376  24.009  1.00 84.45           N  
ANISOU 2290  N   PRO A 704     8491  12812  10783    897   1391   1390
ATOM   2291  CA  PRO A 704      36.393 -16.946  24.158  1.00 82.30           C  
ANISOU 2291  CA  PRO A 704     8205  12546  10518    644   1236   1394
ATOM   2292  C   PRO A 704      34.904 -16.625  23.901  1.00 83.37           C  
ANISOU 2292  C   PRO A 704     8612  12479  10584    537   1143   1281
ATOM   2293  O   PRO A 704      34.393 -17.048  22.861  1.00 81.65           O  
ANISOU 2293  O   PRO A 704     8579  12168  10276    581   1234   1221
ATOM   2294  CB  PRO A 704      37.294 -16.216  23.151  1.00 85.44           C  
ANISOU 2294  CB  PRO A 704     8445  13118  10902    553   1343   1489
ATOM   2295  CG  PRO A 704      38.509 -17.114  23.020  1.00 91.46           C  
ANISOU 2295  CG  PRO A 704     9177  13944  11629    761   1570   1516
ATOM   2296  CD  PRO A 704      37.969 -18.526  23.245  1.00 87.37           C  
ANISOU 2296  CD  PRO A 704     8680  13366  11151    980   1579   1486
ATOM   2297  HA  PRO A 704      36.707 -16.667  25.159  1.00  0.00           H  
ATOM   2298  HB3 PRO A 704      37.556 -15.209  23.479  1.00  0.00           H  
ATOM   2299  HB2 PRO A 704      36.813 -16.129  22.175  1.00  0.00           H  
ATOM   2300  HG3 PRO A 704      39.220 -16.872  23.812  1.00  0.00           H  
ATOM   2301  HG2 PRO A 704      39.024 -17.002  22.066  1.00  0.00           H  
ATOM   2302  HD2 PRO A 704      37.744 -18.996  22.287  1.00  0.00           H  
ATOM   2303  HD3 PRO A 704      38.709 -19.136  23.759  1.00  0.00           H  
ATOM   2304  N   PRO A 705      34.196 -15.929  24.824  1.00 79.99           N  
ANISOU 2304  N   PRO A 705     8208  11985  10198    402    957   1251
ATOM   2305  CA  PRO A 705      32.763 -15.632  24.700  1.00 78.68           C  
ANISOU 2305  CA  PRO A 705     8272  11638   9986    309    856   1151
ATOM   2306  C   PRO A 705      32.520 -14.495  23.692  1.00 85.04           C  
ANISOU 2306  C   PRO A 705     9165  12434  10712    175    875   1153
ATOM   2307  O   PRO A 705      32.289 -13.337  24.047  1.00 86.34           O  
ANISOU 2307  O   PRO A 705     9208  12711  10885     44    869   1230
ATOM   2308  CB  PRO A 705      32.318 -15.278  26.124  1.00 79.14           C  
ANISOU 2308  CB  PRO A 705     8288  11670  10112    202    678   1146
ATOM   2309  CG  PRO A 705      33.559 -14.686  26.768  1.00 84.36           C  
ANISOU 2309  CG  PRO A 705     8742  12467  10845    274    680   1223
ATOM   2310  CD  PRO A 705      34.710 -15.442  26.105  1.00 81.72           C  
ANISOU 2310  CD  PRO A 705     8250  12295  10504    338    830   1309
ATOM   2311  HA  PRO A 705      32.215 -16.517  24.367  1.00  0.00           H  
ATOM   2312  HB3 PRO A 705      32.029 -16.188  26.654  1.00  0.00           H  
ATOM   2313  HB2 PRO A 705      31.465 -14.604  26.155  1.00  0.00           H  
ATOM   2314  HG3 PRO A 705      33.557 -14.777  27.853  1.00  0.00           H  
ATOM   2315  HG2 PRO A 705      33.626 -13.624  26.527  1.00  0.00           H  
ATOM   2316  HD2 PRO A 705      35.587 -14.804  25.985  1.00  0.00           H  
ATOM   2317  HD3 PRO A 705      34.986 -16.304  26.712  1.00  0.00           H  
ATOM   2318  N   GLU A 706      32.583 -14.877  22.412  1.00 82.24           N  
ANISOU 2318  N   GLU A 706     9031  11940  10274    202    894   1070
ATOM   2319  CA  GLU A 706      32.303 -14.072  21.236  1.00 83.07           C  
ANISOU 2319  CA  GLU A 706     9268  12014  10281    101    913   1064
ATOM   2320  C   GLU A 706      30.787 -14.036  21.018  1.00 83.74           C  
ANISOU 2320  C   GLU A 706     9595  11915  10309     85    816    958
ATOM   2321  O   GLU A 706      30.064 -14.957  21.397  1.00 82.83           O  
ANISOU 2321  O   GLU A 706     9577  11705  10190    200    824    884
ATOM   2322  CB  GLU A 706      33.014 -14.749  20.045  1.00  0.00           C  
ATOM   2323  CG  GLU A 706      32.678 -14.209  18.635  1.00  0.00           C  
ATOM   2324  CD  GLU A 706      33.460 -14.914  17.526  1.00  0.00           C  
ATOM   2325  OE1 GLU A 706      34.605 -15.339  17.793  1.00  0.00           O  
ATOM   2326  OE2 GLU A 706      32.885 -15.042  16.424  1.00  0.00           O1-
ATOM   2327  HB2 GLU A 706      34.090 -14.684  20.217  1.00  0.00           H  
ATOM   2328  HB3 GLU A 706      32.779 -15.811  20.060  1.00  0.00           H  
ATOM   2329  HG2 GLU A 706      31.618 -14.340  18.415  1.00  0.00           H  
ATOM   2330  HG3 GLU A 706      32.886 -13.140  18.578  1.00  0.00           H  
ATOM   2331  H   GLU A 706      32.817 -15.845  22.240  1.00  0.00           H  
ATOM   2332  HA  GLU A 706      32.684 -13.058  21.373  1.00  0.00           H  
ATOM   2333  N   VAL A 707      30.322 -12.953  20.396  1.00 74.05           N  
ATOM   2334  CA  VAL A 707      28.918 -12.651  20.176  1.00 62.87           C  
ATOM   2335  C   VAL A 707      28.696 -12.299  18.697  1.00 59.18           C  
ATOM   2336  O   VAL A 707      29.659 -12.176  17.939  1.00 59.42           O  
ATOM   2337  CB  VAL A 707      28.513 -11.567  21.202  1.00  0.00           C  
ATOM   2338  CG1 VAL A 707      28.561 -10.148  20.611  1.00  0.00           C  
ATOM   2339  CG2 VAL A 707      27.177 -11.918  21.866  1.00  0.00           C  
ATOM   2340  HB  VAL A 707      29.234 -11.571  22.022  1.00  0.00           H  
ATOM   2341 HG11 VAL A 707      27.780  -9.985  19.877  1.00  0.00           H  
ATOM   2342 HG12 VAL A 707      28.419  -9.394  21.360  1.00  0.00           H  
ATOM   2343 HG13 VAL A 707      29.524  -9.943  20.141  1.00  0.00           H  
ATOM   2344 HG21 VAL A 707      26.881 -11.166  22.594  1.00  0.00           H  
ATOM   2345 HG22 VAL A 707      26.383 -12.059  21.143  1.00  0.00           H  
ATOM   2346 HG23 VAL A 707      27.258 -12.867  22.389  1.00  0.00           H  
ATOM   2347  H   VAL A 707      30.987 -12.266  20.070  1.00  0.00           H  
ATOM   2348  HA  VAL A 707      28.327 -13.553  20.349  1.00  0.00           H  
ATOM   2349  N   VAL A 708      27.417 -12.174  18.295  1.00 61.02           N  
ATOM   2350  CA  VAL A 708      26.917 -11.858  16.947  1.00 50.85           C  
ATOM   2351  C   VAL A 708      27.318 -12.904  15.885  1.00 46.91           C  
ATOM   2352  O   VAL A 708      27.198 -12.646  14.687  1.00 43.18           O  
ATOM   2353  CB  VAL A 708      27.115 -10.373  16.487  1.00  0.00           C  
ATOM   2354  CG1 VAL A 708      26.233  -9.383  17.265  1.00  0.00           C  
ATOM   2355  CG2 VAL A 708      28.564  -9.863  16.408  1.00  0.00           C  
ATOM   2356  HB  VAL A 708      26.735 -10.311  15.466  1.00  0.00           H  
ATOM   2357 HG11 VAL A 708      26.335  -8.373  16.867  1.00  0.00           H  
ATOM   2358 HG12 VAL A 708      26.492  -9.342  18.317  1.00  0.00           H  
ATOM   2359 HG13 VAL A 708      25.181  -9.649  17.190  1.00  0.00           H  
ATOM   2360 HG21 VAL A 708      28.605  -8.900  15.899  1.00  0.00           H  
ATOM   2361 HG22 VAL A 708      28.998  -9.718  17.396  1.00  0.00           H  
ATOM   2362 HG23 VAL A 708      29.199 -10.549  15.846  1.00  0.00           H  
ATOM   2363  H   VAL A 708      26.708 -12.332  18.996  1.00  0.00           H  
ATOM   2364  HA  VAL A 708      25.841 -12.007  17.030  1.00  0.00           H  
ATOM   2365  N   THR A 709      27.748 -14.103  16.324  1.00 80.19           N  
ANISOU 2365  N   THR A 709     9779  11122   9566    124    767    742
ATOM   2366  CA  THR A 709      27.923 -15.286  15.491  1.00 81.92           C  
ANISOU 2366  CA  THR A 709    10177  11311   9638    202    887    707
ATOM   2367  C   THR A 709      26.517 -15.792  15.126  1.00 86.71           C  
ANISOU 2367  C   THR A 709    11016  11755  10174    184    755    601
ATOM   2368  O   THR A 709      25.693 -16.053  16.007  1.00 85.07           O  
ANISOU 2368  O   THR A 709    10800  11464  10058    151    603    549
ATOM   2369  CB  THR A 709      28.790 -16.337  16.244  1.00  0.00           C  
ATOM   2370  OG1 THR A 709      29.020 -17.459  15.414  1.00  0.00           O  
ATOM   2371  CG2 THR A 709      28.236 -16.856  17.585  1.00  0.00           C  
ATOM   2372  HB  THR A 709      29.768 -15.891  16.439  1.00  0.00           H  
ATOM   2373  HG1 THR A 709      28.185 -17.841  15.185  1.00  0.00           H  
ATOM   2374 HG21 THR A 709      28.914 -17.591  18.018  1.00  0.00           H  
ATOM   2375 HG22 THR A 709      28.126 -16.049  18.309  1.00  0.00           H  
ATOM   2376 HG23 THR A 709      27.273 -17.353  17.481  1.00  0.00           H  
ATOM   2377  HA  THR A 709      28.452 -14.994  14.582  1.00  0.00           H  
ATOM   2378  H   THR A 709      27.818 -14.237  17.322  1.00  0.00           H  
ATOM   2379  N   ASP A 710      26.226 -15.843  13.818  1.00 85.42           N  
ANISOU 2379  N   ASP A 710    11057  11555   9844    206    816    571
ATOM   2380  CA  ASP A 710      24.909 -16.185  13.296  1.00 85.64           C  
ANISOU 2380  CA  ASP A 710    11320  11439   9780    185    687    473
ATOM   2381  C   ASP A 710      24.771 -17.717  13.306  1.00 92.71           C  
ANISOU 2381  C   ASP A 710    12330  12241  10654    301    731    374
ATOM   2382  O   ASP A 710      25.512 -18.444  12.645  1.00 93.89           O  
ANISOU 2382  O   ASP A 710    12545  12414  10714    415    912    370
ATOM   2383  CB  ASP A 710      24.717 -15.596  11.870  1.00  0.00           C  
ATOM   2384  CG  ASP A 710      25.710 -16.023  10.780  1.00  0.00           C  
ATOM   2385  OD1 ASP A 710      25.233 -16.608   9.782  1.00  0.00           O  
ATOM   2386  OD2 ASP A 710      26.916 -15.740  10.953  1.00  0.00           O1-
ATOM   2387  HB2 ASP A 710      23.709 -15.833  11.528  1.00  0.00           H  
ATOM   2388  HB3 ASP A 710      24.752 -14.507  11.931  1.00  0.00           H  
ATOM   2389  H   ASP A 710      26.938 -15.610  13.138  1.00  0.00           H  
ATOM   2390  HA  ASP A 710      24.145 -15.741  13.935  1.00  0.00           H  
ATOM   2391  N   TRP A 711      23.796 -18.189  14.091  1.00 90.53           N  
ANISOU 2391  N   TRP A 711    12073  11857  10469    274    574    300
ATOM   2392  CA  TRP A 711      23.333 -19.566  14.128  1.00 92.17           C  
ANISOU 2392  CA  TRP A 711    12406  11946  10670    351    581    201
ATOM   2393  C   TRP A 711      22.211 -19.708  13.096  1.00100.52           C  
ANISOU 2393  C   TRP A 711    13717  12878  11597    298    453    106
ATOM   2394  O   TRP A 711      21.307 -18.876  13.030  1.00 99.60           O  
ANISOU 2394  O   TRP A 711    13622  12750  11472    189    287    110
ATOM   2395  CB  TRP A 711      22.768 -19.863  15.530  1.00  0.00           C  
ATOM   2396  CG  TRP A 711      23.805 -20.250  16.540  1.00  0.00           C  
ATOM   2397  CD1 TRP A 711      24.522 -19.403  17.314  1.00  0.00           C  
ATOM   2398  CD2 TRP A 711      24.265 -21.592  16.883  1.00  0.00           C  
ATOM   2399  NE1 TRP A 711      25.370 -20.125  18.129  1.00  0.00           N  
ATOM   2400  CE2 TRP A 711      25.261 -21.482  17.900  1.00  0.00           C  
ATOM   2401  CE3 TRP A 711      23.946 -22.896  16.433  1.00  0.00           C  
ATOM   2402  CZ2 TRP A 711      25.900 -22.609  18.447  1.00  0.00           C  
ATOM   2403  CZ3 TRP A 711      24.584 -24.032  16.972  1.00  0.00           C  
ATOM   2404  CH2 TRP A 711      25.559 -23.891  17.978  1.00  0.00           C  
ATOM   2405  HB2 TRP A 711      22.205 -19.009  15.911  1.00  0.00           H  
ATOM   2406  HB3 TRP A 711      22.053 -20.687  15.490  1.00  0.00           H  
ATOM   2407  HD1 TRP A 711      24.437 -18.327  17.283  1.00  0.00           H  
ATOM   2408  HE1 TRP A 711      25.984 -19.683  18.800  1.00  0.00           H  
ATOM   2409  HE3 TRP A 711      23.200 -23.023  15.662  1.00  0.00           H  
ATOM   2410  HZ2 TRP A 711      26.643 -22.490  19.218  1.00  0.00           H  
ATOM   2411  HZ3 TRP A 711      24.323 -25.017  16.611  1.00  0.00           H  
ATOM   2412  HH2 TRP A 711      26.044 -24.763  18.391  1.00  0.00           H  
ATOM   2413  H   TRP A 711      23.254 -17.517  14.621  1.00  0.00           H  
ATOM   2414  HA  TRP A 711      24.141 -20.265  13.898  1.00  0.00           H  
ATOM   2415  N   HIS A 712      22.286 -20.775  12.290  1.00100.63           N  
ANISOU 2415  N   HIS A 712    13932  12794  11510    378    520     18
ATOM   2416  CA  HIS A 712      21.374 -21.058  11.188  1.00102.17           C  
ANISOU 2416  CA  HIS A 712    14394  12864  11562    329    398    -83
ATOM   2417  C   HIS A 712      20.629 -22.362  11.503  1.00110.19           C  
ANISOU 2417  C   HIS A 712    15503  13726  12637    332    322   -192
ATOM   2418  O   HIS A 712      20.755 -23.359  10.792  1.00111.18           O  
ANISOU 2418  O   HIS A 712    15864  13750  12629    395    388   -277
ATOM   2419  CB  HIS A 712      22.194 -21.084   9.882  1.00  0.00           C  
ATOM   2420  CG  HIS A 712      21.364 -21.093   8.623  1.00  0.00           C  
ATOM   2421  ND1 HIS A 712      21.128 -22.255   7.906  1.00  0.00           N1+
ATOM   2422  CD2 HIS A 712      20.703 -20.069   7.971  1.00  0.00           C  
ATOM   2423  CE1 HIS A 712      20.366 -21.921   6.869  1.00  0.00           C  
ATOM   2424  NE2 HIS A 712      20.085 -20.620   6.862  1.00  0.00           N  
ATOM   2425  HB2 HIS A 712      22.812 -20.187   9.837  1.00  0.00           H  
ATOM   2426  HB3 HIS A 712      22.891 -21.924   9.870  1.00  0.00           H  
ATOM   2427  HD1 HIS A 712      21.447 -23.184   8.147  1.00  0.00           H  
ATOM   2428  HD2 HIS A 712      20.614 -19.015   8.195  1.00  0.00           H  
ATOM   2429  HE1 HIS A 712      20.000 -22.623   6.133  1.00  0.00           H  
ATOM   2430  H   HIS A 712      23.056 -21.415  12.422  1.00  0.00           H  
ATOM   2431  HA  HIS A 712      20.621 -20.273  11.096  1.00  0.00           H  
ATOM   2432  HE2 HIS A 712      19.495 -20.142   6.193  1.00  0.00           H  
ATOM   2433  N   MET A 713      19.849 -22.331  12.596  1.00108.87           N  
ANISOU 2433  N   MET A 713    15170  13531  12663    262    193   -191
ATOM   2434  CA  MET A 713      18.981 -23.415  13.059  1.00110.07           C  
ANISOU 2434  CA  MET A 713    15418  13531  12872    240    117   -288
ATOM   2435  C   MET A 713      17.694 -23.469  12.214  1.00117.55           C  
ANISOU 2435  C   MET A 713    16562  14376  13725    122    -90   -381
ATOM   2436  O   MET A 713      17.214 -24.561  11.910  1.00119.71           O  
ANISOU 2436  O   MET A 713    17064  14516  13904    129    -98   -482
ATOM   2437  CB  MET A 713      18.629 -23.124  14.536  1.00  0.00           C  
ATOM   2438  CG  MET A 713      17.932 -24.275  15.285  1.00  0.00           C  
ATOM   2439  SD  MET A 713      18.832 -25.851  15.389  1.00  0.00           S  
ATOM   2440  CE  MET A 713      20.398 -25.325  16.136  1.00  0.00           C  
ATOM   2441  HB2 MET A 713      19.540 -22.865  15.076  1.00  0.00           H  
ATOM   2442  HB3 MET A 713      18.002 -22.233  14.599  1.00  0.00           H  
ATOM   2443  HG2 MET A 713      17.726 -23.950  16.305  1.00  0.00           H  
ATOM   2444  HG3 MET A 713      16.959 -24.478  14.837  1.00  0.00           H  
ATOM   2445  HE1 MET A 713      21.001 -26.196  16.392  1.00  0.00           H  
ATOM   2446  HE2 MET A 713      20.969 -24.712  15.438  1.00  0.00           H  
ATOM   2447  HE3 MET A 713      20.221 -24.746  17.042  1.00  0.00           H  
ATOM   2448  H   MET A 713      19.830 -21.474  13.129  1.00  0.00           H  
ATOM   2449  HA  MET A 713      19.517 -24.362  12.975  1.00  0.00           H  
ATOM   2450  N   LEU A 714      17.175 -22.299  11.803  1.00113.54           N  
ANISOU 2450  N   LEU A 714    15980  13932  13230     20   -258   -345
ATOM   2451  CA  LEU A 714      16.104 -22.143  10.820  1.00114.06           C  
ANISOU 2451  CA  LEU A 714    16200  13933  13205    -88   -478   -410
ATOM   2452  C   LEU A 714      16.732 -21.922   9.426  1.00119.54           C  
ANISOU 2452  C   LEU A 714    17151  14626  13642    -46   -423   -432
ATOM   2453  O   LEU A 714      17.824 -21.355   9.336  1.00118.72           O  
ANISOU 2453  O   LEU A 714    17015  14626  13469     28   -264   -353
ATOM   2454  CB  LEU A 714      15.273 -20.893  11.190  1.00  0.00           C  
ATOM   2455  CG  LEU A 714      14.337 -21.105  12.400  1.00  0.00           C  
ATOM   2456  CD1 LEU A 714      13.837 -19.762  12.945  1.00  0.00           C  
ATOM   2457  CD2 LEU A 714      13.139 -22.008  12.054  1.00  0.00           C  
ATOM   2458  HB2 LEU A 714      15.953 -20.068  11.400  1.00  0.00           H  
ATOM   2459  HB3 LEU A 714      14.672 -20.563  10.341  1.00  0.00           H  
ATOM   2460  HG  LEU A 714      14.905 -21.584  13.199  1.00  0.00           H  
ATOM   2461 HD11 LEU A 714      13.243 -19.898  13.850  1.00  0.00           H  
ATOM   2462 HD12 LEU A 714      14.665 -19.100  13.192  1.00  0.00           H  
ATOM   2463 HD13 LEU A 714      13.212 -19.252  12.212  1.00  0.00           H  
ATOM   2464 HD21 LEU A 714      12.479 -22.127  12.914  1.00  0.00           H  
ATOM   2465 HD22 LEU A 714      12.547 -21.586  11.241  1.00  0.00           H  
ATOM   2466 HD23 LEU A 714      13.452 -23.007  11.754  1.00  0.00           H  
ATOM   2467  H   LEU A 714      17.646 -21.454  12.089  1.00  0.00           H  
ATOM   2468  HA  LEU A 714      15.480 -23.033  10.819  1.00  0.00           H  
ATOM   2469  N   PRO A 715      16.062 -22.354   8.332  1.00118.00           N  
ANISOU 2469  N   PRO A 715    17216  14317  13301   -101   -555   -538
ATOM   2470  CA  PRO A 715      16.622 -22.315   6.972  1.00119.49           C  
ANISOU 2470  CA  PRO A 715    17697  14486  13218    -64   -514   -574
ATOM   2471  C   PRO A 715      16.603 -20.923   6.310  1.00122.64           C  
ANISOU 2471  C   PRO A 715    18079  14988  13532   -102   -599   -490
ATOM   2472  O   PRO A 715      17.413 -20.677   5.417  1.00123.70           O  
ANISOU 2472  O   PRO A 715    18384  15155  13460    -43   -479   -468
ATOM   2473  CD  PRO A 715      14.741 -22.988   8.337  1.00  0.00           C  
ATOM   2474  CB  PRO A 715      15.748 -23.298   6.178  1.00  0.00           C  
ATOM   2475  CG  PRO A 715      14.396 -23.249   6.871  1.00  0.00           C  
ATOM   2476  HD3 PRO A 715      14.796 -23.938   8.871  1.00  0.00           H  
ATOM   2477  HD2 PRO A 715      13.985 -22.367   8.818  1.00  0.00           H  
ATOM   2478  HB2 PRO A 715      15.681 -23.070   5.113  1.00  0.00           H  
ATOM   2479  HB3 PRO A 715      16.163 -24.303   6.267  1.00  0.00           H  
ATOM   2480  HG3 PRO A 715      13.812 -24.159   6.729  1.00  0.00           H  
ATOM   2481  HG2 PRO A 715      13.812 -22.416   6.478  1.00  0.00           H  
ATOM   2482  HA  PRO A 715      17.649 -22.680   6.983  1.00  0.00           H  
ATOM   2483  N   THR A 716      15.702 -20.027   6.743  1.00116.84           N  
ANISOU 2483  N   THR A 716    17146  14298  12950   -193   -794   -439
ATOM   2484  CA  THR A 716      15.488 -18.689   6.182  1.00116.33           C  
ANISOU 2484  CA  THR A 716    17069  14311  12820   -228   -896   -356
ATOM   2485  C   THR A 716      15.849 -17.561   7.165  1.00117.25           C  
ANISOU 2485  C   THR A 716    16902  14544  13102   -211   -817   -230
ATOM   2486  O   THR A 716      15.874 -16.402   6.748  1.00117.17           O  
ANISOU 2486  O   THR A 716    16916  14604  13000   -203   -778   -144
ATOM   2487  CB  THR A 716      14.008 -18.562   5.735  1.00  0.00           C  
ATOM   2488  OG1 THR A 716      13.124 -18.724   6.831  1.00  0.00           O  
ATOM   2489  CG2 THR A 716      13.616 -19.532   4.611  1.00  0.00           C  
ATOM   2490  HB  THR A 716      13.847 -17.552   5.354  1.00  0.00           H  
ATOM   2491  HG1 THR A 716      12.237 -18.640   6.518  1.00  0.00           H  
ATOM   2492 HG21 THR A 716      12.594 -19.351   4.278  1.00  0.00           H  
ATOM   2493 HG22 THR A 716      14.268 -19.411   3.746  1.00  0.00           H  
ATOM   2494 HG23 THR A 716      13.680 -20.571   4.930  1.00  0.00           H  
ATOM   2495  H   THR A 716      15.057 -20.314   7.465  1.00  0.00           H  
ATOM   2496  HA  THR A 716      16.118 -18.542   5.303  1.00  0.00           H  
ATOM   2497  N   GLU A 717      16.120 -17.877   8.444  1.00110.36           N  
ANISOU 2497  N   GLU A 717    15783  13686  12464   -215   -798   -218
ATOM   2498  CA  GLU A 717      16.245 -16.904   9.525  1.00107.26           C  
ANISOU 2498  CA  GLU A 717    15132  13390  12230   -208   -742   -113
ATOM   2499  C   GLU A 717      17.537 -17.131  10.318  1.00107.97           C  
ANISOU 2499  C   GLU A 717    15139  13552  12332   -121   -477    -60
ATOM   2500  O   GLU A 717      17.727 -18.188  10.920  1.00108.14           O  
ANISOU 2500  O   GLU A 717    15178  13538  12373    -61   -355   -110
ATOM   2501  CB  GLU A 717      14.942 -16.907  10.351  1.00107.48           C  
ANISOU 2501  CB  GLU A 717    14944  13400  12494   -258   -870   -125
ATOM   2502  CG  GLU A 717      14.905 -15.882  11.500  1.00119.81           C  
ANISOU 2502  CG  GLU A 717    16358  15012  14154   -301  -1009    -51
ATOM   2503  CD  GLU A 717      13.478 -15.635  11.988  1.00141.19           C  
ANISOU 2503  CD  GLU A 717    18972  17677  16997   -367  -1234    -88
ATOM   2504  OE1 GLU A 717      12.836 -16.625  12.401  1.00131.30           O  
ANISOU 2504  OE1 GLU A 717    17690  16365  15832   -395  -1264   -160
ATOM   2505  OE2 GLU A 717      13.054 -14.460  11.953  1.00135.43           O1-
ANISOU 2505  OE2 GLU A 717    18189  16972  16295   -389  -1374    -37
ATOM   2506  H   GLU A 717      16.127 -18.852   8.704  1.00  0.00           H  
ATOM   2507  HA  GLU A 717      16.324 -15.901   9.100  1.00  0.00           H  
ATOM   2508  HB3 GLU A 717      14.768 -17.904  10.757  1.00  0.00           H  
ATOM   2509  HB2 GLU A 717      14.109 -16.714   9.673  1.00  0.00           H  
ATOM   2510  HG3 GLU A 717      15.326 -14.933  11.167  1.00  0.00           H  
ATOM   2511  HG2 GLU A 717      15.515 -16.218  12.337  1.00  0.00           H  
ATOM   2512  N   ALA A 718      18.421 -16.121  10.297  1.00101.21           N  
ANISOU 2512  N   ALA A 718    14199  12794  11462   -118   -395     44
ATOM   2513  CA  ALA A 718      19.706 -16.096  10.984  1.00 98.30           C  
ANISOU 2513  CA  ALA A 718    13708  12523  11120    -55   -164    118
ATOM   2514  C   ALA A 718      19.499 -15.558  12.406  1.00 95.18           C  
ANISOU 2514  C   ALA A 718    13043  12178  10943    -84   -197    173
ATOM   2515  O   ALA A 718      18.998 -14.447  12.586  1.00 93.06           O  
ANISOU 2515  O   ALA A 718    12712  11909  10740   -151   -345    205
ATOM   2516  CB  ALA A 718      20.626 -15.121  10.229  1.00  0.00           C  
ATOM   2517  HB1 ALA A 718      20.810 -15.470   9.212  1.00  0.00           H  
ATOM   2518  HB2 ALA A 718      20.197 -14.120  10.160  1.00  0.00           H  
ATOM   2519  HB3 ALA A 718      21.596 -15.031  10.719  1.00  0.00           H  
ATOM   2520  H   ALA A 718      18.169 -15.288   9.784  1.00  0.00           H  
ATOM   2521  HA  ALA A 718      20.157 -17.091  11.005  1.00  0.00           H  
ATOM   2522  N   LEU A 719      19.880 -16.363  13.407  1.00 88.71           N  
ANISOU 2522  N   LEU A 719    12079  11393  10231    -25    -65    182
ATOM   2523  CA  LEU A 719      19.774 -16.046  14.826  1.00 86.10           C  
ANISOU 2523  CA  LEU A 719    11516  11106  10091    -48    -94    227
ATOM   2524  C   LEU A 719      21.145 -15.568  15.319  1.00 85.07           C  
ANISOU 2524  C   LEU A 719    11234  11099   9991    -26     60    325
ATOM   2525  O   LEU A 719      22.060 -16.371  15.501  1.00 85.50           O  
ANISOU 2525  O   LEU A 719    11291  11205   9989     51    233    342
ATOM   2526  CB  LEU A 719      19.363 -17.322  15.605  1.00  0.00           C  
ATOM   2527  CG  LEU A 719      17.839 -17.508  15.761  1.00  0.00           C  
ATOM   2528  CD1 LEU A 719      17.113 -17.704  14.421  1.00  0.00           C  
ATOM   2529  CD2 LEU A 719      17.535 -18.676  16.710  1.00  0.00           C  
ATOM   2530  HB2 LEU A 719      19.806 -18.211  15.155  1.00  0.00           H  
ATOM   2531  HB3 LEU A 719      19.776 -17.279  16.614  1.00  0.00           H  
ATOM   2532  HG  LEU A 719      17.438 -16.605  16.224  1.00  0.00           H  
ATOM   2533 HD11 LEU A 719      16.046 -17.857  14.578  1.00  0.00           H  
ATOM   2534 HD12 LEU A 719      17.214 -16.829  13.782  1.00  0.00           H  
ATOM   2535 HD13 LEU A 719      17.499 -18.565  13.875  1.00  0.00           H  
ATOM   2536 HD21 LEU A 719      16.461 -18.785  16.870  1.00  0.00           H  
ATOM   2537 HD22 LEU A 719      17.909 -19.619  16.309  1.00  0.00           H  
ATOM   2538 HD23 LEU A 719      17.996 -18.523  17.686  1.00  0.00           H  
ATOM   2539  H   LEU A 719      20.292 -17.258  13.172  1.00  0.00           H  
ATOM   2540  HA  LEU A 719      19.032 -15.269  14.999  1.00  0.00           H  
ATOM   2541  N   VAL A 720      21.270 -14.256  15.568  1.00 76.74           N  
ANISOU 2541  N   VAL A 720    10039  10090   9028    -92     -5    388
ATOM   2542  CA  VAL A 720      22.424 -13.622  16.207  1.00 75.21           C  
ANISOU 2542  CA  VAL A 720     9682  10010   8882    -96    111    477
ATOM   2543  C   VAL A 720      22.392 -13.983  17.704  1.00 77.62           C  
ANISOU 2543  C   VAL A 720     9820  10327   9344    -64    111    471
ATOM   2544  O   VAL A 720      21.441 -13.644  18.406  1.00 75.80           O  
ANISOU 2544  O   VAL A 720     9537  10047   9215   -104    -16    449
ATOM   2545  CB  VAL A 720      22.364 -12.092  15.895  1.00  0.00           C  
ATOM   2546  CG1 VAL A 720      22.714 -11.125  17.039  1.00  0.00           C  
ATOM   2547  CG2 VAL A 720      23.250 -11.782  14.676  1.00  0.00           C  
ATOM   2548  HB  VAL A 720      21.339 -11.838  15.620  1.00  0.00           H  
ATOM   2549 HG11 VAL A 720      22.807 -10.102  16.677  1.00  0.00           H  
ATOM   2550 HG12 VAL A 720      21.922 -11.110  17.788  1.00  0.00           H  
ATOM   2551 HG13 VAL A 720      23.652 -11.395  17.520  1.00  0.00           H  
ATOM   2552 HG21 VAL A 720      23.184 -10.732  14.390  1.00  0.00           H  
ATOM   2553 HG22 VAL A 720      24.298 -11.997  14.883  1.00  0.00           H  
ATOM   2554 HG23 VAL A 720      22.953 -12.376  13.811  1.00  0.00           H  
ATOM   2555  H   VAL A 720      20.461 -13.671  15.408  1.00  0.00           H  
ATOM   2556  HA  VAL A 720      23.339 -14.039  15.780  1.00  0.00           H  
ATOM   2557  N   HIS A 721      23.410 -14.735  18.149  1.00 74.77           N  
ANISOU 2557  N   HIS A 721     9383  10029   8998     19    257    490
ATOM   2558  CA  HIS A 721      23.514 -15.386  19.456  1.00 73.91           C  
ANISOU 2558  CA  HIS A 721     9131   9933   9020     65    269    492
ATOM   2559  C   HIS A 721      24.973 -15.399  19.949  1.00 77.53           C  
ANISOU 2559  C   HIS A 721     9434  10527   9498    113    408    577
ATOM   2560  O   HIS A 721      25.877 -14.908  19.269  1.00 77.34           O  
ANISOU 2560  O   HIS A 721     9409  10585   9391    114    510    628
ATOM   2561  CB  HIS A 721      22.850 -16.791  19.404  1.00  0.00           C  
ATOM   2562  CG  HIS A 721      21.424 -16.880  19.896  1.00  0.00           C  
ATOM   2563  ND1 HIS A 721      20.349 -16.350  19.205  1.00  0.00           N  
ATOM   2564  CD2 HIS A 721      20.882 -17.459  21.024  1.00  0.00           C  
ATOM   2565  CE1 HIS A 721      19.247 -16.629  19.905  1.00  0.00           C  
ATOM   2566  NE2 HIS A 721      19.494 -17.298  21.024  1.00  0.00           N  
ATOM   2567  HB2 HIS A 721      22.868 -17.176  18.385  1.00  0.00           H  
ATOM   2568  HB3 HIS A 721      23.419 -17.515  19.989  1.00  0.00           H  
ATOM   2569  HD1 HIS A 721      20.396 -15.824  18.343  1.00  0.00           H  
ATOM   2570  HD2 HIS A 721      21.379 -17.985  21.826  1.00  0.00           H  
ATOM   2571  HE1 HIS A 721      18.255 -16.327  19.600  1.00  0.00           H  
ATOM   2572  H   HIS A 721      24.148 -14.954  17.494  1.00  0.00           H  
ATOM   2573  HA  HIS A 721      22.981 -14.780  20.192  1.00  0.00           H  
ATOM   2574  N   CYS A 722      25.191 -15.967  21.146  1.00 74.22           N  
ANISOU 2574  N   CYS A 722     8879  10135   9186    154    412    595
ATOM   2575  CA  CYS A 722      26.497 -16.175  21.771  1.00 74.77           C  
ANISOU 2575  CA  CYS A 722     8786  10339   9286    211    524    676
ATOM   2576  C   CYS A 722      27.208 -17.418  21.210  1.00 78.82           C  
ANISOU 2576  C   CYS A 722     9343  10848   9757    367    674    660
ATOM   2577  O   CYS A 722      26.562 -18.378  20.785  1.00 77.33           O  
ANISOU 2577  O   CYS A 722     9281  10535   9564    427    662    583
ATOM   2578  CB  CYS A 722      26.285 -16.398  23.285  1.00 74.32           C  
ANISOU 2578  CB  CYS A 722     8582  10312   9345    193    453    706
ATOM   2579  SG  CYS A 722      26.550 -14.918  24.284  1.00 77.40           S  
ANISOU 2579  SG  CYS A 722     8913  10724   9770     25    313    738
ATOM   2580  H   CYS A 722      24.392 -16.334  21.642  1.00  0.00           H  
ATOM   2581  HA  CYS A 722      27.134 -15.305  21.603  1.00  0.00           H  
ATOM   2582  HB3 CYS A 722      26.964 -17.151  23.689  1.00  0.00           H  
ATOM   2583  HB2 CYS A 722      25.282 -16.776  23.488  1.00  0.00           H  
ATOM   2584  N   ARG A 723      28.550 -17.404  21.274  1.00 77.45           N  
ANISOU 2584  N   ARG A 723     9068  10807   9554    430    816    734
ATOM   2585  CA  ARG A 723      29.438 -18.514  20.930  1.00 79.49           C  
ANISOU 2585  CA  ARG A 723     9363  11074   9764    598    983    729
ATOM   2586  C   ARG A 723      29.740 -19.348  22.199  1.00 85.25           C  
ANISOU 2586  C   ARG A 723    10011  11796  10584    733   1015    739
ATOM   2587  O   ARG A 723      30.886 -19.712  22.466  1.00 86.55           O  
ANISOU 2587  O   ARG A 723    10177  11986  10723    893   1165    753
ATOM   2588  CB  ARG A 723      30.733 -17.937  20.297  1.00  0.00           C  
ATOM   2589  CG  ARG A 723      31.556 -18.975  19.504  1.00  0.00           C  
ATOM   2590  CD  ARG A 723      32.720 -18.369  18.707  1.00  0.00           C  
ATOM   2591  NE  ARG A 723      33.475 -19.419  18.009  1.00  0.00           N  
ATOM   2592  CZ  ARG A 723      34.612 -19.257  17.310  1.00  0.00           C  
ATOM   2593  NH1 ARG A 723      35.184 -18.056  17.147  1.00  0.00           N  
ATOM   2594  NH2 ARG A 723      35.191 -20.331  16.757  1.00  0.00           N1+
ATOM   2595  HB2 ARG A 723      30.468 -17.128  19.617  1.00  0.00           H  
ATOM   2596  HB3 ARG A 723      31.357 -17.475  21.063  1.00  0.00           H  
ATOM   2597  HG2 ARG A 723      31.956 -19.732  20.177  1.00  0.00           H  
ATOM   2598  HG3 ARG A 723      30.894 -19.499  18.813  1.00  0.00           H  
ATOM   2599  HD2 ARG A 723      32.350 -17.648  17.978  1.00  0.00           H  
ATOM   2600  HD3 ARG A 723      33.403 -17.849  19.376  1.00  0.00           H  
ATOM   2601  HE  ARG A 723      33.091 -20.348  18.079  1.00  0.00           H  
ATOM   2602 HH12 ARG A 723      36.037 -17.962  16.618  1.00  0.00           H  
ATOM   2603 HH11 ARG A 723      34.760 -17.210  17.522  1.00  0.00           H  
ATOM   2604 HH22 ARG A 723      36.044 -20.230  16.226  1.00  0.00           H  
ATOM   2605 HH21 ARG A 723      34.784 -21.248  16.864  1.00  0.00           H  
ATOM   2606  H   ARG A 723      28.997 -16.563  21.618  1.00  0.00           H  
ATOM   2607  HA  ARG A 723      28.945 -19.162  20.202  1.00  0.00           H  
ATOM   2608  N   THR A 724      28.684 -19.707  22.951  1.00 81.15           N  
ANISOU 2608  N   THR A 724     9437  11234  10161    680    884    732
ATOM   2609  CA  THR A 724      28.672 -20.754  23.981  1.00 80.80           C  
ANISOU 2609  CA  THR A 724     9333  11169  10198    790    892    747
ATOM   2610  C   THR A 724      28.339 -22.039  23.191  1.00 85.22           C  
ANISOU 2610  C   THR A 724    10074  11589  10718    932    983    677
ATOM   2611  O   THR A 724      27.192 -22.483  23.130  1.00 85.84           O  
ANISOU 2611  O   THR A 724    10341  11516  10757    881    928    583
ATOM   2612  CB  THR A 724      27.576 -20.407  25.025  1.00 87.09           C  
ANISOU 2612  CB  THR A 724    10101  11910  11077    687    736    732
ATOM   2613  OG1 THR A 724      27.886 -19.154  25.605  1.00 89.26           O  
ANISOU 2613  OG1 THR A 724    10265  12282  11367    544    649    776
ATOM   2614  CG2 THR A 724      27.473 -21.410  26.186  1.00 84.53           C  
ANISOU 2614  CG2 THR A 724     9694  11593  10829    786    741    774
ATOM   2615  H   THR A 724      27.780 -19.346  22.681  1.00  0.00           H  
ATOM   2616  HA  THR A 724      29.645 -20.846  24.468  1.00  0.00           H  
ATOM   2617  HB  THR A 724      26.602 -20.315  24.541  1.00  0.00           H  
ATOM   2618  HG1 THR A 724      28.422 -19.300  26.370  1.00  0.00           H  
ATOM   2619 HG21 THR A 724      26.671 -21.129  26.866  1.00  0.00           H  
ATOM   2620 HG22 THR A 724      27.253 -22.420  25.840  1.00  0.00           H  
ATOM   2621 HG23 THR A 724      28.393 -21.443  26.771  1.00  0.00           H  
ATOM   2622  N   ARG A 725      29.352 -22.508  22.447  1.00 74.05           N  
ATOM   2623  CA  ARG A 725      29.181 -23.077  21.113  1.00 62.87           C  
ATOM   2624  C   ARG A 725      29.048 -24.603  21.108  1.00 59.18           C  
ATOM   2625  O   ARG A 725      28.170 -25.132  20.427  1.00 59.42           O  
ATOM   2626  CB  ARG A 725      30.452 -22.691  20.321  1.00  0.00           C  
ATOM   2627  CG  ARG A 725      30.500 -23.126  18.844  1.00  0.00           C  
ATOM   2628  CD  ARG A 725      31.880 -22.851  18.237  1.00  0.00           C  
ATOM   2629  NE  ARG A 725      31.900 -23.097  16.788  1.00  0.00           N  
ATOM   2630  CZ  ARG A 725      32.443 -24.157  16.164  1.00  0.00           C  
ATOM   2631  NH1 ARG A 725      32.997 -25.172  16.844  1.00  0.00           N  
ATOM   2632  NH2 ARG A 725      32.425 -24.201  14.826  1.00  0.00           N1+
ATOM   2633  HB2 ARG A 725      30.561 -21.608  20.351  1.00  0.00           H  
ATOM   2634  HB3 ARG A 725      31.333 -23.084  20.833  1.00  0.00           H  
ATOM   2635  HG2 ARG A 725      30.291 -24.190  18.739  1.00  0.00           H  
ATOM   2636  HG3 ARG A 725      29.725 -22.603  18.283  1.00  0.00           H  
ATOM   2637  HD2 ARG A 725      32.139 -21.805  18.393  1.00  0.00           H  
ATOM   2638  HD3 ARG A 725      32.650 -23.433  18.744  1.00  0.00           H  
ATOM   2639  HE  ARG A 725      31.449 -22.393  16.222  1.00  0.00           H  
ATOM   2640 HH12 ARG A 725      33.402 -25.959  16.357  1.00  0.00           H  
ATOM   2641 HH11 ARG A 725      32.977 -25.176  17.855  1.00  0.00           H  
ATOM   2642 HH22 ARG A 725      32.821 -24.988  14.333  1.00  0.00           H  
ATOM   2643 HH21 ARG A 725      32.007 -23.451  14.294  1.00  0.00           H  
ATOM   2644  H   ARG A 725      30.260 -22.104  22.628  1.00  0.00           H  
ATOM   2645  HA  ARG A 725      28.310 -22.631  20.633  1.00  0.00           H  
ATOM   2646  N   SER A 726      29.961 -25.294  21.806  1.00 61.02           N  
ATOM   2647  CA  SER A 726      30.281 -26.703  21.580  1.00 50.85           C  
ATOM   2648  C   SER A 726      29.977 -27.570  22.809  1.00 46.91           C  
ATOM   2649  O   SER A 726      30.669 -28.553  23.071  1.00 43.18           O  
ATOM   2650  CB  SER A 726      31.734 -26.812  21.067  1.00  0.00           C  
ATOM   2651  OG  SER A 726      31.805 -26.389  19.718  1.00  0.00           O  
ATOM   2652  HB2 SER A 726      32.417 -26.220  21.678  1.00  0.00           H  
ATOM   2653  HB3 SER A 726      32.092 -27.842  21.094  1.00  0.00           H  
ATOM   2654  HG  SER A 726      31.172 -25.698  19.591  1.00  0.00           H  
ATOM   2655  H   SER A 726      30.610 -24.769  22.374  1.00  0.00           H  
ATOM   2656  HA  SER A 726      29.634 -27.119  20.805  1.00  0.00           H  
ATOM   2657  N   TRP A 727      28.896 -27.221  23.529  1.00 77.70           N  
ANISOU 2657  N   TRP A 727     9514  10237   9773   1403   1221    570
ATOM   2658  CA  TRP A 727      28.169 -28.027  24.518  1.00 76.71           C  
ANISOU 2658  CA  TRP A 727     9474   9959   9713   1428   1176    547
ATOM   2659  C   TRP A 727      28.811 -28.046  25.917  1.00 81.14           C  
ANISOU 2659  C   TRP A 727     9850  10624  10355   1538   1196    660
ATOM   2660  O   TRP A 727      28.095 -28.066  26.917  1.00 79.65           O  
ANISOU 2660  O   TRP A 727     9625  10400  10238   1477   1101    680
ATOM   2661  CB  TRP A 727      27.778 -29.436  23.995  1.00  0.00           C  
ATOM   2662  CG  TRP A 727      27.379 -29.548  22.545  1.00  0.00           C  
ATOM   2663  CD1 TRP A 727      28.128 -30.132  21.581  1.00  0.00           C  
ATOM   2664  CD2 TRP A 727      26.176 -29.063  21.866  1.00  0.00           C  
ATOM   2665  NE1 TRP A 727      27.503 -30.007  20.359  1.00  0.00           N  
ATOM   2666  CE2 TRP A 727      26.298 -29.347  20.470  1.00  0.00           C  
ATOM   2667  CE3 TRP A 727      24.992 -28.410  22.279  1.00  0.00           C  
ATOM   2668  CZ2 TRP A 727      25.313 -28.978  19.536  1.00  0.00           C  
ATOM   2669  CZ3 TRP A 727      23.994 -28.040  21.354  1.00  0.00           C  
ATOM   2670  CH2 TRP A 727      24.155 -28.317  19.983  1.00  0.00           C  
ATOM   2671  HB2 TRP A 727      28.619 -30.113  24.150  1.00  0.00           H  
ATOM   2672  HB3 TRP A 727      26.965 -29.837  24.602  1.00  0.00           H  
ATOM   2673  HD1 TRP A 727      29.091 -30.592  21.753  1.00  0.00           H  
ATOM   2674  HE1 TRP A 727      27.900 -30.367  19.504  1.00  0.00           H  
ATOM   2675  HE3 TRP A 727      24.850 -28.198  23.325  1.00  0.00           H  
ATOM   2676  HZ2 TRP A 727      25.441 -29.207  18.488  1.00  0.00           H  
ATOM   2677  HZ3 TRP A 727      23.100 -27.541  21.700  1.00  0.00           H  
ATOM   2678  HH2 TRP A 727      23.388 -28.031  19.278  1.00  0.00           H  
ATOM   2679  HA  TRP A 727      27.236 -27.482  24.632  1.00  0.00           H  
ATOM   2680  H   TRP A 727      28.428 -26.374  23.238  1.00  0.00           H  
ATOM   2681  N   VAL A 728      30.154 -28.038  25.984  1.00 79.04           N  
ANISOU 2681  N   VAL A 728     9455  10501  10076   1697   1316    740
ATOM   2682  CA  VAL A 728      30.956 -28.161  27.203  1.00 79.30           C  
ANISOU 2682  CA  VAL A 728     9287  10665  10180   1816   1329    859
ATOM   2683  C   VAL A 728      30.983 -26.867  28.036  1.00 81.83           C  
ANISOU 2683  C   VAL A 728     9412  11122  10556   1650   1182    915
ATOM   2684  O   VAL A 728      31.102 -26.934  29.258  1.00 81.22           O  
ANISOU 2684  O   VAL A 728     9275  11046  10537   1660   1109    965
ATOM   2685  CB  VAL A 728      32.410 -28.569  26.829  1.00  0.00           C  
ATOM   2686  CG1 VAL A 728      32.454 -29.973  26.202  1.00  0.00           C  
ATOM   2687  CG2 VAL A 728      33.156 -27.559  25.928  1.00  0.00           C  
ATOM   2688  HB  VAL A 728      32.977 -28.637  27.760  1.00  0.00           H  
ATOM   2689 HG11 VAL A 728      33.482 -30.299  26.040  1.00  0.00           H  
ATOM   2690 HG12 VAL A 728      31.979 -30.707  26.853  1.00  0.00           H  
ATOM   2691 HG13 VAL A 728      31.944 -30.002  25.239  1.00  0.00           H  
ATOM   2692 HG21 VAL A 728      34.157 -27.920  25.691  1.00  0.00           H  
ATOM   2693 HG22 VAL A 728      32.638 -27.401  24.982  1.00  0.00           H  
ATOM   2694 HG23 VAL A 728      33.280 -26.588  26.409  1.00  0.00           H  
ATOM   2695  H   VAL A 728      30.657 -28.039  25.108  1.00  0.00           H  
ATOM   2696  HA  VAL A 728      30.507 -28.944  27.814  1.00  0.00           H  
ATOM   2697  N   SER A 729      30.842 -25.705  27.378  1.00 77.30           N  
ANISOU 2697  N   SER A 729     8772  10644   9955   1498   1139    901
ATOM   2698  CA  SER A 729      30.820 -24.367  27.971  1.00 75.37           C  
ANISOU 2698  CA  SER A 729     8374  10513   9751   1327   1003    940
ATOM   2699  C   SER A 729      29.529 -24.057  28.757  1.00 77.31           C  
ANISOU 2699  C   SER A 729     8698  10638  10037   1213    872    897
ATOM   2700  O   SER A 729      29.471 -23.024  29.420  1.00 76.40           O  
ANISOU 2700  O   SER A 729     8462  10605   9960   1116    767    939
ATOM   2701  CB  SER A 729      31.040 -23.349  26.832  1.00  0.00           C  
ATOM   2702  OG  SER A 729      30.009 -23.404  25.864  1.00  0.00           O  
ATOM   2703  HB2 SER A 729      31.094 -22.334  27.227  1.00  0.00           H  
ATOM   2704  HB3 SER A 729      31.993 -23.538  26.336  1.00  0.00           H  
ATOM   2705  HG  SER A 729      30.196 -22.763  25.195  1.00  0.00           H  
ATOM   2706  H   SER A 729      30.729 -25.746  26.375  1.00  0.00           H  
ATOM   2707  HA  SER A 729      31.656 -24.288  28.669  1.00  0.00           H  
ATOM   2708  N   PHE A 730      28.539 -24.967  28.734  1.00 72.89           N  
ANISOU 2708  N   PHE A 730     8344   9882   9469   1223    882    811
ATOM   2709  CA  PHE A 730      27.360 -24.954  29.595  1.00 71.37           C  
ANISOU 2709  CA  PHE A 730     8234   9562   9322   1123    783    768
ATOM   2710  C   PHE A 730      27.272 -26.238  30.431  1.00 78.20           C  
ANISOU 2710  C   PHE A 730     9158  10333  10222   1257    826    802
ATOM   2711  O   PHE A 730      26.883 -26.173  31.594  1.00 77.01           O  
ANISOU 2711  O   PHE A 730     8953  10191  10114   1225    760    845
ATOM   2712  CB  PHE A 730      26.082 -24.650  28.772  1.00  0.00           C  
ATOM   2713  CG  PHE A 730      25.508 -25.724  27.851  1.00  0.00           C  
ATOM   2714  CD1 PHE A 730      24.863 -26.869  28.375  1.00  0.00           C  
ATOM   2715  CD2 PHE A 730      25.553 -25.544  26.453  1.00  0.00           C  
ATOM   2716  CE1 PHE A 730      24.323 -27.845  27.516  1.00  0.00           C  
ATOM   2717  CE2 PHE A 730      24.966 -26.494  25.596  1.00  0.00           C  
ATOM   2718  CZ  PHE A 730      24.366 -27.654  26.124  1.00  0.00           C  
ATOM   2719  HB2 PHE A 730      25.295 -24.370  29.463  1.00  0.00           H  
ATOM   2720  HB3 PHE A 730      26.257 -23.748  28.183  1.00  0.00           H  
ATOM   2721  HD1 PHE A 730      24.784 -27.011  29.442  1.00  0.00           H  
ATOM   2722  HD2 PHE A 730      26.019 -24.665  26.033  1.00  0.00           H  
ATOM   2723  HE1 PHE A 730      23.848 -28.724  27.928  1.00  0.00           H  
ATOM   2724  HE2 PHE A 730      24.989 -26.328  24.529  1.00  0.00           H  
ATOM   2725  HZ  PHE A 730      23.927 -28.389  25.466  1.00  0.00           H  
ATOM   2726  H   PHE A 730      28.669 -25.780  28.151  1.00  0.00           H  
ATOM   2727  HA  PHE A 730      27.460 -24.146  30.321  1.00  0.00           H  
ATOM   2728  N   GLY A 731      27.619 -27.396  29.841  1.00 76.55           N  
ANISOU 2728  N   GLY A 731     9075  10026   9984   1408    940    783
ATOM   2729  CA  GLY A 731      27.333 -28.724  30.376  1.00 77.41           C  
ANISOU 2729  CA  GLY A 731     9281  10014  10119   1543    992    811
ATOM   2730  C   GLY A 731      28.224 -29.165  31.538  1.00 80.55           C  
ANISOU 2730  C   GLY A 731     9506  10552  10548   1663    989    937
ATOM   2731  O   GLY A 731      27.754 -29.909  32.397  1.00 81.41           O  
ANISOU 2731  O   GLY A 731     9649  10593  10689   1675    952    974
ATOM   2732  HA3 GLY A 731      27.452 -29.443  29.566  1.00  0.00           H  
ATOM   2733  H   GLY A 731      27.934 -27.364  28.881  1.00  0.00           H  
ATOM   2734  HA2 GLY A 731      26.286 -28.774  30.680  1.00  0.00           H  
ATOM   2735  N   LEU A 732      29.483 -28.699  31.586  1.00 74.62           N  
ANISOU 2735  N   LEU A 732     8573   9994   9784   1746   1025   1007
ATOM   2736  CA  LEU A 732      30.443 -29.022  32.645  1.00 74.16           C  
ANISOU 2736  CA  LEU A 732     8341  10080   9758   1858   1003   1131
ATOM   2737  C   LEU A 732      30.206 -28.153  33.890  1.00 77.47           C  
ANISOU 2737  C   LEU A 732     8681  10551  10203   1706    855   1160
ATOM   2738  O   LEU A 732      30.370 -28.647  35.003  1.00 77.86           O  
ANISOU 2738  O   LEU A 732     8784  10532  10268   1766    832   1203
ATOM   2739  CB  LEU A 732      31.878 -28.762  32.127  1.00  0.00           C  
ATOM   2740  CG  LEU A 732      32.546 -29.945  31.388  1.00  0.00           C  
ATOM   2741  CD1 LEU A 732      33.105 -30.987  32.368  1.00  0.00           C  
ATOM   2742  CD2 LEU A 732      31.663 -30.600  30.317  1.00  0.00           C  
ATOM   2743  HB2 LEU A 732      31.877 -27.885  31.482  1.00  0.00           H  
ATOM   2744  HB3 LEU A 732      32.537 -28.491  32.953  1.00  0.00           H  
ATOM   2745  HG  LEU A 732      33.400 -29.529  30.857  1.00  0.00           H  
ATOM   2746 HD11 LEU A 732      33.637 -31.777  31.837  1.00  0.00           H  
ATOM   2747 HD12 LEU A 732      33.809 -30.532  33.066  1.00  0.00           H  
ATOM   2748 HD13 LEU A 732      32.313 -31.455  32.952  1.00  0.00           H  
ATOM   2749 HD21 LEU A 732      32.234 -31.310  29.719  1.00  0.00           H  
ATOM   2750 HD22 LEU A 732      30.824 -31.140  30.757  1.00  0.00           H  
ATOM   2751 HD23 LEU A 732      31.261 -29.851  29.642  1.00  0.00           H  
ATOM   2752  H   LEU A 732      29.797 -28.088  30.845  1.00  0.00           H  
ATOM   2753  HA  LEU A 732      30.340 -30.067  32.942  1.00  0.00           H  
ATOM   2754  N   ALA A 733      29.781 -26.891  33.714  1.00 73.14           N  
ANISOU 2754  N   ALA A 733     8048  10089   9653   1513    761   1131
ATOM   2755  CA  ALA A 733      29.425 -25.982  34.802  1.00 72.40           C  
ANISOU 2755  CA  ALA A 733     7914  10022   9574   1391    636   1153
ATOM   2756  C   ALA A 733      28.074 -26.366  35.422  1.00 76.10           C  
ANISOU 2756  C   ALA A 733     8562  10297  10055   1328    618   1094
ATOM   2757  O   ALA A 733      27.947 -26.409  36.644  1.00 75.32           O  
ANISOU 2757  O   ALA A 733     8456  10200   9961   1299    554   1133
ATOM   2758  CB  ALA A 733      29.333 -24.563  34.235  1.00  0.00           C  
ATOM   2759  HB1 ALA A 733      28.602 -24.489  33.428  1.00  0.00           H  
ATOM   2760  HB2 ALA A 733      29.044 -23.858  35.013  1.00  0.00           H  
ATOM   2761  HB3 ALA A 733      30.296 -24.235  33.843  1.00  0.00           H  
ATOM   2762  H   ALA A 733      29.662 -26.552  32.770  1.00  0.00           H  
ATOM   2763  HA  ALA A 733      30.195 -26.017  35.573  1.00  0.00           H  
ATOM   2764  N   HIS A 734      27.094 -26.734  34.579  1.00 72.83           N  
ANISOU 2764  N   HIS A 734     8308   9721   9645   1298    674   1001
ATOM   2765  CA  HIS A 734      25.791 -27.281  34.961  1.00 71.77           C  
ANISOU 2765  CA  HIS A 734     8330   9402   9536   1224    664    946
ATOM   2766  C   HIS A 734      25.897 -28.645  35.672  1.00 79.78           C  
ANISOU 2766  C   HIS A 734     9436  10318  10559   1364    721   1006
ATOM   2767  O   HIS A 734      24.992 -28.987  36.430  1.00 80.62           O  
ANISOU 2767  O   HIS A 734     9593  10354  10683   1314    691   1023
ATOM   2768  CB  HIS A 734      24.943 -27.393  33.678  1.00  0.00           C  
ATOM   2769  CG  HIS A 734      23.531 -27.901  33.821  1.00  0.00           C  
ATOM   2770  ND1 HIS A 734      22.609 -27.345  34.691  1.00  0.00           N  
ATOM   2771  CD2 HIS A 734      22.859 -28.904  33.160  1.00  0.00           C  
ATOM   2772  CE1 HIS A 734      21.449 -27.975  34.490  1.00  0.00           C  
ATOM   2773  NE2 HIS A 734      21.533 -28.947  33.591  1.00  0.00           N  
ATOM   2774  HB2 HIS A 734      24.869 -26.407  33.220  1.00  0.00           H  
ATOM   2775  HB3 HIS A 734      25.450 -28.032  32.954  1.00  0.00           H  
ATOM   2776  HD1 HIS A 734      22.767 -26.580  35.330  1.00  0.00           H  
ATOM   2777  HD2 HIS A 734      23.216 -29.575  32.393  1.00  0.00           H  
ATOM   2778  HE1 HIS A 734      20.539 -27.736  35.020  1.00  0.00           H  
ATOM   2779  H   HIS A 734      27.279 -26.663  33.587  1.00  0.00           H  
ATOM   2780  HA  HIS A 734      25.314 -26.575  35.643  1.00  0.00           H  
ATOM   2781  N   ALA A 735      27.002 -29.388  35.468  1.00 78.16           N  
ANISOU 2781  N   ALA A 735     9251  10108  10336   1545    808   1041
ATOM   2782  CA  ALA A 735      27.296 -30.661  36.124  1.00 79.24           C  
ANISOU 2782  CA  ALA A 735     9484  10149  10475   1716    871   1107
ATOM   2783  C   ALA A 735      27.925 -30.486  37.519  1.00 83.24           C  
ANISOU 2783  C   ALA A 735     9878  10771  10978   1768    807   1221
ATOM   2784  O   ALA A 735      27.774 -31.393  38.336  1.00 84.96           O  
ANISOU 2784  O   ALA A 735    10203  10879  11198   1818    818   1267
ATOM   2785  CB  ALA A 735      28.279 -31.464  35.258  1.00  0.00           C  
ATOM   2786  HB1 ALA A 735      27.843 -31.696  34.287  1.00  0.00           H  
ATOM   2787  HB2 ALA A 735      29.212 -30.930  35.086  1.00  0.00           H  
ATOM   2788  HB3 ALA A 735      28.530 -32.418  35.725  1.00  0.00           H  
ATOM   2789  H   ALA A 735      27.696 -29.037  34.823  1.00  0.00           H  
ATOM   2790  HA  ALA A 735      26.376 -31.238  36.222  1.00  0.00           H  
ATOM   2791  N   THR A 736      28.571 -29.344  37.837  1.00 77.28           N  
ANISOU 2791  N   THR A 736     8916  10234  10212   1746    735   1268
ATOM   2792  CA  THR A 736      28.989 -29.027  39.213  1.00 76.10           C  
ANISOU 2792  CA  THR A 736     8655  10214  10047   1773    647   1371
ATOM   2793  C   THR A 736      27.787 -28.511  40.026  1.00 75.89           C  
ANISOU 2793  C   THR A 736     8693  10129  10013   1603    573   1341
ATOM   2794  O   THR A 736      27.680 -28.827  41.208  1.00 75.47           O  
ANISOU 2794  O   THR A 736     8702  10035   9939   1646    553   1404
ATOM   2795  CB  THR A 736      30.145 -27.992  39.266  1.00  0.00           C  
ATOM   2796  OG1 THR A 736      29.753 -26.671  38.956  1.00  0.00           O  
ATOM   2797  CG2 THR A 736      31.379 -28.377  38.444  1.00  0.00           C  
ATOM   2798  HB  THR A 736      30.471 -27.944  40.306  1.00  0.00           H  
ATOM   2799  HG1 THR A 736      29.395 -26.635  38.080  1.00  0.00           H  
ATOM   2800 HG21 THR A 736      32.201 -27.686  38.635  1.00  0.00           H  
ATOM   2801 HG22 THR A 736      31.724 -29.380  38.698  1.00  0.00           H  
ATOM   2802 HG23 THR A 736      31.171 -28.354  37.377  1.00  0.00           H  
ATOM   2803  H   THR A 736      28.688 -28.631  37.129  1.00  0.00           H  
ATOM   2804  HA  THR A 736      29.358 -29.939  39.686  1.00  0.00           H  
ATOM   2805  N   ASN A 737      26.853 -27.787  39.381  1.00 70.81           N  
ANISOU 2805  N   ASN A 737     8052   9470   9384   1424    544   1248
ATOM   2806  CA  ASN A 737      25.572 -27.362  39.956  1.00 69.46           C  
ANISOU 2806  CA  ASN A 737     7941   9237   9213   1275    495   1214
ATOM   2807  C   ASN A 737      24.551 -28.515  40.002  1.00 75.53           C  
ANISOU 2807  C   ASN A 737     8892   9806  10002   1298    567   1209
ATOM   2808  O   ASN A 737      23.529 -28.384  40.671  1.00 75.96           O  
ANISOU 2808  O   ASN A 737     8993   9832  10037   1276    549   1252
ATOM   2809  CB  ASN A 737      24.982 -26.196  39.126  1.00 61.29           C  
ANISOU 2809  CB  ASN A 737     6880   8209   8200   1104    460   1117
ATOM   2810  CG  ASN A 737      25.866 -24.944  39.150  1.00 73.18           C  
ANISOU 2810  CG  ASN A 737     8232   9891   9681   1025    368   1125
ATOM   2811  OD1 ASN A 737      26.103 -24.330  37.992  1.00 73.58           O  
ANISOU 2811  OD1 ASN A 737     8269   9945   9744    897    336   1055
ATOM   2812  ND2 ASN A 737      26.362 -24.557  40.204  1.00 58.71           N  
ANISOU 2812  ND2 ASN A 737     6284   8210   7816   1091    316   1210
ATOM   2813  H   ASN A 737      27.029 -27.541  38.417  1.00  0.00           H  
ATOM   2814  HA  ASN A 737      25.732 -27.029  40.983  1.00  0.00           H  
ATOM   2815  HB3 ASN A 737      24.005 -25.910  39.519  1.00  0.00           H  
ATOM   2816  HB2 ASN A 737      24.818 -26.512  38.094  1.00  0.00           H  
ATOM   2817 HD22 ASN A 737      26.944 -23.732  40.215  1.00  0.00           H  
ATOM   2818 HD21 ASN A 737      26.188 -25.064  41.060  1.00  0.00           H  
ATOM   2819  N   ALA A 738      24.844 -29.656  39.353  1.00 72.90           N  
ANISOU 2819  N   ALA A 738     8666   9336   9697   1351    652   1165
ATOM   2820  CA  ALA A 738      24.125 -30.917  39.510  1.00 72.99           C  
ANISOU 2820  CA  ALA A 738     8864   9138   9732   1371    728   1159
ATOM   2821  C   ALA A 738      24.680 -31.661  40.726  1.00 77.84           C  
ANISOU 2821  C   ALA A 738     9537   9724  10315   1527    756   1273
ATOM   2822  O   ALA A 738      23.901 -32.143  41.539  1.00 76.24           O  
ANISOU 2822  O   ALA A 738     9460   9391  10117   1498    788   1299
ATOM   2823  CB  ALA A 738      24.382 -31.815  38.291  1.00  0.00           C  
ATOM   2824  HB1 ALA A 738      25.373 -32.266  38.284  1.00  0.00           H  
ATOM   2825  HB2 ALA A 738      23.659 -32.630  38.253  1.00  0.00           H  
ATOM   2826  HB3 ALA A 738      24.294 -31.247  37.372  1.00  0.00           H  
ATOM   2827  H   ALA A 738      25.682 -29.673  38.790  1.00  0.00           H  
ATOM   2828  HA  ALA A 738      23.053 -30.737  39.619  1.00  0.00           H  
ATOM   2829  N   THR A 739      26.018 -31.725  40.861  1.00 76.77           N  
ANISOU 2829  N   THR A 739     9301   9720  10147   1692    743   1350
ATOM   2830  CA  THR A 739      26.737 -32.399  41.942  1.00 78.85           C  
ANISOU 2830  CA  THR A 739     9589   9997  10375   1865    744   1474
ATOM   2831  C   THR A 739      26.414 -31.751  43.298  1.00 83.10           C  
ANISOU 2831  C   THR A 739    10096  10610  10870   1785    659   1530
ATOM   2832  O   THR A 739      26.090 -32.468  44.239  1.00 84.18           O  
ANISOU 2832  O   THR A 739    10356  10651  10977   1841    681   1601
ATOM   2833  CB  THR A 739      28.258 -32.381  41.637  1.00  0.00           C  
ATOM   2834  OG1 THR A 739      28.503 -33.203  40.512  1.00  0.00           O  
ATOM   2835  CG2 THR A 739      29.151 -32.931  42.763  1.00  0.00           C  
ATOM   2836  HB  THR A 739      28.585 -31.369  41.400  1.00  0.00           H  
ATOM   2837  HG1 THR A 739      28.298 -32.713  39.728  1.00  0.00           H  
ATOM   2838 HG21 THR A 739      30.190 -33.002  42.440  1.00  0.00           H  
ATOM   2839 HG22 THR A 739      29.138 -32.281  43.637  1.00  0.00           H  
ATOM   2840 HG23 THR A 739      28.831 -33.925  43.077  1.00  0.00           H  
ATOM   2841  H   THR A 739      26.581 -31.294  40.141  1.00  0.00           H  
ATOM   2842  HA  THR A 739      26.397 -33.436  41.983  1.00  0.00           H  
ATOM   2843  N   LEU A 740      26.428 -30.409  43.377  1.00 78.09           N  
ANISOU 2843  N   LEU A 740     9316  10132  10224   1649    567   1493
ATOM   2844  CA  LEU A 740      26.080 -29.643  44.573  1.00 77.28           C  
ANISOU 2844  CA  LEU A 740     9185  10111  10067   1558    481   1525
ATOM   2845  C   LEU A 740      24.570 -29.676  44.883  1.00 81.82           C  
ANISOU 2845  C   LEU A 740     9908  10527  10651   1438    535   1485
ATOM   2846  O   LEU A 740      24.216 -29.533  46.050  1.00 82.46           O  
ANISOU 2846  O   LEU A 740    10063  10593  10674   1449    525   1551
ATOM   2847  CB  LEU A 740      26.517 -28.175  44.389  1.00 75.94           C  
ANISOU 2847  CB  LEU A 740     8847  10118   9889   1435    381   1478
ATOM   2848  CG  LEU A 740      28.041 -27.938  44.338  1.00 80.42           C  
ANISOU 2848  CG  LEU A 740     9228  10888  10441   1516    304   1536
ATOM   2849  CD1 LEU A 740      28.335 -26.540  43.778  1.00 78.49           C  
ANISOU 2849  CD1 LEU A 740     8852  10776  10195   1355    218   1477
ATOM   2850  CD2 LEU A 740      28.699 -28.114  45.716  1.00 83.15           C  
ANISOU 2850  CD2 LEU A 740     9545  11328  10721   1638    228   1661
ATOM   2851  H   LEU A 740      26.704 -29.883  42.557  1.00  0.00           H  
ATOM   2852  HA  LEU A 740      26.601 -30.071  45.429  1.00  0.00           H  
ATOM   2853  HB3 LEU A 740      26.136 -27.578  45.215  1.00  0.00           H  
ATOM   2854  HB2 LEU A 740      26.051 -27.778  43.485  1.00  0.00           H  
ATOM   2855  HG  LEU A 740      28.496 -28.661  43.662  1.00  0.00           H  
ATOM   2856 HD11 LEU A 740      29.408 -26.348  43.736  1.00  0.00           H  
ATOM   2857 HD12 LEU A 740      27.943 -26.431  42.766  1.00  0.00           H  
ATOM   2858 HD13 LEU A 740      27.880 -25.764  44.393  1.00  0.00           H  
ATOM   2859 HD21 LEU A 740      29.768 -27.903  45.670  1.00  0.00           H  
ATOM   2860 HD22 LEU A 740      28.261 -27.442  46.453  1.00  0.00           H  
ATOM   2861 HD23 LEU A 740      28.588 -29.132  46.089  1.00  0.00           H  
ATOM   2862  N   ALA A 741      23.693 -29.904  43.885  1.00 77.78           N  
ANISOU 2862  N   ALA A 741     9439   9905  10210   1324    592   1383
ATOM   2863  CA  ALA A 741      22.247 -30.070  44.071  1.00 76.84           C  
ANISOU 2863  CA  ALA A 741     9431   9639  10125   1195    652   1338
ATOM   2864  C   ALA A 741      21.884 -31.489  44.540  1.00 83.90           C  
ANISOU 2864  C   ALA A 741    10499  10361  11017   1281    743   1407
ATOM   2865  O   ALA A 741      20.957 -31.634  45.334  1.00 84.29           O  
ANISOU 2865  O   ALA A 741    10634  10351  11043   1237    776   1449
ATOM   2866  CB  ALA A 741      21.517 -29.810  42.743  1.00  0.00           C  
ATOM   2867  HB1 ALA A 741      21.886 -30.445  41.937  1.00  0.00           H  
ATOM   2868  HB2 ALA A 741      20.445 -29.989  42.838  1.00  0.00           H  
ATOM   2869  HB3 ALA A 741      21.631 -28.774  42.432  1.00  0.00           H  
ATOM   2870  H   ALA A 741      24.054 -30.019  42.948  1.00  0.00           H  
ATOM   2871  HA  ALA A 741      21.886 -29.354  44.808  1.00  0.00           H  
ATOM   2872  N   PHE A 742      22.626 -32.521  44.098  1.00 82.83           N  
ANISOU 2872  N   PHE A 742    10429  10143  10901   1408    791   1420
ATOM   2873  CA  PHE A 742      22.489 -33.913  44.535  1.00 84.60           C  
ANISOU 2873  CA  PHE A 742    10839  10181  11123   1503    879   1485
ATOM   2874  C   PHE A 742      23.071 -34.119  45.943  1.00 88.00           C  
ANISOU 2874  C   PHE A 742    11307  10659  11470   1615    857   1617
ATOM   2875  O   PHE A 742      22.495 -34.873  46.724  1.00 89.14           O  
ANISOU 2875  O   PHE A 742    11607  10662  11600   1601    923   1670
ATOM   2876  CB  PHE A 742      23.225 -34.849  43.545  1.00  0.00           C  
ATOM   2877  CG  PHE A 742      22.315 -35.545  42.546  1.00  0.00           C  
ATOM   2878  CD1 PHE A 742      22.119 -35.019  41.251  1.00  0.00           C  
ATOM   2879  CD2 PHE A 742      21.669 -36.744  42.912  1.00  0.00           C  
ATOM   2880  CE1 PHE A 742      21.297 -35.693  40.327  1.00  0.00           C  
ATOM   2881  CE2 PHE A 742      20.846 -37.419  41.989  1.00  0.00           C  
ATOM   2882  CZ  PHE A 742      20.665 -36.896  40.695  1.00  0.00           C  
ATOM   2883  HB2 PHE A 742      24.014 -34.317  43.013  1.00  0.00           H  
ATOM   2884  HB3 PHE A 742      23.749 -35.646  44.077  1.00  0.00           H  
ATOM   2885  HD1 PHE A 742      22.600 -34.105  40.949  1.00  0.00           H  
ATOM   2886  HD2 PHE A 742      21.808 -37.155  43.902  1.00  0.00           H  
ATOM   2887  HE1 PHE A 742      21.154 -35.287  39.337  1.00  0.00           H  
ATOM   2888  HE2 PHE A 742      20.357 -38.339  42.273  1.00  0.00           H  
ATOM   2889  HZ  PHE A 742      20.035 -37.414  39.986  1.00  0.00           H  
ATOM   2890  H   PHE A 742      23.346 -32.324  43.414  1.00  0.00           H  
ATOM   2891  HA  PHE A 742      21.431 -34.178  44.571  1.00  0.00           H  
ATOM   2892  N   LEU A 743      24.175 -33.427  46.279  1.00 83.06           N  
ANISOU 2892  N   LEU A 743    10539  10233  10786   1713    760   1672
ATOM   2893  CA  LEU A 743      24.798 -33.424  47.604  1.00 83.55           C  
ANISOU 2893  CA  LEU A 743    10616  10375  10754   1819    703   1796
ATOM   2894  C   LEU A 743      23.982 -32.599  48.616  1.00 87.91           C  
ANISOU 2894  C   LEU A 743    11206  10941  11253   1672    687   1796
ATOM   2895  O   LEU A 743      23.958 -32.952  49.795  1.00 89.05           O  
ANISOU 2895  O   LEU A 743    11490  11014  11333   1715    718   1885
ATOM   2896  CB  LEU A 743      26.213 -32.817  47.494  1.00  0.00           C  
ATOM   2897  CG  LEU A 743      27.281 -33.749  46.881  1.00  0.00           C  
ATOM   2898  CD1 LEU A 743      28.541 -32.948  46.517  1.00  0.00           C  
ATOM   2899  CD2 LEU A 743      27.646 -34.914  47.816  1.00  0.00           C  
ATOM   2900  HB2 LEU A 743      26.155 -31.890  46.922  1.00  0.00           H  
ATOM   2901  HB3 LEU A 743      26.568 -32.518  48.475  1.00  0.00           H  
ATOM   2902  HG  LEU A 743      26.886 -34.179  45.961  1.00  0.00           H  
ATOM   2903 HD11 LEU A 743      29.269 -33.575  46.001  1.00  0.00           H  
ATOM   2904 HD12 LEU A 743      28.305 -32.110  45.863  1.00  0.00           H  
ATOM   2905 HD13 LEU A 743      29.023 -32.543  47.406  1.00  0.00           H  
ATOM   2906 HD21 LEU A 743      28.428 -35.535  47.378  1.00  0.00           H  
ATOM   2907 HD22 LEU A 743      28.012 -34.552  48.778  1.00  0.00           H  
ATOM   2908 HD23 LEU A 743      26.794 -35.564  48.008  1.00  0.00           H  
ATOM   2909  H   LEU A 743      24.611 -32.854  45.569  1.00  0.00           H  
ATOM   2910  HA  LEU A 743      24.851 -34.446  47.981  1.00  0.00           H  
ATOM   2911  N   CYS A 744      23.267 -31.556  48.153  1.00 83.42           N  
ANISOU 2911  N   CYS A 744    10529  10455  10712   1507    651   1697
ATOM   2912  CA  CYS A 744      22.295 -30.795  48.937  1.00 83.60           C  
ANISOU 2912  CA  CYS A 744    10572  10496  10697   1363    648   1671
ATOM   2913  C   CYS A 744      21.073 -31.660  49.264  1.00 85.69           C  
ANISOU 2913  C   CYS A 744    11000  10570  10987   1298    778   1682
ATOM   2914  O   CYS A 744      20.695 -31.756  50.428  1.00 85.86           O  
ANISOU 2914  O   CYS A 744    11117  10576  10928   1292    803   1747
ATOM   2915  CB  CYS A 744      21.779 -29.585  48.133  1.00 83.97           C  
ANISOU 2915  CB  CYS A 744    10483  10624  10799   1216    607   1552
ATOM   2916  SG  CYS A 744      22.671 -28.060  48.476  1.00 88.38           S  
ANISOU 2916  SG  CYS A 744    10894  11415  11273   1192    452   1549
ATOM   2917  H   CYS A 744      23.361 -31.312  47.177  1.00  0.00           H  
ATOM   2918  HA  CYS A 744      22.748 -30.464  49.874  1.00  0.00           H  
ATOM   2919  HB3 CYS A 744      20.758 -29.369  48.431  1.00  0.00           H  
ATOM   2920  HB2 CYS A 744      21.755 -29.776  47.063  1.00  0.00           H  
ATOM   2921  HG  CYS A 744      23.468 -28.123  47.404  1.00  0.00           H  
ATOM   2922  N   PHE A 745      20.477 -32.281  48.227  1.00 81.37           N  
ANISOU 2922  N   PHE A 745    10486   9880  10549   1237    859   1615
ATOM   2923  CA  PHE A 745      19.276 -33.113  48.288  1.00 81.63           C  
ANISOU 2923  CA  PHE A 745    10653   9722  10640   1141    982   1611
ATOM   2924  C   PHE A 745      19.482 -34.394  49.118  1.00 86.96           C  
ANISOU 2924  C   PHE A 745    11515  10270  11257   1257   1050   1736
ATOM   2925  O   PHE A 745      18.546 -34.837  49.778  1.00 87.42           O  
ANISOU 2925  O   PHE A 745    11684  10227  11303   1181   1141   1778
ATOM   2926  CB  PHE A 745      18.821 -33.448  46.851  1.00  0.00           C  
ATOM   2927  CG  PHE A 745      17.530 -34.244  46.759  1.00  0.00           C  
ATOM   2928  CD1 PHE A 745      16.331 -33.709  47.274  1.00  0.00           C  
ATOM   2929  CD2 PHE A 745      17.532 -35.535  46.188  1.00  0.00           C  
ATOM   2930  CE1 PHE A 745      15.148 -34.472  47.242  1.00  0.00           C  
ATOM   2931  CE2 PHE A 745      16.344 -36.290  46.145  1.00  0.00           C  
ATOM   2932  CZ  PHE A 745      15.153 -35.760  46.676  1.00  0.00           C  
ATOM   2933  HB2 PHE A 745      18.659 -32.522  46.299  1.00  0.00           H  
ATOM   2934  HB3 PHE A 745      19.615 -33.979  46.324  1.00  0.00           H  
ATOM   2935  HD1 PHE A 745      16.317 -32.723  47.714  1.00  0.00           H  
ATOM   2936  HD2 PHE A 745      18.445 -35.955  45.792  1.00  0.00           H  
ATOM   2937  HE1 PHE A 745      14.238 -34.073  47.660  1.00  0.00           H  
ATOM   2938  HE2 PHE A 745      16.349 -37.279  45.711  1.00  0.00           H  
ATOM   2939  HZ  PHE A 745      14.244 -36.344  46.652  1.00  0.00           H  
ATOM   2940  H   PHE A 745      20.866 -32.129  47.305  1.00  0.00           H  
ATOM   2941  HA  PHE A 745      18.492 -32.516  48.752  1.00  0.00           H  
ATOM   2942  N   LEU A 746      20.708 -34.944  49.138  1.00 83.67           N  
ANISOU 2942  N   LEU A 746    11129   9859  10802   1444   1012   1802
ATOM   2943  CA  LEU A 746      21.120 -36.056  49.992  1.00 84.74           C  
ANISOU 2943  CA  LEU A 746    11447   9878  10874   1585   1061   1932
ATOM   2944  C   LEU A 746      21.215 -35.595  51.456  1.00 86.23           C  
ANISOU 2944  C   LEU A 746    11684  10140  10940   1587   1042   2024
ATOM   2945  O   LEU A 746      20.576 -36.192  52.322  1.00 85.77           O  
ANISOU 2945  O   LEU A 746    11791   9943  10853   1548   1142   2089
ATOM   2946  CB  LEU A 746      22.491 -36.574  49.489  1.00  0.00           C  
ATOM   2947  CG  LEU A 746      23.154 -37.704  50.311  1.00  0.00           C  
ATOM   2948  CD1 LEU A 746      22.296 -38.979  50.347  1.00  0.00           C  
ATOM   2949  CD2 LEU A 746      24.556 -38.010  49.764  1.00  0.00           C  
ATOM   2950  HB2 LEU A 746      22.373 -36.921  48.462  1.00  0.00           H  
ATOM   2951  HB3 LEU A 746      23.187 -35.735  49.433  1.00  0.00           H  
ATOM   2952  HG  LEU A 746      23.292 -37.367  51.339  1.00  0.00           H  
ATOM   2953 HD11 LEU A 746      22.799 -39.774  50.899  1.00  0.00           H  
ATOM   2954 HD12 LEU A 746      21.339 -38.804  50.840  1.00  0.00           H  
ATOM   2955 HD13 LEU A 746      22.093 -39.349  49.342  1.00  0.00           H  
ATOM   2956 HD21 LEU A 746      25.053 -38.776  50.359  1.00  0.00           H  
ATOM   2957 HD22 LEU A 746      24.511 -38.365  48.734  1.00  0.00           H  
ATOM   2958 HD23 LEU A 746      25.188 -37.121  49.782  1.00  0.00           H  
ATOM   2959  H   LEU A 746      21.417 -34.537  48.544  1.00  0.00           H  
ATOM   2960  HA  LEU A 746      20.378 -36.852  49.915  1.00  0.00           H  
ATOM   2961  N   GLY A 747      21.983 -34.523  51.718  1.00 81.49           N  
ANISOU 2961  N   GLY A 747    10944   9755  10264   1617    916   2026
ATOM   2962  CA  GLY A 747      22.284 -34.009  53.052  1.00 81.05           C  
ANISOU 2962  CA  GLY A 747    10932   9793  10070   1619    871   2098
ATOM   2963  C   GLY A 747      21.092 -33.405  53.805  1.00 85.17           C  
ANISOU 2963  C   GLY A 747    11482  10284  10595   1430    955   2040
ATOM   2964  O   GLY A 747      21.125 -33.378  55.034  1.00 86.03           O  
ANISOU 2964  O   GLY A 747    11729  10358  10601   1426   1008   2117
ATOM   2965  HA3 GLY A 747      23.049 -33.239  52.954  1.00  0.00           H  
ATOM   2966  H   GLY A 747      22.451 -34.073  50.943  1.00  0.00           H  
ATOM   2967  HA2 GLY A 747      22.722 -34.807  53.654  1.00  0.00           H  
ATOM   2968  N   THR A 748      20.050 -32.946  53.088  1.00 80.78           N  
ANISOU 2968  N   THR A 748    10798   9741  10151   1286    974   1911
ATOM   2969  CA  THR A 748      18.831 -32.369  53.657  1.00 80.50           C  
ANISOU 2969  CA  THR A 748    10758   9682  10147   1117   1060   1849
ATOM   2970  C   THR A 748      17.729 -33.433  53.835  1.00 87.14           C  
ANISOU 2970  C   THR A 748    11756  10326  11028   1059   1225   1901
ATOM   2971  O   THR A 748      16.904 -33.276  54.728  1.00 87.72           O  
ANISOU 2971  O   THR A 748    11902  10382  11045    994   1313   1936
ATOM   2972  CB  THR A 748      18.336 -31.221  52.737  1.00  0.00           C  
ATOM   2973  OG1 THR A 748      17.381 -30.432  53.412  1.00  0.00           O  
ATOM   2974  CG2 THR A 748      17.691 -31.667  51.416  1.00  0.00           C  
ATOM   2975  HB  THR A 748      19.180 -30.567  52.512  1.00  0.00           H  
ATOM   2976  HG1 THR A 748      17.099 -29.744  52.829  1.00  0.00           H  
ATOM   2977 HG21 THR A 748      17.557 -30.824  50.740  1.00  0.00           H  
ATOM   2978 HG22 THR A 748      18.311 -32.405  50.922  1.00  0.00           H  
ATOM   2979 HG23 THR A 748      16.717 -32.132  51.568  1.00  0.00           H  
ATOM   2980  H   THR A 748      20.122 -32.975  52.080  1.00  0.00           H  
ATOM   2981  HA  THR A 748      19.060 -31.943  54.636  1.00  0.00           H  
ATOM   2982  N   PHE A 749      17.713 -34.513  53.026  1.00 84.71           N  
ANISOU 2982  N   PHE A 749    11511   9866  10809   1084   1271   1910
ATOM   2983  CA  PHE A 749      16.746 -35.617  53.125  1.00 85.96           C  
ANISOU 2983  CA  PHE A 749    11830   9816  11014   1020   1420   1963
ATOM   2984  C   PHE A 749      17.030 -36.504  54.351  1.00 91.52           C  
ANISOU 2984  C   PHE A 749    12726  10469  11576   1132   1463   2114
ATOM   2985  O   PHE A 749      16.093 -37.004  54.974  1.00 92.92           O  
ANISOU 2985  O   PHE A 749    13010  10566  11728   1045   1588   2168
ATOM   2986  CB  PHE A 749      16.811 -36.470  51.839  1.00 88.37           C  
ANISOU 2986  CB  PHE A 749    12176   9963  11436   1024   1440   1925
ATOM   2987  CG  PHE A 749      15.888 -37.679  51.818  1.00 92.24           C  
ANISOU 2987  CG  PHE A 749    12853  10220  11975    948   1584   1984
ATOM   2988  CD1 PHE A 749      14.506 -37.509  51.597  1.00 96.03           C  
ANISOU 2988  CD1 PHE A 749    13303  10625  12561    737   1684   1935
ATOM   2989  CD2 PHE A 749      16.405 -38.972  52.053  1.00 96.05           C  
ANISOU 2989  CD2 PHE A 749    13540  10558  12398   1086   1621   2097
ATOM   2990  CE1 PHE A 749      13.643 -38.622  51.626  1.00 98.82           C  
ANISOU 2990  CE1 PHE A 749    13823  10762  12961    645   1819   1997
ATOM   2991  CE2 PHE A 749      15.541 -40.084  52.081  1.00100.52           C  
ANISOU 2991  CE2 PHE A 749    14296  10893  13005   1003   1758   2158
ATOM   2992  CZ  PHE A 749      14.160 -39.909  51.870  1.00 98.90           C  
ANISOU 2992  CZ  PHE A 749    14054  10615  12906    773   1857   2107
ATOM   2993  H   PHE A 749      18.420 -34.584  52.308  1.00  0.00           H  
ATOM   2994  HA  PHE A 749      15.742 -35.201  53.219  1.00  0.00           H  
ATOM   2995  HB3 PHE A 749      17.835 -36.801  51.656  1.00  0.00           H  
ATOM   2996  HB2 PHE A 749      16.539 -35.847  50.987  1.00  0.00           H  
ATOM   2997  HD1 PHE A 749      14.102 -36.523  51.418  1.00  0.00           H  
ATOM   2998  HD2 PHE A 749      17.462 -39.111  52.228  1.00  0.00           H  
ATOM   2999  HE1 PHE A 749      12.583 -38.488  51.462  1.00  0.00           H  
ATOM   3000  HE2 PHE A 749      15.939 -41.071  52.267  1.00  0.00           H  
ATOM   3001  HZ  PHE A 749      13.499 -40.762  51.893  1.00  0.00           H  
ATOM   3002  N   LEU A 750      18.312 -36.631  54.734  1.00 88.02           N  
ANISOU 3002  N   LEU A 750    12323  10078  11040   1326   1362   2189
ATOM   3003  CA  LEU A 750      18.798 -37.291  55.949  1.00 89.56           C  
ANISOU 3003  CA  LEU A 750    12702  10239  11086   1461   1371   2342
ATOM   3004  C   LEU A 750      18.584 -36.425  57.215  1.00 94.98           C  
ANISOU 3004  C   LEU A 750    13433  11011  11643   1396   1400   2380
ATOM   3005  O   LEU A 750      18.984 -36.826  58.307  1.00 96.25           O  
ANISOU 3005  O   LEU A 750    13789  11070  11709   1414   1496   2494
ATOM   3006  CB  LEU A 750      20.316 -37.537  55.769  1.00  0.00           C  
ATOM   3007  CG  LEU A 750      20.686 -38.531  54.644  1.00  0.00           C  
ATOM   3008  CD1 LEU A 750      22.158 -38.381  54.231  1.00  0.00           C  
ATOM   3009  CD2 LEU A 750      20.387 -39.985  55.041  1.00  0.00           C  
ATOM   3010  HB2 LEU A 750      20.801 -36.578  55.575  1.00  0.00           H  
ATOM   3011  HB3 LEU A 750      20.752 -37.900  56.700  1.00  0.00           H  
ATOM   3012  HG  LEU A 750      20.089 -38.307  53.760  1.00  0.00           H  
ATOM   3013 HD11 LEU A 750      22.390 -39.012  53.373  1.00  0.00           H  
ATOM   3014 HD12 LEU A 750      22.397 -37.354  53.956  1.00  0.00           H  
ATOM   3015 HD13 LEU A 750      22.826 -38.670  55.039  1.00  0.00           H  
ATOM   3016 HD21 LEU A 750      20.655 -40.673  54.238  1.00  0.00           H  
ATOM   3017 HD22 LEU A 750      20.948 -40.277  55.929  1.00  0.00           H  
ATOM   3018 HD23 LEU A 750      19.328 -40.133  55.252  1.00  0.00           H  
ATOM   3019  H   LEU A 750      19.013 -36.191  54.154  1.00  0.00           H  
ATOM   3020  HA  LEU A 750      18.273 -38.237  56.094  1.00  0.00           H  
ATOM   3021  N   VAL A 751      17.962 -35.246  57.058  1.00 90.62           N  
ANISOU 3021  N   VAL A 751    12715  10634  11083   1319   1329   2281
ATOM   3022  CA  VAL A 751      17.828 -34.157  58.023  1.00 90.72           C  
ANISOU 3022  CA  VAL A 751    12764  10741  10964   1267   1347   2294
ATOM   3023  C   VAL A 751      16.404 -33.555  58.023  1.00 94.74           C  
ANISOU 3023  C   VAL A 751    13190  11242  11567   1078   1468   2192
ATOM   3024  O   VAL A 751      16.119 -32.681  58.836  1.00 92.93           O  
ANISOU 3024  O   VAL A 751    12944  11120  11246   1039   1464   2163
ATOM   3025  CB  VAL A 751      19.025 -33.175  57.791  1.00  0.00           C  
ATOM   3026  CG1 VAL A 751      18.757 -31.673  57.978  1.00  0.00           C  
ATOM   3027  CG2 VAL A 751      20.270 -33.595  58.587  1.00  0.00           C  
ATOM   3028  HB  VAL A 751      19.295 -33.255  56.739  1.00  0.00           H  
ATOM   3029 HG11 VAL A 751      19.664 -31.091  57.816  1.00  0.00           H  
ATOM   3030 HG12 VAL A 751      18.032 -31.317  57.248  1.00  0.00           H  
ATOM   3031 HG13 VAL A 751      18.389 -31.446  58.977  1.00  0.00           H  
ATOM   3032 HG21 VAL A 751      21.111 -32.938  58.362  1.00  0.00           H  
ATOM   3033 HG22 VAL A 751      20.094 -33.557  59.662  1.00  0.00           H  
ATOM   3034 HG23 VAL A 751      20.583 -34.607  58.337  1.00  0.00           H  
ATOM   3035  H   VAL A 751      17.667 -35.024  56.118  1.00  0.00           H  
ATOM   3036  HA  VAL A 751      17.929 -34.574  59.026  1.00  0.00           H  
ATOM   3037  N  AARG A 752      15.500 -34.015  57.138  0.50 91.99           N  
ANISOU 3037  N  AARG A 752    12801  10760  11392    967   1577   2146
ATOM   3038  N  BARG A 752      15.541 -34.005  56.924  0.50 91.82           N  
ANISOU 3038  N  BARG A 752    12777  10740  11370    967   1575   2145
ATOM   3039  CA AARG A 752      14.219 -33.381  56.790  0.50 91.46           C  
ANISOU 3039  CA AARG A 752    12624  10682  11443    792   1684   2057
ATOM   3040  CA BARG A 752      14.220 -33.449  56.610  0.50 91.20           C  
ANISOU 3040  CA BARG A 752    12589  10654  11408    793   1682   2055
ATOM   3041  C  AARG A 752      13.204 -33.230  57.941  0.50 97.84           C  
ANISOU 3041  C  AARG A 752    13535  11475  12164    730   1843   2116
ATOM   3042  C  BARG A 752      13.303 -33.308  57.849  0.50 97.72           C  
ANISOU 3042  C  BARG A 752    13520  11464  12146    732   1841   2116
ATOM   3043  O  AARG A 752      12.302 -32.399  57.842  0.50 97.66           O  
ANISOU 3043  O  AARG A 752    13399  11521  12185    634   1896   2040
ATOM   3044  O  BARG A 752      12.491 -32.384  57.871  0.50 97.54           O  
ANISOU 3044  O  BARG A 752    13387  11514  12161    639   1891   2040
ATOM   3045  CB AARG A 752      13.587 -34.162  55.615  0.50 91.67           C  
ANISOU 3045  CB AARG A 752    12612  10556  11663    685   1755   2015
ATOM   3046  CB BARG A 752      13.517 -34.268  55.507  0.50 90.96           C  
ANISOU 3046  CB BARG A 752    12516  10473  11572    685   1752   2012
ATOM   3047  CG AARG A 752      13.074 -35.578  55.947  0.50104.14           C  
ANISOU 3047  CG AARG A 752    14382  11929  13256    656   1902   2124
ATOM   3048  CG BARG A 752      13.032 -35.652  55.936  0.50101.94           C  
ANISOU 3048  CG BARG A 752    14096  11660  12976    654   1900   2120
ATOM   3049  CD AARG A 752      12.560 -36.316  54.705  0.50113.84           C  
ANISOU 3049  CD AARG A 752    15577  13006  14671    537   1943   2068
ATOM   3050  CD BARG A 752      12.585 -36.508  54.772  0.50109.12           C  
ANISOU 3050  CD BARG A 752    14983  12414  14065    553   1932   2070
ATOM   3051  NE AARG A 752      11.842 -37.544  55.078  0.50121.96           N  
ANISOU 3051  NE AARG A 752    16765  13841  15734    443   2112   2160
ATOM   3052  NE BARG A 752      11.770 -37.639  55.220  0.50114.69           N  
ANISOU 3052  NE BARG A 752    15843  12927  14808    453   2102   2158
ATOM   3053  CZ AARG A 752      10.515 -37.664  55.262  0.50130.24           C  
ANISOU 3053  CZ AARG A 752    17757  14846  16882    257   2251   2150
ATOM   3054  CZ BARG A 752      12.256 -38.809  55.624  0.50121.41           C  
ANISOU 3054  CZ BARG A 752    16914  13617  15598    535   2145   2272
ATOM   3055  NH1AARG A 752       9.688 -36.617  55.124  0.50111.19           N  
ANISOU 3055  NH1AARG A 752    15132  12570  14546    163   2240   2050
ATOM   3056  NH1BARG A 752      13.566 -39.022  55.640  0.50 99.99           N  
ANISOU 3056  NH1BARG A 752    14280  10923  12786    736   2029   2313
ATOM   3057  NH2AARG A 752      10.006 -38.856  55.599  0.50115.58           N1+
ANISOU 3057  NH2AARG A 752    16052  12808  15054    165   2405   2245
ATOM   3058  NH2BARG A 752      11.435 -39.773  56.020  0.50107.88           N1+
ANISOU 3058  NH2BARG A 752    15340  11723  13926    419   2307   2352
ATOM   3059  H  AARG A 752      15.798 -34.765  56.531  0.50  0.00           H  
ATOM   3060  H  BARG A 752      15.779 -34.863  56.448  0.50  0.00           H  
ATOM   3061  HA AARG A 752      14.454 -32.375  56.438  0.50  0.00           H  
ATOM   3062  HA BARG A 752      14.380 -32.447  56.213  0.50  0.00           H  
ATOM   3063  HB3AARG A 752      14.311 -34.226  54.804  0.50  0.00           H  
ATOM   3064  HB3BARG A 752      14.185 -34.369  54.652  0.50  0.00           H  
ATOM   3065  HB2AARG A 752      12.757 -33.577  55.216  0.50  0.00           H  
ATOM   3066  HB2BARG A 752      12.676 -33.697  55.115  0.50  0.00           H  
ATOM   3067  HG3AARG A 752      12.273 -35.524  56.684  0.50  0.00           H  
ATOM   3068  HG3BARG A 752      12.210 -35.544  56.643  0.50  0.00           H  
ATOM   3069  HG2AARG A 752      13.872 -36.163  56.406  0.50  0.00           H  
ATOM   3070  HG2BARG A 752      13.829 -36.163  56.477  0.50  0.00           H  
ATOM   3071  HD3AARG A 752      13.401 -36.583  54.066  0.50  0.00           H  
ATOM   3072  HD3BARG A 752      13.460 -36.880  54.238  0.50  0.00           H  
ATOM   3073  HD2AARG A 752      11.914 -35.674  54.107  0.50  0.00           H  
ATOM   3074  HD2BARG A 752      12.009 -35.900  54.074  0.50  0.00           H  
ATOM   3075  HE AARG A 752      12.423 -38.359  55.218  0.50  0.00           H  
ATOM   3076  HE BARG A 752      10.772 -37.484  55.208  0.50  0.00           H  
ATOM   3077 HH12AARG A 752       8.694 -36.722  55.267  0.50  0.00           H  
ATOM   3078 HH12BARG A 752      13.929 -39.913  55.948  0.50  0.00           H  
ATOM   3079 HH11AARG A 752      10.059 -35.712  54.876  0.50  0.00           H  
ATOM   3080 HH11BARG A 752      14.200 -38.293  55.344  0.50  0.00           H  
ATOM   3081 HH22AARG A 752       9.013 -38.966  55.745  0.50  0.00           H  
ATOM   3082 HH22BARG A 752      11.808 -40.660  56.326  0.50  0.00           H  
ATOM   3083 HH21AARG A 752      10.611 -39.657  55.710  0.50  0.00           H  
ATOM   3084 HH21BARG A 752      10.437 -39.620  56.015  0.50  0.00           H  
ATOM   3085  N   SER A 753      13.358 -34.025  59.012  1.00 95.80           N  
ANISOU 3085  N   SER A 753    13491  11126  11781    793   1925   2253
ATOM   3086  CA  SER A 753      12.478 -34.079  60.178  1.00 96.50           C  
ANISOU 3086  CA  SER A 753    13701  11194  11769    740   2096   2323
ATOM   3087  C   SER A 753      13.159 -33.503  61.441  1.00101.29           C  
ANISOU 3087  C   SER A 753    14438  11917  12129    863   2026   2380
ATOM   3088  O   SER A 753      12.629 -33.665  62.540  1.00103.18           O  
ANISOU 3088  O   SER A 753    14847  12121  12238    859   2163   2469
ATOM   3089  CB  SER A 753      12.043 -35.551  60.363  1.00  0.00           C  
ATOM   3090  OG  SER A 753      11.016 -35.693  61.324  1.00  0.00           O  
ATOM   3091  HB2 SER A 753      11.668 -35.954  59.421  1.00  0.00           H  
ATOM   3092  HB3 SER A 753      12.891 -36.172  60.655  1.00  0.00           H  
ATOM   3093  HG  SER A 753      11.337 -35.366  62.153  1.00  0.00           H  
ATOM   3094  H   SER A 753      14.143 -34.660  59.007  1.00  0.00           H  
ATOM   3095  HA  SER A 753      11.583 -33.481  59.998  1.00  0.00           H  
ATOM   3096  N   GLN A 754      14.305 -32.807  61.301  1.00 96.45           N  
ANISOU 3096  N   GLN A 754    13750  11447  11450    959   1816   2329
ATOM   3097  CA  GLN A 754      15.007 -32.121  62.390  1.00 96.94           C  
ANISOU 3097  CA  GLN A 754    13921  11631  11280   1055   1717   2367
ATOM   3098  C   GLN A 754      14.253 -30.807  62.706  1.00101.52           C  
ANISOU 3098  C   GLN A 754    14450  12299  11825    965   1789   2273
ATOM   3099  O   GLN A 754      14.121 -29.967  61.812  1.00 99.63           O  
ANISOU 3099  O   GLN A 754    14014  12122  11720    894   1749   2146
ATOM   3100  CB  GLN A 754      16.449 -31.779  61.938  1.00  0.00           C  
ATOM   3101  CG  GLN A 754      17.362 -33.011  61.723  1.00  0.00           C  
ATOM   3102  CD  GLN A 754      17.856 -33.739  62.980  1.00  0.00           C  
ATOM   3103  OE1 GLN A 754      17.629 -33.196  64.179  1.00  0.00           O  
ATOM   3104  NE2 GLN A 754      18.446 -34.810  62.863  1.00  0.00           N  
ATOM   3105  HB2 GLN A 754      16.413 -31.210  61.009  1.00  0.00           H  
ATOM   3106  HB3 GLN A 754      16.917 -31.104  62.656  1.00  0.00           H  
ATOM   3107  HG2 GLN A 754      16.863 -33.746  61.093  1.00  0.00           H  
ATOM   3108  HG3 GLN A 754      18.249 -32.695  61.173  1.00  0.00           H  
ATOM   3109 HE22 GLN A 754      18.775 -35.297  63.684  1.00  0.00           H  
ATOM   3110 HE21 GLN A 754      18.602 -35.203  61.946  1.00  0.00           H  
ATOM   3111  H   GLN A 754      14.692 -32.704  60.372  1.00  0.00           H  
ATOM   3112  HA  GLN A 754      15.055 -32.790  63.247  1.00  0.00           H  
ATOM   3113  N   PRO A 755      13.728 -30.620  63.940  1.00 99.95           N  
ANISOU 3113  N   PRO A 755    14435  12092  11449    971   1913   2337
ATOM   3114  CA  PRO A 755      12.840 -29.497  64.284  1.00 99.61           C  
ANISOU 3114  CA  PRO A 755    14359  12113  11374    901   2015   2250
ATOM   3115  C   PRO A 755      13.559 -28.175  64.628  1.00102.86           C  
ANISOU 3115  C   PRO A 755    14789  12674  11619    954   1842   2176
ATOM   3116  O   PRO A 755      12.882 -27.180  64.886  1.00101.78           O  
ANISOU 3116  O   PRO A 755    14637  12585  11448    910   1916   2094
ATOM   3117  CB  PRO A 755      12.065 -30.008  65.508  1.00103.69           C  
ANISOU 3117  CB  PRO A 755    15082  12541  11774    886   2252   2360
ATOM   3118  CG  PRO A 755      13.060 -30.910  66.219  1.00109.67           C  
ANISOU 3118  CG  PRO A 755    16014  13196  12457    962   2234   2512
ATOM   3119  CD  PRO A 755      13.844 -31.546  65.072  1.00103.84           C  
ANISOU 3119  CD  PRO A 755    15187  12506  11761   1048   1982   2494
ATOM   3120  HA  PRO A 755      12.147 -29.301  63.467  1.00  0.00           H  
ATOM   3121  HB3 PRO A 755      11.210 -30.598  65.175  1.00  0.00           H  
ATOM   3122  HB2 PRO A 755      11.678 -29.219  66.156  1.00  0.00           H  
ATOM   3123  HG3 PRO A 755      12.580 -31.647  66.864  1.00  0.00           H  
ATOM   3124  HG2 PRO A 755      13.727 -30.308  66.837  1.00  0.00           H  
ATOM   3125  HD2 PRO A 755      14.884 -31.717  65.352  1.00  0.00           H  
ATOM   3126  HD3 PRO A 755      13.395 -32.505  64.812  1.00  0.00           H  
ATOM   3127  N   GLY A 756      14.903 -28.154  64.635  1.00100.32           N  
ANISOU 3127  N   GLY A 756    14489  12425  11204   1044   1612   2202
ATOM   3128  CA  GLY A 756      15.726 -27.015  65.035  1.00100.55           C  
ANISOU 3128  CA  GLY A 756    14533  12593  11078   1077   1417   2139
ATOM   3129  C   GLY A 756      15.598 -25.804  64.102  1.00103.93           C  
ANISOU 3129  C   GLY A 756    14748  13093  11648    998   1354   1981
ATOM   3130  O   GLY A 756      15.619 -25.956  62.880  1.00102.23           O  
ANISOU 3130  O   GLY A 756    14334  12858  11649    957   1337   1934
ATOM   3131  HA3 GLY A 756      16.769 -27.332  65.046  1.00  0.00           H  
ATOM   3132  H   GLY A 756      15.390 -29.004  64.393  1.00  0.00           H  
ATOM   3133  HA2 GLY A 756      15.475 -26.736  66.060  1.00  0.00           H  
ATOM   3134  N   CYS A 757      15.458 -24.610  64.704  1.00100.99           N  
ANISOU 3134  N   CYS A 757    14441  12792  11137    980   1321   1903
ATOM   3135  CA  CYS A 757      15.425 -23.289  64.065  1.00 99.63           C  
ANISOU 3135  CA  CYS A 757    14131  12684  11041    916   1258   1757
ATOM   3136  C   CYS A 757      14.105 -23.001  63.320  1.00102.30           C  
ANISOU 3136  C   CYS A 757    14317  12956  11596    842   1449   1690
ATOM   3137  O   CYS A 757      14.123 -22.385  62.255  1.00100.86           O  
ANISOU 3137  O   CYS A 757    13930  12792  11601    794   1382   1612
ATOM   3138  CB  CYS A 757      16.719 -22.978  63.266  1.00  0.00           C  
ATOM   3139  SG  CYS A 757      18.083 -22.614  64.407  1.00  0.00           S  
ATOM   3140  HB2 CYS A 757      17.008 -23.791  62.601  1.00  0.00           H  
ATOM   3141  HB3 CYS A 757      16.597 -22.092  62.642  1.00  0.00           H  
ATOM   3142  HG  CYS A 757      19.003 -22.400  63.463  1.00  0.00           H  
ATOM   3143  H   CYS A 757      15.435 -24.610  65.714  1.00  0.00           H  
ATOM   3144  HA  CYS A 757      15.393 -22.578  64.892  1.00  0.00           H  
ATOM   3145  N   TYR A 758      12.972 -23.486  63.867  1.00 98.64           N  
ANISOU 3145  N   TYR A 758    13958  12426  11095    832   1687   1721
ATOM   3146  CA  TYR A 758      11.601 -23.365  63.346  1.00 97.13           C  
ANISOU 3146  CA  TYR A 758    13633  12181  11090    765   1895   1674
ATOM   3147  C   TYR A 758      11.313 -24.411  62.251  1.00 96.64           C  
ANISOU 3147  C   TYR A 758    13368  12067  11283    708   1891   1683
ATOM   3148  O   TYR A 758      10.611 -24.126  61.281  1.00 94.73           O  
ANISOU 3148  O   TYR A 758    12932  11836  11226    649   1889   1594
ATOM   3149  CB  TYR A 758      11.203 -21.897  63.020  1.00  0.00           C  
ATOM   3150  CG  TYR A 758       9.746 -21.659  62.651  1.00  0.00           C  
ATOM   3151  CD1 TYR A 758       8.722 -21.881  63.595  1.00  0.00           C  
ATOM   3152  CD2 TYR A 758       9.413 -21.206  61.355  1.00  0.00           C  
ATOM   3153  CE1 TYR A 758       7.376 -21.661  63.244  1.00  0.00           C  
ATOM   3154  CE2 TYR A 758       8.068 -20.985  61.005  1.00  0.00           C  
ATOM   3155  CZ  TYR A 758       7.048 -21.215  61.948  1.00  0.00           C  
ATOM   3156  OH  TYR A 758       5.745 -21.005  61.603  1.00  0.00           O  
ATOM   3157  HB2 TYR A 758      11.424 -21.267  63.883  1.00  0.00           H  
ATOM   3158  HB3 TYR A 758      11.814 -21.506  62.208  1.00  0.00           H  
ATOM   3159  HD1 TYR A 758       8.967 -22.223  64.591  1.00  0.00           H  
ATOM   3160  HD2 TYR A 758      10.187 -21.028  60.623  1.00  0.00           H  
ATOM   3161  HE1 TYR A 758       6.599 -21.836  63.974  1.00  0.00           H  
ATOM   3162  HE2 TYR A 758       7.819 -20.636  60.014  1.00  0.00           H  
ATOM   3163  HH  TYR A 758       5.604 -20.995  60.669  1.00  0.00           H  
ATOM   3164  H   TYR A 758      13.069 -23.996  64.734  1.00  0.00           H  
ATOM   3165  HA  TYR A 758      10.972 -23.673  64.182  1.00  0.00           H  
ATOM   3166  N   ASN A 759      11.910 -25.611  62.380  1.00 91.93           N  
ANISOU 3166  N   ASN A 759    12837  11409  10684    731   1882   1793
ATOM   3167  CA  ASN A 759      11.861 -26.721  61.420  1.00 90.35           C  
ANISOU 3167  CA  ASN A 759    12509  11133  10686    689   1880   1818
ATOM   3168  C   ASN A 759      12.567 -26.319  60.112  1.00 91.78           C  
ANISOU 3168  C   ASN A 759    12505  11377  10989    682   1678   1725
ATOM   3169  O   ASN A 759      12.023 -26.513  59.024  1.00 90.77           O  
ANISOU 3169  O   ASN A 759    12224  11204  11061    618   1694   1686
ATOM   3170  CB  ASN A 759      10.426 -27.274  61.193  1.00 89.17           C  
ANISOU 3170  CB  ASN A 759    12268  10897  10714    588   2100   1819
ATOM   3171  CG  ASN A 759       9.718 -27.765  62.459  1.00103.21           C  
ANISOU 3171  CG  ASN A 759    14208  12618  12391    581   2326   1913
ATOM   3172  OD1 ASN A 759       9.594 -29.084  62.620  1.00100.86           O  
ANISOU 3172  OD1 ASN A 759    14048  12228  12045    592   2398   2031
ATOM   3173  ND2 ASN A 759       9.271 -26.964  63.276  1.00 92.75           N  
ANISOU 3173  ND2 ASN A 759    12860  11334  11047    560   2464   1865
ATOM   3174  H   ASN A 759      12.458 -25.768  63.216  1.00  0.00           H  
ATOM   3175  HA  ASN A 759      12.464 -27.522  61.848  1.00  0.00           H  
ATOM   3176  HB3 ASN A 759      10.466 -28.099  60.481  1.00  0.00           H  
ATOM   3177  HB2 ASN A 759       9.790 -26.516  60.741  1.00  0.00           H  
ATOM   3178 HD22 ASN A 759       8.806 -27.298  64.108  1.00  0.00           H  
ATOM   3179 HD21 ASN A 759       9.369 -25.972  63.116  1.00  0.00           H  
ATOM   3180  N   ARG A 760      13.759 -25.706  60.241  1.00 86.32           N  
ANISOU 3180  N   ARG A 760    11840  10789  10168    743   1486   1697
ATOM   3181  CA  ARG A 760      14.584 -25.111  59.182  1.00 83.12           C  
ANISOU 3181  CA  ARG A 760    11287  10464   9832    746   1284   1627
ATOM   3182  C   ARG A 760      14.898 -26.071  58.021  1.00 85.30           C  
ANISOU 3182  C   ARG A 760    11465  10682  10263    751   1252   1655
ATOM   3183  O   ARG A 760      14.985 -25.637  56.873  1.00 84.27           O  
ANISOU 3183  O   ARG A 760    11171  10570  10279    707   1189   1576
ATOM   3184  CB  ARG A 760      15.869 -24.559  59.840  1.00  0.00           C  
ATOM   3185  CG  ARG A 760      16.878 -23.877  58.894  1.00  0.00           C  
ATOM   3186  CD  ARG A 760      18.094 -23.294  59.631  1.00  0.00           C  
ATOM   3187  NE  ARG A 760      18.919 -24.355  60.230  1.00  0.00           N  
ATOM   3188  CZ  ARG A 760      19.851 -24.187  61.184  1.00  0.00           C  
ATOM   3189  NH1 ARG A 760      20.146 -22.973  61.665  1.00  0.00           N  
ATOM   3190  NH2 ARG A 760      20.499 -25.253  61.670  1.00  0.00           N1+
ATOM   3191  HB2 ARG A 760      15.584 -23.844  60.610  1.00  0.00           H  
ATOM   3192  HB3 ARG A 760      16.374 -25.373  60.362  1.00  0.00           H  
ATOM   3193  HG2 ARG A 760      17.230 -24.577  58.136  1.00  0.00           H  
ATOM   3194  HG3 ARG A 760      16.370 -23.075  58.359  1.00  0.00           H  
ATOM   3195  HD2 ARG A 760      18.715 -22.725  58.937  1.00  0.00           H  
ATOM   3196  HD3 ARG A 760      17.762 -22.599  60.403  1.00  0.00           H  
ATOM   3197  HE  ARG A 760      18.760 -25.287  59.877  1.00  0.00           H  
ATOM   3198 HH12 ARG A 760      20.826 -22.865  62.405  1.00  0.00           H  
ATOM   3199 HH11 ARG A 760      19.670 -22.153  61.312  1.00  0.00           H  
ATOM   3200 HH22 ARG A 760      21.197 -25.145  62.392  1.00  0.00           H  
ATOM   3201 HH21 ARG A 760      20.291 -26.181  61.330  1.00  0.00           H  
ATOM   3202  H   ARG A 760      14.111 -25.596  61.183  1.00  0.00           H  
ATOM   3203  HA  ARG A 760      14.020 -24.273  58.769  1.00  0.00           H  
ATOM   3204  N   ALA A 761      15.033 -27.370  58.332  1.00 81.56           N  
ANISOU 3204  N   ALA A 761    11114  10129   9747    809   1303   1770
ATOM   3205  CA  ALA A 761      15.351 -28.444  57.403  1.00 80.56           C  
ANISOU 3205  CA  ALA A 761    10954   9922   9733    839   1287   1814
ATOM   3206  C   ALA A 761      14.171 -28.878  56.516  1.00 82.68           C  
ANISOU 3206  C   ALA A 761    11126  10082  10207    732   1412   1764
ATOM   3207  O   ALA A 761      14.420 -29.447  55.456  1.00 82.00           O  
ANISOU 3207  O   ALA A 761    10952   9962  10243    731   1354   1734
ATOM   3208  CB  ALA A 761      15.772 -29.658  58.233  1.00 83.00           C  
ANISOU 3208  CB  ALA A 761    11456  10156   9924    932   1330   1955
ATOM   3209  H   ALA A 761      14.926 -27.628  59.303  1.00  0.00           H  
ATOM   3210  HA  ALA A 761      16.183 -28.139  56.767  1.00  0.00           H  
ATOM   3211  HB1 ALA A 761      15.995 -30.495  57.575  1.00  0.00           H  
ATOM   3212  HB2 ALA A 761      16.667 -29.449  58.820  1.00  0.00           H  
ATOM   3213  HB3 ALA A 761      14.988 -29.978  58.921  1.00  0.00           H  
ATOM   3214  N   ARG A 762      12.909 -28.612  56.911  1.00 77.65           N  
ANISOU 3214  N   ARG A 762    10502   9396   9606    641   1581   1756
ATOM   3215  CA  ARG A 762      11.709 -28.959  56.137  1.00 75.35           C  
ANISOU 3215  CA  ARG A 762    10098   9017   9513    519   1695   1710
ATOM   3216  C   ARG A 762      11.587 -28.061  54.888  1.00 75.35           C  
ANISOU 3216  C   ARG A 762     9898   9092   9640    473   1578   1581
ATOM   3217  O   ARG A 762      11.257 -28.551  53.808  1.00 74.48           O  
ANISOU 3217  O   ARG A 762     9708   8924   9666    432   1541   1546
ATOM   3218  CB  ARG A 762      10.446 -28.875  57.049  1.00  0.00           C  
ATOM   3219  CG  ARG A 762       9.571 -27.602  56.958  1.00  0.00           C  
ATOM   3220  CD  ARG A 762       8.384 -27.590  57.927  1.00  0.00           C  
ATOM   3221  NE  ARG A 762       7.521 -26.424  57.686  1.00  0.00           N  
ATOM   3222  CZ  ARG A 762       7.740 -25.168  58.116  1.00  0.00           C  
ATOM   3223  NH1 ARG A 762       8.835 -24.844  58.818  1.00  0.00           N  
ATOM   3224  NH2 ARG A 762       6.843 -24.215  57.832  1.00  0.00           N1+
ATOM   3225  HB2 ARG A 762       9.807 -29.723  56.801  1.00  0.00           H  
ATOM   3226  HB3 ARG A 762      10.735 -29.040  58.088  1.00  0.00           H  
ATOM   3227  HG2 ARG A 762      10.184 -26.722  57.149  1.00  0.00           H  
ATOM   3228  HG3 ARG A 762       9.176 -27.491  55.947  1.00  0.00           H  
ATOM   3229  HD2 ARG A 762       7.782 -28.488  57.782  1.00  0.00           H  
ATOM   3230  HD3 ARG A 762       8.714 -27.602  58.964  1.00  0.00           H  
ATOM   3231  HE  ARG A 762       6.695 -26.602  57.133  1.00  0.00           H  
ATOM   3232 HH12 ARG A 762       8.973 -23.906  59.166  1.00  0.00           H  
ATOM   3233 HH11 ARG A 762       9.530 -25.546  59.028  1.00  0.00           H  
ATOM   3234 HH22 ARG A 762       6.985 -23.268  58.154  1.00  0.00           H  
ATOM   3235 HH21 ARG A 762       6.009 -24.435  57.308  1.00  0.00           H  
ATOM   3236  H   ARG A 762      12.773 -28.124  57.787  1.00  0.00           H  
ATOM   3237  HA  ARG A 762      11.819 -29.995  55.808  1.00  0.00           H  
ATOM   3238  N   GLY A 763      11.895 -26.759  55.038  1.00 68.65           N  
ANISOU 3238  N   GLY A 763     8994   8363   8728    486   1512   1513
ATOM   3239  CA  GLY A 763      11.908 -25.767  53.967  1.00 66.73           C  
ANISOU 3239  CA  GLY A 763     8586   8193   8574    452   1398   1400
ATOM   3240  C   GLY A 763      13.166 -25.855  53.098  1.00 70.70           C  
ANISOU 3240  C   GLY A 763     9042   8720   9101    495   1240   1385
ATOM   3241  O   GLY A 763      13.148 -25.386  51.964  1.00 69.92           O  
ANISOU 3241  O   GLY A 763     8817   8620   9129    444   1188   1311
ATOM   3242  HA3 GLY A 763      11.864 -24.774  54.414  1.00  0.00           H  
ATOM   3243  H   GLY A 763      12.166 -26.442  55.958  1.00  0.00           H  
ATOM   3244  HA2 GLY A 763      11.020 -25.872  53.342  1.00  0.00           H  
ATOM   3245  N   LEU A 764      14.228 -26.496  53.616  1.00 67.79           N  
ANISOU 3245  N   LEU A 764     8772   8378   8605    596   1164   1458
ATOM   3246  CA  LEU A 764      15.473 -26.802  52.918  1.00 66.86           C  
ANISOU 3246  CA  LEU A 764     8601   8295   8508    656   1030   1455
ATOM   3247  C   LEU A 764      15.315 -28.081  52.066  1.00 72.52           C  
ANISOU 3247  C   LEU A 764     9318   8881   9353    639   1093   1467
ATOM   3248  O   LEU A 764      16.000 -28.214  51.055  1.00 72.55           O  
ANISOU 3248  O   LEU A 764     9225   8892   9451    625   1026   1404
ATOM   3249  CB  LEU A 764      16.562 -27.051  53.993  1.00  0.00           C  
ATOM   3250  CG  LEU A 764      17.979 -26.588  53.600  1.00  0.00           C  
ATOM   3251  CD1 LEU A 764      18.123 -25.071  53.792  1.00  0.00           C  
ATOM   3252  CD2 LEU A 764      19.052 -27.316  54.425  1.00  0.00           C  
ATOM   3253  HB2 LEU A 764      16.300 -26.537  54.916  1.00  0.00           H  
ATOM   3254  HB3 LEU A 764      16.577 -28.103  54.277  1.00  0.00           H  
ATOM   3255  HG  LEU A 764      18.156 -26.829  52.551  1.00  0.00           H  
ATOM   3256 HD11 LEU A 764      19.147 -24.749  53.616  1.00  0.00           H  
ATOM   3257 HD12 LEU A 764      17.471 -24.513  53.119  1.00  0.00           H  
ATOM   3258 HD13 LEU A 764      17.872 -24.784  54.813  1.00  0.00           H  
ATOM   3259 HD21 LEU A 764      20.053 -26.975  54.158  1.00  0.00           H  
ATOM   3260 HD22 LEU A 764      18.917 -27.144  55.494  1.00  0.00           H  
ATOM   3261 HD23 LEU A 764      19.021 -28.393  54.256  1.00  0.00           H  
ATOM   3262  H   LEU A 764      14.147 -26.834  54.564  1.00  0.00           H  
ATOM   3263  HA  LEU A 764      15.745 -25.960  52.281  1.00  0.00           H  
ATOM   3264  N   THR A 765      14.417 -29.007  52.454  1.00 69.90           N  
ANISOU 3264  N   THR A 765     9112   8425   9021    634   1223   1545
ATOM   3265  CA  THR A 765      14.123 -30.251  51.734  1.00 70.11           C  
ANISOU 3265  CA  THR A 765     9179   8300   9160    604   1293   1562
ATOM   3266  C   THR A 765      13.132 -29.974  50.593  1.00 73.45           C  
ANISOU 3266  C   THR A 765     9468   8691   9748    474   1302   1455
ATOM   3267  O   THR A 765      13.329 -30.494  49.494  1.00 72.26           O  
ANISOU 3267  O   THR A 765     9282   8503   9671    477   1243   1410
ATOM   3268  CB  THR A 765      13.511 -31.289  52.713  1.00  0.00           C  
ATOM   3269  OG1 THR A 765      14.507 -31.674  53.635  1.00  0.00           O  
ATOM   3270  CG2 THR A 765      13.047 -32.604  52.054  1.00  0.00           C  
ATOM   3271  HB  THR A 765      12.680 -30.852  53.269  1.00  0.00           H  
ATOM   3272  HG1 THR A 765      14.579 -31.006  54.304  1.00  0.00           H  
ATOM   3273 HG21 THR A 765      12.721 -33.326  52.803  1.00  0.00           H  
ATOM   3274 HG22 THR A 765      12.203 -32.449  51.382  1.00  0.00           H  
ATOM   3275 HG23 THR A 765      13.852 -33.065  51.480  1.00  0.00           H  
ATOM   3276  H   THR A 765      13.902 -28.837  53.307  1.00  0.00           H  
ATOM   3277  HA  THR A 765      15.037 -30.651  51.297  1.00  0.00           H  
ATOM   3278  N   PHE A 766      12.103 -29.138  50.831  1.00 70.99           N  
ANISOU 3278  N   PHE A 766     9079   8408   9487    371   1369   1414
ATOM   3279  CA  PHE A 766      11.133 -28.720  49.815  1.00 70.83           C  
ANISOU 3279  CA  PHE A 766     8913   8376   9622    252   1361   1318
ATOM   3280  C   PHE A 766      11.770 -27.792  48.765  1.00 73.06           C  
ANISOU 3280  C   PHE A 766     9085   8758   9918    279   1205   1228
ATOM   3281  O   PHE A 766      11.390 -27.845  47.596  1.00 73.03           O  
ANISOU 3281  O   PHE A 766     9018   8711  10020    221   1163   1165
ATOM   3282  CB  PHE A 766       9.938 -28.012  50.486  1.00 72.96           C  
ANISOU 3282  CB  PHE A 766     9103   8681   9938    166   1460   1300
ATOM   3283  CG  PHE A 766       8.829 -27.657  49.507  1.00 73.79           C  
ANISOU 3283  CG  PHE A 766     9044   8785  10208     53   1434   1209
ATOM   3284  CD1 PHE A 766       8.000 -28.673  48.984  1.00 77.36           C  
ANISOU 3284  CD1 PHE A 766     9476   9120  10797    -62   1490   1209
ATOM   3285  CD2 PHE A 766       8.670 -26.328  49.060  1.00 73.83           C  
ANISOU 3285  CD2 PHE A 766     8924   8900  10227     60   1336   1125
ATOM   3286  CE1 PHE A 766       7.030 -28.365  48.011  1.00 78.14           C  
ANISOU 3286  CE1 PHE A 766     9421   9227  11043   -168   1440   1127
ATOM   3287  CE2 PHE A 766       7.700 -26.021  48.086  1.00 75.79           C  
ANISOU 3287  CE2 PHE A 766     9027   9150  10620    -32   1293   1048
ATOM   3288  CZ  PHE A 766       6.883 -27.039  47.559  1.00 75.33           C  
ANISOU 3288  CZ  PHE A 766     8939   8989  10694   -144   1340   1049
ATOM   3289  H   PHE A 766      11.994 -28.757  51.761  1.00  0.00           H  
ATOM   3290  HA  PHE A 766      10.766 -29.611  49.310  1.00  0.00           H  
ATOM   3291  HB3 PHE A 766      10.270 -27.112  51.006  1.00  0.00           H  
ATOM   3292  HB2 PHE A 766       9.513 -28.660  51.254  1.00  0.00           H  
ATOM   3293  HD1 PHE A 766       8.119 -29.694  49.315  1.00  0.00           H  
ATOM   3294  HD2 PHE A 766       9.307 -25.545  49.444  1.00  0.00           H  
ATOM   3295  HE1 PHE A 766       6.404 -29.146  47.607  1.00  0.00           H  
ATOM   3296  HE2 PHE A 766       7.588 -25.004  47.739  1.00  0.00           H  
ATOM   3297  HZ  PHE A 766       6.143 -26.804  46.809  1.00  0.00           H  
ATOM   3298  N   ALA A 767      12.766 -26.986  49.170  1.00 68.47           N  
ANISOU 3298  N   ALA A 767     8489   8302   9224    357   1121   1224
ATOM   3299  CA  ALA A 767      13.559 -26.142  48.285  1.00 67.08           C  
ANISOU 3299  CA  ALA A 767     8216   8226   9047    379    981   1153
ATOM   3300  C   ALA A 767      14.429 -26.964  47.325  1.00 72.16           C  
ANISOU 3300  C   ALA A 767     8878   8824   9716    428    929   1155
ATOM   3301  O   ALA A 767      14.555 -26.573  46.168  1.00 71.67           O  
ANISOU 3301  O   ALA A 767     8736   8771   9724    392    865   1082
ATOM   3302  CB  ALA A 767      14.468 -25.243  49.134  1.00  0.00           C  
ATOM   3303  HB1 ALA A 767      15.192 -24.716  48.518  1.00  0.00           H  
ATOM   3304  HB2 ALA A 767      13.890 -24.486  49.661  1.00  0.00           H  
ATOM   3305  HB3 ALA A 767      15.031 -25.816  49.871  1.00  0.00           H  
ATOM   3306  H   ALA A 767      13.012 -26.985  50.150  1.00  0.00           H  
ATOM   3307  HA  ALA A 767      12.888 -25.512  47.697  1.00  0.00           H  
ATOM   3308  N   MET A 768      15.007 -28.086  47.792  1.00 68.65           N  
ANISOU 3308  N   MET A 768     8552   8319   9211    515    966   1243
ATOM   3309  CA  MET A 768      15.969 -28.894  47.040  1.00 68.48           C  
ANISOU 3309  CA  MET A 768     8576   8248   9195    600    938   1262
ATOM   3310  C   MET A 768      15.334 -30.025  46.222  1.00 74.34           C  
ANISOU 3310  C   MET A 768     9360   8835  10052    528    996   1224
ATOM   3311  O   MET A 768      15.943 -30.428  45.231  1.00 74.31           O  
ANISOU 3311  O   MET A 768     9347   8810  10077    562    950   1181
ATOM   3312  CB  MET A 768      16.998 -29.499  48.012  1.00 71.74           C  
ANISOU 3312  CB  MET A 768     9108   8648   9502    733    955   1377
ATOM   3313  CG  MET A 768      17.998 -28.452  48.526  1.00 74.67           C  
ANISOU 3313  CG  MET A 768     9423   9187   9759    823    845   1407
ATOM   3314  SD  MET A 768      19.038 -27.689  47.244  1.00 76.77           S  
ANISOU 3314  SD  MET A 768     9524   9586  10060    829    718   1324
ATOM   3315  CE  MET A 768      18.284 -26.051  47.139  1.00 72.35           C  
ANISOU 3315  CE  MET A 768     8885   9171   9433    762    641   1290
ATOM   3316  H   MET A 768      14.837 -28.346  48.753  1.00  0.00           H  
ATOM   3317  HA  MET A 768      16.491 -28.270  46.321  1.00  0.00           H  
ATOM   3318  HB3 MET A 768      17.569 -30.292  47.524  1.00  0.00           H  
ATOM   3319  HB2 MET A 768      16.483 -29.971  48.850  1.00  0.00           H  
ATOM   3320  HG3 MET A 768      18.655 -28.925  49.255  1.00  0.00           H  
ATOM   3321  HG2 MET A 768      17.481 -27.660  49.066  1.00  0.00           H  
ATOM   3322  HE1 MET A 768      18.880 -25.414  46.487  1.00  0.00           H  
ATOM   3323  HE2 MET A 768      17.275 -26.109  46.736  1.00  0.00           H  
ATOM   3324  HE3 MET A 768      18.232 -25.592  48.125  1.00  0.00           H  
ATOM   3325  N   LEU A 769      14.118 -30.496  46.560  1.00 71.49           N  
ANISOU 3325  N   LEU A 769     9043   8367   9755    423   1097   1236
ATOM   3326  CA  LEU A 769      13.348 -31.378  45.674  1.00 71.76           C  
ANISOU 3326  CA  LEU A 769     9112   8250   9903    325   1139   1194
ATOM   3327  C   LEU A 769      12.798 -30.576  44.482  1.00 73.82           C  
ANISOU 3327  C   LEU A 769     9238   8563  10249    234   1054   1078
ATOM   3328  O   LEU A 769      12.740 -31.109  43.379  1.00 73.95           O  
ANISOU 3328  O   LEU A 769     9283   8500  10313    211   1021   1023
ATOM   3329  CB  LEU A 769      12.237 -32.139  46.449  1.00  0.00           C  
ATOM   3330  CG  LEU A 769      10.934 -31.405  46.857  1.00  0.00           C  
ATOM   3331  CD1 LEU A 769       9.850 -31.420  45.761  1.00  0.00           C  
ATOM   3332  CD2 LEU A 769      10.349 -32.043  48.129  1.00  0.00           C  
ATOM   3333  HB2 LEU A 769      11.968 -33.032  45.885  1.00  0.00           H  
ATOM   3334  HB3 LEU A 769      12.704 -32.521  47.357  1.00  0.00           H  
ATOM   3335  HG  LEU A 769      11.180 -30.372  47.090  1.00  0.00           H  
ATOM   3336 HD11 LEU A 769       8.944 -30.921  46.107  1.00  0.00           H  
ATOM   3337 HD12 LEU A 769      10.155 -30.911  44.850  1.00  0.00           H  
ATOM   3338 HD13 LEU A 769       9.577 -32.441  45.489  1.00  0.00           H  
ATOM   3339 HD21 LEU A 769       9.443 -31.528  48.448  1.00  0.00           H  
ATOM   3340 HD22 LEU A 769      10.094 -33.090  47.965  1.00  0.00           H  
ATOM   3341 HD23 LEU A 769      11.055 -32.002  48.959  1.00  0.00           H  
ATOM   3342  H   LEU A 769      13.672 -30.159  47.402  1.00  0.00           H  
ATOM   3343  HA  LEU A 769      14.029 -32.136  45.279  1.00  0.00           H  
ATOM   3344  N   ALA A 770      12.466 -29.286  44.684  1.00 69.05           N  
ANISOU 3344  N   ALA A 770     8501   8088   9647    195   1016   1042
ATOM   3345  CA  ALA A 770      12.031 -28.359  43.642  1.00 67.72           C  
ANISOU 3345  CA  ALA A 770     8204   7977   9549    118    932    944
ATOM   3346  C   ALA A 770      13.202 -27.892  42.758  1.00 71.65           C  
ANISOU 3346  C   ALA A 770     8691   8538   9995    199    828    903
ATOM   3347  O   ALA A 770      12.995 -27.668  41.567  1.00 71.64           O  
ANISOU 3347  O   ALA A 770     8674   8500  10047    151    776    833
ATOM   3348  CB  ALA A 770      11.402 -27.130  44.317  1.00  0.00           C  
ATOM   3349  HB1 ALA A 770      11.051 -26.408  43.578  1.00  0.00           H  
ATOM   3350  HB2 ALA A 770      10.541 -27.417  44.922  1.00  0.00           H  
ATOM   3351  HB3 ALA A 770      12.108 -26.617  44.971  1.00  0.00           H  
ATOM   3352  H   ALA A 770      12.540 -28.918  45.622  1.00  0.00           H  
ATOM   3353  HA  ALA A 770      11.281 -28.845  43.015  1.00  0.00           H  
ATOM   3354  N   TYR A 771      14.424 -27.794  43.315  1.00 66.70           N  
ANISOU 3354  N   TYR A 771     8074   8009   9261    318    800    952
ATOM   3355  CA  TYR A 771      15.652 -27.421  42.602  1.00 64.61           C  
ANISOU 3355  CA  TYR A 771     7781   7827   8940    404    718    935
ATOM   3356  C   TYR A 771      16.125 -28.563  41.688  1.00 69.69           C  
ANISOU 3356  C   TYR A 771     8520   8361   9598    458    742    930
ATOM   3357  O   TYR A 771      16.584 -28.302  40.580  1.00 69.84           O  
ANISOU 3357  O   TYR A 771     8513   8406   9617    475    690    876
ATOM   3358  CB  TYR A 771      16.771 -27.115  43.627  1.00  0.00           C  
ATOM   3359  CG  TYR A 771      17.650 -25.918  43.316  1.00  0.00           C  
ATOM   3360  CD1 TYR A 771      18.694 -26.005  42.371  1.00  0.00           C  
ATOM   3361  CD2 TYR A 771      17.437 -24.707  44.009  1.00  0.00           C  
ATOM   3362  CE1 TYR A 771      19.525 -24.891  42.135  1.00  0.00           C  
ATOM   3363  CE2 TYR A 771      18.286 -23.607  43.795  1.00  0.00           C  
ATOM   3364  CZ  TYR A 771      19.338 -23.701  42.866  1.00  0.00           C  
ATOM   3365  OH  TYR A 771      20.167 -22.635  42.677  1.00  0.00           O  
ATOM   3366  HB2 TYR A 771      16.330 -26.910  44.594  1.00  0.00           H  
ATOM   3367  HB3 TYR A 771      17.412 -27.980  43.805  1.00  0.00           H  
ATOM   3368  HD1 TYR A 771      18.860 -26.924  41.827  1.00  0.00           H  
ATOM   3369  HD2 TYR A 771      16.632 -24.623  44.725  1.00  0.00           H  
ATOM   3370  HE1 TYR A 771      20.318 -24.954  41.404  1.00  0.00           H  
ATOM   3371  HE2 TYR A 771      18.125 -22.690  44.343  1.00  0.00           H  
ATOM   3372  HH  TYR A 771      19.949 -21.893  43.219  1.00  0.00           H  
ATOM   3373  H   TYR A 771      14.506 -27.974  44.306  1.00  0.00           H  
ATOM   3374  HA  TYR A 771      15.441 -26.532  42.005  1.00  0.00           H  
ATOM   3375  N   PHE A 772      15.978 -29.819  42.148  1.00 66.77           N  
ANISOU 3375  N   PHE A 772     8277   7860   9234    487    826    987
ATOM   3376  CA  PHE A 772      16.313 -31.039  41.419  1.00 67.09           C  
ANISOU 3376  CA  PHE A 772     8442   7763   9287    541    861    981
ATOM   3377  C   PHE A 772      15.289 -31.323  40.304  1.00 71.14           C  
ANISOU 3377  C   PHE A 772     8960   8189   9882    414    837    877
ATOM   3378  O   PHE A 772      15.693 -31.723  39.213  1.00 70.37           O  
ANISOU 3378  O   PHE A 772     8897   8073   9768    459    807    826
ATOM   3379  CB  PHE A 772      16.353 -32.210  42.430  1.00  0.00           C  
ATOM   3380  CG  PHE A 772      16.631 -33.602  41.876  1.00  0.00           C  
ATOM   3381  CD1 PHE A 772      17.564 -33.802  40.833  1.00  0.00           C  
ATOM   3382  CD2 PHE A 772      15.944 -34.713  42.411  1.00  0.00           C  
ATOM   3383  CE1 PHE A 772      17.775 -35.091  40.308  1.00  0.00           C  
ATOM   3384  CE2 PHE A 772      16.171 -36.005  41.899  1.00  0.00           C  
ATOM   3385  CZ  PHE A 772      17.082 -36.193  40.842  1.00  0.00           C  
ATOM   3386  HB2 PHE A 772      17.121 -32.007  43.178  1.00  0.00           H  
ATOM   3387  HB3 PHE A 772      15.410 -32.241  42.979  1.00  0.00           H  
ATOM   3388  HD1 PHE A 772      18.110 -32.970  40.414  1.00  0.00           H  
ATOM   3389  HD2 PHE A 772      15.237 -34.578  43.217  1.00  0.00           H  
ATOM   3390  HE1 PHE A 772      18.473 -35.232  39.496  1.00  0.00           H  
ATOM   3391  HE2 PHE A 772      15.641 -36.850  42.313  1.00  0.00           H  
ATOM   3392  HZ  PHE A 772      17.251 -37.182  40.443  1.00  0.00           H  
ATOM   3393  H   PHE A 772      15.603 -29.937  43.080  1.00  0.00           H  
ATOM   3394  HA  PHE A 772      17.300 -30.911  40.971  1.00  0.00           H  
ATOM   3395  N   ILE A 773      13.988 -31.073  40.548  1.00 68.24           N  
ANISOU 3395  N   ILE A 773     8550   7781   9598    257    846    849
ATOM   3396  CA  ILE A 773      12.912 -31.176  39.555  1.00 68.89           C  
ANISOU 3396  CA  ILE A 773     8616   7793   9767    115    803    756
ATOM   3397  C   ILE A 773      13.042 -30.104  38.451  1.00 74.17           C  
ANISOU 3397  C   ILE A 773     9180   8586  10414    118    697    681
ATOM   3398  O   ILE A 773      12.720 -30.399  37.303  1.00 75.91           O  
ANISOU 3398  O   ILE A 773     9453   8747  10641     89    652    609
ATOM   3399  CB  ILE A 773      11.530 -31.147  40.276  1.00 72.77           C  
ANISOU 3399  CB  ILE A 773     9041   8250  10360    -43    838    761
ATOM   3400  CG1 ILE A 773      11.253 -32.482  41.017  1.00 74.50           C  
ANISOU 3400  CG1 ILE A 773     9380   8329  10599    -64    957    842
ATOM   3401  CG2 ILE A 773      10.321 -30.760  39.395  1.00 73.60           C  
ANISOU 3401  CG2 ILE A 773     9082   8320  10561   -198    762    667
ATOM   3402  CD1 ILE A 773      10.876 -33.675  40.122  1.00 84.16           C  
ANISOU 3402  CD1 ILE A 773    10804   9366  11807    -28    995    848
ATOM   3403  H   ILE A 773      13.727 -30.768  41.475  1.00  0.00           H  
ATOM   3404  HA  ILE A 773      13.010 -32.141  39.063  1.00  0.00           H  
ATOM   3405  HB  ILE A 773      11.588 -30.370  41.039  1.00  0.00           H  
ATOM   3406 HG13 ILE A 773      10.451 -32.325  41.740  1.00  0.00           H  
ATOM   3407 HG12 ILE A 773      12.124 -32.771  41.602  1.00  0.00           H  
ATOM   3408 HG21 ILE A 773       9.386 -30.860  39.948  1.00  0.00           H  
ATOM   3409 HG22 ILE A 773      10.377 -29.723  39.064  1.00  0.00           H  
ATOM   3410 HG23 ILE A 773      10.250 -31.388  38.506  1.00  0.00           H  
ATOM   3411 HD11 ILE A 773      10.730 -34.571  40.727  1.00  0.00           H  
ATOM   3412 HD12 ILE A 773       9.947 -33.499  39.580  1.00  0.00           H  
ATOM   3413 HD13 ILE A 773      11.653 -33.902  39.393  1.00  0.00           H  
ATOM   3414  N   THR A 774      13.552 -28.900  38.768  1.00 68.64           N  
ANISOU 3414  N   THR A 774     8356   8047   9678    152    659    699
ATOM   3415  CA  THR A 774      13.806 -27.835  37.790  1.00 66.77           C  
ANISOU 3415  CA  THR A 774     8029   7927   9416    153    565    641
ATOM   3416  C   THR A 774      15.115 -28.104  37.016  1.00 72.34           C  
ANISOU 3416  C   THR A 774     8802   8638  10047    262    555    631
ATOM   3417  O   THR A 774      15.193 -27.752  35.840  1.00 72.77           O  
ANISOU 3417  O   THR A 774     8865   8687  10097    230    501    560
ATOM   3418  CB  THR A 774      13.888 -26.472  38.528  1.00  0.00           C  
ATOM   3419  OG1 THR A 774      12.626 -26.189  39.097  1.00  0.00           O  
ATOM   3420  CG2 THR A 774      14.206 -25.267  37.620  1.00  0.00           C  
ATOM   3421  HB  THR A 774      14.621 -26.526  39.333  1.00  0.00           H  
ATOM   3422  HG1 THR A 774      12.578 -26.614  39.942  1.00  0.00           H  
ATOM   3423 HG21 THR A 774      14.127 -24.328  38.170  1.00  0.00           H  
ATOM   3424 HG22 THR A 774      15.221 -25.313  37.223  1.00  0.00           H  
ATOM   3425 HG23 THR A 774      13.519 -25.212  36.776  1.00  0.00           H  
ATOM   3426  H   THR A 774      13.793 -28.716  39.732  1.00  0.00           H  
ATOM   3427  HA  THR A 774      12.986 -27.797  37.070  1.00  0.00           H  
ATOM   3428  N   TRP A 775      16.116 -28.758  37.641  1.00 69.45           N  
ANISOU 3428  N   TRP A 775     8487   8282   9621    395    612    704
ATOM   3429  CA  TRP A 775      17.386 -29.139  37.019  1.00 69.90           C  
ANISOU 3429  CA  TRP A 775     8591   8356   9612    527    625    712
ATOM   3430  C   TRP A 775      17.182 -30.258  35.980  1.00 76.01           C  
ANISOU 3430  C   TRP A 775     9514   8963  10403    519    658    654
ATOM   3431  O   TRP A 775      17.684 -30.143  34.863  1.00 76.81           O  
ANISOU 3431  O   TRP A 775     9638   9076  10469    541    635    596
ATOM   3432  CB  TRP A 775      18.386 -29.599  38.111  1.00 69.07           C  
ANISOU 3432  CB  TRP A 775     8497   8294   9453    673    673    816
ATOM   3433  CG  TRP A 775      19.777 -29.914  37.630  1.00 70.62           C  
ANISOU 3433  CG  TRP A 775     8683   8560   9588    826    684    841
ATOM   3434  CD1 TRP A 775      20.832 -29.067  37.672  1.00 72.97           C  
ANISOU 3434  CD1 TRP A 775     8849   9037   9838    884    639    876
ATOM   3435  CD2 TRP A 775      20.271 -31.133  36.992  1.00 71.94           C  
ANISOU 3435  CD2 TRP A 775     8977   8620   9738    944    753    839
ATOM   3436  NE1 TRP A 775      21.915 -29.652  37.048  1.00 73.40           N  
ANISOU 3436  NE1 TRP A 775     8915   9118   9856   1031    680    901
ATOM   3437  CE2 TRP A 775      21.600 -30.892  36.533  1.00 76.03           C  
ANISOU 3437  CE2 TRP A 775     9412   9274  10202   1083    755    878
ATOM   3438  CE3 TRP A 775      19.725 -32.411  36.720  1.00 74.50           C  
ANISOU 3438  CE3 TRP A 775     9482   8738  10087    946    816    809
ATOM   3439  CZ2 TRP A 775      22.302 -31.821  35.744  1.00 76.75           C  
ANISOU 3439  CZ2 TRP A 775     9588   9309  10264   1243    829    887
ATOM   3440  CZ3 TRP A 775      20.439 -33.370  35.973  1.00 77.16           C  
ANISOU 3440  CZ3 TRP A 775     9930   9001  10386   1098    882    811
ATOM   3441  CH2 TRP A 775      21.719 -33.071  35.470  1.00 78.09           C  
ANISOU 3441  CH2 TRP A 775     9956   9264  10450   1255    895    850
ATOM   3442  H   TRP A 775      15.990 -29.002  38.613  1.00  0.00           H  
ATOM   3443  HA  TRP A 775      17.799 -28.264  36.513  1.00  0.00           H  
ATOM   3444  HB3 TRP A 775      18.008 -30.468  38.647  1.00  0.00           H  
ATOM   3445  HB2 TRP A 775      18.480 -28.806  38.853  1.00  0.00           H  
ATOM   3446  HD1 TRP A 775      20.802 -28.069  38.083  1.00  0.00           H  
ATOM   3447  HE1 TRP A 775      22.803 -29.181  36.928  1.00  0.00           H  
ATOM   3448  HE3 TRP A 775      18.736 -32.651  37.076  1.00  0.00           H  
ATOM   3449  HZ2 TRP A 775      23.289 -31.589  35.372  1.00  0.00           H  
ATOM   3450  HZ3 TRP A 775      19.993 -34.332  35.771  1.00  0.00           H  
ATOM   3451  HH2 TRP A 775      22.255 -33.801  34.882  1.00  0.00           H  
ATOM   3452  N   VAL A 776      16.442 -31.324  36.335  1.00 72.35           N  
ANISOU 3452  N   VAL A 776     9164   8339   9986    476    714    667
ATOM   3453  CA  VAL A 776      16.213 -32.495  35.480  1.00 72.99           C  
ANISOU 3453  CA  VAL A 776     9414   8232  10086    445    742    610
ATOM   3454  C   VAL A 776      15.137 -32.228  34.404  1.00 76.17           C  
ANISOU 3454  C   VAL A 776     9803   8616  10523    298    657    500
ATOM   3455  O   VAL A 776      15.075 -32.968  33.424  1.00 77.52           O  
ANISOU 3455  O   VAL A 776    10103   8692  10661    309    652    433
ATOM   3456  CB  VAL A 776      15.836 -33.708  36.382  1.00  0.00           C  
ATOM   3457  CG1 VAL A 776      14.389 -33.690  36.906  1.00  0.00           C  
ATOM   3458  CG2 VAL A 776      16.145 -35.055  35.708  1.00  0.00           C  
ATOM   3459  HB  VAL A 776      16.485 -33.663  37.258  1.00  0.00           H  
ATOM   3460 HG11 VAL A 776      14.259 -34.398  37.725  1.00  0.00           H  
ATOM   3461 HG12 VAL A 776      14.128 -32.703  37.274  1.00  0.00           H  
ATOM   3462 HG13 VAL A 776      13.670 -33.950  36.129  1.00  0.00           H  
ATOM   3463 HG21 VAL A 776      15.975 -35.883  36.397  1.00  0.00           H  
ATOM   3464 HG22 VAL A 776      15.519 -35.223  34.831  1.00  0.00           H  
ATOM   3465 HG23 VAL A 776      17.187 -35.106  35.389  1.00  0.00           H  
ATOM   3466  H   VAL A 776      16.061 -31.355  37.272  1.00  0.00           H  
ATOM   3467  HA  VAL A 776      17.150 -32.722  34.966  1.00  0.00           H  
ATOM   3468  N   SER A 777      14.327 -31.164  34.560  1.00 69.85           N  
ANISOU 3468  N   SER A 777     8856   7908   9778    174    588    484
ATOM   3469  CA  SER A 777      13.402 -30.656  33.546  1.00 69.12           C  
ANISOU 3469  CA  SER A 777     8733   7814   9717     44    489    391
ATOM   3470  C   SER A 777      14.143 -29.757  32.539  1.00 72.91           C  
ANISOU 3470  C   SER A 777     9175   8414  10112    115    436    356
ATOM   3471  O   SER A 777      13.785 -29.762  31.364  1.00 73.48           O  
ANISOU 3471  O   SER A 777     9318   8443  10160     68    379    276
ATOM   3472  CB  SER A 777      12.299 -29.835  34.251  1.00  0.00           C  
ATOM   3473  OG  SER A 777      11.378 -29.254  33.347  1.00  0.00           O  
ATOM   3474  HB2 SER A 777      11.734 -30.479  34.924  1.00  0.00           H  
ATOM   3475  HB3 SER A 777      12.735 -29.039  34.857  1.00  0.00           H  
ATOM   3476  HG  SER A 777      11.848 -28.676  32.766  1.00  0.00           H  
ATOM   3477  H   SER A 777      14.415 -30.626  35.410  1.00  0.00           H  
ATOM   3478  HA  SER A 777      12.944 -31.489  33.009  1.00  0.00           H  
ATOM   3479  N   PHE A 778      15.183 -29.024  32.980  1.00 68.57           N  
ANISOU 3479  N   PHE A 778     8528   8011   9514    222    456    417
ATOM   3480  CA  PHE A 778      15.986 -28.130  32.149  1.00 67.65           C  
ANISOU 3480  CA  PHE A 778     8361   8021   9322    280    419    402
ATOM   3481  C   PHE A 778      16.872 -28.891  31.141  1.00 72.56           C  
ANISOU 3481  C   PHE A 778     9121   8580   9868    369    461    363
ATOM   3482  O   PHE A 778      17.004 -28.423  30.012  1.00 74.47           O  
ANISOU 3482  O   PHE A 778     9376   8859  10060    347    413    307
ATOM   3483  CB  PHE A 778      16.855 -27.230  33.057  1.00 68.25           C  
ANISOU 3483  CB  PHE A 778     8314   8253   9364    370    438    484
ATOM   3484  CG  PHE A 778      17.841 -26.358  32.304  1.00 69.23           C  
ANISOU 3484  CG  PHE A 778     8380   8510   9416    426    415    484
ATOM   3485  CD1 PHE A 778      17.444 -25.115  31.769  1.00 70.99           C  
ANISOU 3485  CD1 PHE A 778     8517   8820   9636    341    331    455
ATOM   3486  CD2 PHE A 778      19.139 -26.844  32.056  1.00 71.87           C  
ANISOU 3486  CD2 PHE A 778     8742   8879   9686    565    484    519
ATOM   3487  CE1 PHE A 778      18.358 -24.351  31.020  1.00 71.27           C  
ANISOU 3487  CE1 PHE A 778     8507   8971   9603    378    318    463
ATOM   3488  CE2 PHE A 778      20.029 -26.104  31.267  1.00 73.57           C  
ANISOU 3488  CE2 PHE A 778     8889   9225   9841    606    476    527
ATOM   3489  CZ  PHE A 778      19.654 -24.839  30.779  1.00 70.56           C  
ANISOU 3489  CZ  PHE A 778     8433   8923   9454    503    394    500
ATOM   3490  H   PHE A 778      15.414 -29.066  33.963  1.00  0.00           H  
ATOM   3491  HA  PHE A 778      15.310 -27.481  31.593  1.00  0.00           H  
ATOM   3492  HB3 PHE A 778      17.412 -27.832  33.775  1.00  0.00           H  
ATOM   3493  HB2 PHE A 778      16.210 -26.582  33.650  1.00  0.00           H  
ATOM   3494  HD1 PHE A 778      16.438 -24.754  31.913  1.00  0.00           H  
ATOM   3495  HD2 PHE A 778      19.431 -27.814  32.426  1.00  0.00           H  
ATOM   3496  HE1 PHE A 778      18.061 -23.402  30.609  1.00  0.00           H  
ATOM   3497  HE2 PHE A 778      21.007 -26.509  31.059  1.00  0.00           H  
ATOM   3498  HZ  PHE A 778      20.351 -24.252  30.203  1.00  0.00           H  
ATOM   3499  N   VAL A 779      17.490 -30.022  31.536  1.00 68.30           N  
ANISOU 3499  N   VAL A 779     8693   7945   9312    478    554    395
ATOM   3500  CA  VAL A 779      18.339 -30.883  30.695  1.00 69.31           C  
ANISOU 3500  CA  VAL A 779     8964   8009   9363    594    617    362
ATOM   3501  C   VAL A 779      17.704 -31.248  29.327  1.00 74.26           C  
ANISOU 3501  C   VAL A 779     9736   8510   9970    484    562    245
ATOM   3502  O   VAL A 779      18.268 -30.855  28.305  1.00 72.78           O  
ANISOU 3502  O   VAL A 779     9560   8387   9708    503    540    201
ATOM   3503  CB  VAL A 779      18.893 -32.083  31.519  1.00 73.64           C  
ANISOU 3503  CB  VAL A 779     9623   8455   9904    743    728    419
ATOM   3504  CG1 VAL A 779      19.528 -33.202  30.666  1.00 74.84           C  
ANISOU 3504  CG1 VAL A 779     9919   8546   9972    886    805    383
ATOM   3505  CG2 VAL A 779      19.919 -31.612  32.559  1.00 72.49           C  
ANISOU 3505  CG2 VAL A 779     9334   8445   9764    849    758    535
ATOM   3506  H   VAL A 779      17.354 -30.316  32.493  1.00  0.00           H  
ATOM   3507  HA  VAL A 779      19.203 -30.266  30.441  1.00  0.00           H  
ATOM   3508  HB  VAL A 779      18.073 -32.527  32.083  1.00  0.00           H  
ATOM   3509 HG11 VAL A 779      19.957 -33.979  31.299  1.00  0.00           H  
ATOM   3510 HG12 VAL A 779      18.798 -33.693  30.022  1.00  0.00           H  
ATOM   3511 HG13 VAL A 779      20.327 -32.812  30.034  1.00  0.00           H  
ATOM   3512 HG21 VAL A 779      20.236 -32.439  33.192  1.00  0.00           H  
ATOM   3513 HG22 VAL A 779      20.809 -31.204  32.078  1.00  0.00           H  
ATOM   3514 HG23 VAL A 779      19.512 -30.843  33.211  1.00  0.00           H  
ATOM   3515  N   PRO A 780      16.528 -31.918  29.272  1.00 72.14           N  
ANISOU 3515  N   PRO A 780     9571   8076   9763    355    527    195
ATOM   3516  CA  PRO A 780      15.816 -32.219  28.022  1.00 72.79           C  
ANISOU 3516  CA  PRO A 780     9788   8054   9817    244    451     83
ATOM   3517  C   PRO A 780      14.989 -31.040  27.463  1.00 78.35           C  
ANISOU 3517  C   PRO A 780    10371   8879  10520    129    323     43
ATOM   3518  O   PRO A 780      14.228 -31.261  26.528  1.00 79.50           O  
ANISOU 3518  O   PRO A 780    10624   8994  10591     98    269    -36
ATOM   3519  CB  PRO A 780      14.898 -33.395  28.394  1.00 75.18           C  
ANISOU 3519  CB  PRO A 780    10181   8177  10208    110    433     60
ATOM   3520  CG  PRO A 780      14.540 -33.123  29.843  1.00 79.06           C  
ANISOU 3520  CG  PRO A 780    10522   8727  10788    107    472    159
ATOM   3521  CD  PRO A 780      15.820 -32.513  30.408  1.00 74.11           C  
ANISOU 3521  CD  PRO A 780     9835   8220  10101    302    559    241
ATOM   3522  HA  PRO A 780      16.515 -32.537  27.245  1.00  0.00           H  
ATOM   3523  HB3 PRO A 780      15.459 -34.328  28.326  1.00  0.00           H  
ATOM   3524  HB2 PRO A 780      14.018 -33.506  27.758  1.00  0.00           H  
ATOM   3525  HG3 PRO A 780      14.223 -34.016  30.383  1.00  0.00           H  
ATOM   3526  HG2 PRO A 780      13.729 -32.395  29.895  1.00  0.00           H  
ATOM   3527  HD2 PRO A 780      15.596 -31.787  31.183  1.00  0.00           H  
ATOM   3528  HD3 PRO A 780      16.427 -33.308  30.839  1.00  0.00           H  
ATOM   3529  N   LEU A 781      15.127 -29.816  28.002  1.00 73.69           N  
ANISOU 3529  N   LEU A 781     9577   8418  10005     75    277     98
ATOM   3530  CA  LEU A 781      14.453 -28.593  27.549  1.00 72.54           C  
ANISOU 3530  CA  LEU A 781     9320   8379   9861    -16    158     68
ATOM   3531  C   LEU A 781      15.441 -27.602  26.896  1.00 78.60           C  
ANISOU 3531  C   LEU A 781    10077   9271  10517     88    176     78
ATOM   3532  O   LEU A 781      15.010 -26.754  26.115  1.00 79.29           O  
ANISOU 3532  O   LEU A 781    10221   9368  10539     46    102     18
ATOM   3533  CB  LEU A 781      13.725 -27.980  28.766  1.00  0.00           C  
ATOM   3534  CG  LEU A 781      12.992 -26.637  28.570  1.00  0.00           C  
ATOM   3535  CD1 LEU A 781      11.871 -26.722  27.520  1.00  0.00           C  
ATOM   3536  CD2 LEU A 781      12.444 -26.124  29.910  1.00  0.00           C  
ATOM   3537  HB2 LEU A 781      13.002 -28.709  29.132  1.00  0.00           H  
ATOM   3538  HB3 LEU A 781      14.449 -27.848  29.566  1.00  0.00           H  
ATOM   3539  HG  LEU A 781      13.720 -25.902  28.238  1.00  0.00           H  
ATOM   3540 HD11 LEU A 781      11.360 -25.765  27.414  1.00  0.00           H  
ATOM   3541 HD12 LEU A 781      12.259 -26.989  26.537  1.00  0.00           H  
ATOM   3542 HD13 LEU A 781      11.126 -27.468  27.797  1.00  0.00           H  
ATOM   3543 HD21 LEU A 781      11.957 -25.155  29.794  1.00  0.00           H  
ATOM   3544 HD22 LEU A 781      11.715 -26.816  30.332  1.00  0.00           H  
ATOM   3545 HD23 LEU A 781      13.245 -26.001  30.641  1.00  0.00           H  
ATOM   3546  H   LEU A 781      15.759 -29.714  28.784  1.00  0.00           H  
ATOM   3547  HA  LEU A 781      13.705 -28.835  26.795  1.00  0.00           H  
ATOM   3548  N   LEU A 782      16.754 -27.731  27.160  1.00 75.56           N  
ANISOU 3548  N   LEU A 782     9622   8980  10106    218    271    155
ATOM   3549  CA  LEU A 782      17.817 -26.963  26.512  1.00 75.57           C  
ANISOU 3549  CA  LEU A 782     9590   9109  10015    305    299    176
ATOM   3550  C   LEU A 782      18.420 -27.750  25.335  1.00 81.32           C  
ANISOU 3550  C   LEU A 782    10497   9766  10635    384    360    121
ATOM   3551  O   LEU A 782      18.727 -27.145  24.309  1.00 80.32           O  
ANISOU 3551  O   LEU A 782    10400   9694  10424    373    332     89
ATOM   3552  CB  LEU A 782      18.955 -26.725  27.540  1.00  0.00           C  
ATOM   3553  CG  LEU A 782      20.119 -25.837  27.024  1.00  0.00           C  
ATOM   3554  CD1 LEU A 782      19.725 -24.357  26.991  1.00  0.00           C  
ATOM   3555  CD2 LEU A 782      21.412 -26.057  27.816  1.00  0.00           C  
ATOM   3556  HB2 LEU A 782      18.539 -26.277  28.444  1.00  0.00           H  
ATOM   3557  HB3 LEU A 782      19.351 -27.690  27.861  1.00  0.00           H  
ATOM   3558  HG  LEU A 782      20.379 -26.115  26.005  1.00  0.00           H  
ATOM   3559 HD11 LEU A 782      20.531 -23.742  26.592  1.00  0.00           H  
ATOM   3560 HD12 LEU A 782      18.857 -24.199  26.357  1.00  0.00           H  
ATOM   3561 HD13 LEU A 782      19.476 -23.994  27.986  1.00  0.00           H  
ATOM   3562 HD21 LEU A 782      22.242 -25.508  27.371  1.00  0.00           H  
ATOM   3563 HD22 LEU A 782      21.326 -25.731  28.847  1.00  0.00           H  
ATOM   3564 HD23 LEU A 782      21.681 -27.113  27.826  1.00  0.00           H  
ATOM   3565  H   LEU A 782      17.035 -28.425  27.838  1.00  0.00           H  
ATOM   3566  HA  LEU A 782      17.435 -26.005  26.154  1.00  0.00           H  
ATOM   3567  N   ALA A 783      18.648 -29.063  25.513  1.00 79.63           N  
ANISOU 3567  N   ALA A 783    10417   9424  10413    467    451    111
ATOM   3568  CA  ALA A 783      19.512 -29.909  24.689  1.00 80.78           C  
ANISOU 3568  CA  ALA A 783    10748   9496  10449    570    532     60
ATOM   3569  C   ALA A 783      18.832 -30.393  23.385  1.00 85.29           C  
ANISOU 3569  C   ALA A 783    11524   9909  10975    461    456    -58
ATOM   3570  O   ALA A 783      18.255 -29.591  22.648  1.00 85.70           O  
ANISOU 3570  O   ALA A 783    11738   9917  10907    525    502   -115
ATOM   3571  CB  ALA A 783      19.951 -31.093  25.577  1.00  0.00           C  
ATOM   3572  HB1 ALA A 783      20.406 -30.735  26.501  1.00  0.00           H  
ATOM   3573  HB2 ALA A 783      19.110 -31.731  25.852  1.00  0.00           H  
ATOM   3574  HB3 ALA A 783      20.702 -31.712  25.084  1.00  0.00           H  
ATOM   3575  H   ALA A 783      18.323 -29.473  26.378  1.00  0.00           H  
ATOM   3576  HA  ALA A 783      20.399 -29.339  24.407  1.00  0.00           H  
ATOM   3577  N   ASN A 784      18.995 -31.683  23.046  1.00 31.02           N  
ATOM   3578  CA  ASN A 784      18.696 -32.275  21.739  1.00 32.28           C  
ATOM   3579  C   ASN A 784      17.339 -33.000  21.686  1.00 31.44           C  
ATOM   3580  O   ASN A 784      16.830 -33.213  20.586  1.00 32.07           O  
ATOM   3581  CB  ASN A 784      19.801 -33.306  21.404  1.00  0.00           C  
ATOM   3582  CG  ASN A 784      21.169 -32.657  21.157  1.00  0.00           C  
ATOM   3583  OD1 ASN A 784      21.820 -32.191  22.089  1.00  0.00           O  
ATOM   3584  ND2 ASN A 784      21.606 -32.614  19.897  1.00  0.00           N  
ATOM   3585  HB2 ASN A 784      19.903 -34.031  22.213  1.00  0.00           H  
ATOM   3586  HB3 ASN A 784      19.529 -33.883  20.517  1.00  0.00           H  
ATOM   3587 HD22 ASN A 784      22.501 -32.193  19.697  1.00  0.00           H  
ATOM   3588 HD21 ASN A 784      21.047 -33.003  19.152  1.00  0.00           H  
ATOM   3589  H   ASN A 784      19.498 -32.268  23.698  1.00  0.00           H  
ATOM   3590  HA  ASN A 784      18.686 -31.502  20.968  1.00  0.00           H  
ATOM   3591  N   VAL A 785      16.738 -33.355  22.837  1.00 31.02           N  
ATOM   3592  CA  VAL A 785      15.393 -33.942  22.929  1.00 30.54           C  
ATOM   3593  C   VAL A 785      14.356 -32.829  22.670  1.00 30.29           C  
ATOM   3594  O   VAL A 785      13.450 -32.984  21.853  1.00 30.82           O  
ATOM   3595  CB  VAL A 785      15.184 -34.561  24.345  1.00  0.00           C  
ATOM   3596  CG1 VAL A 785      13.818 -35.261  24.492  1.00  0.00           C  
ATOM   3597  CG2 VAL A 785      16.300 -35.552  24.725  1.00  0.00           C  
ATOM   3598  HB  VAL A 785      15.215 -33.758  25.084  1.00  0.00           H  
ATOM   3599 HG11 VAL A 785      13.694 -35.670  25.495  1.00  0.00           H  
ATOM   3600 HG12 VAL A 785      12.982 -34.584  24.322  1.00  0.00           H  
ATOM   3601 HG13 VAL A 785      13.721 -36.085  23.784  1.00  0.00           H  
ATOM   3602 HG21 VAL A 785      16.118 -35.987  25.708  1.00  0.00           H  
ATOM   3603 HG22 VAL A 785      16.362 -36.370  24.006  1.00  0.00           H  
ATOM   3604 HG23 VAL A 785      17.277 -35.071  24.770  1.00  0.00           H  
ATOM   3605  H   VAL A 785      17.213 -33.149  23.704  1.00  0.00           H  
ATOM   3606  HA  VAL A 785      15.283 -34.722  22.172  1.00  0.00           H  
ATOM   3607  N   GLN A 786      14.553 -31.698  23.360  1.00 27.98           N  
ATOM   3608  CA  GLN A 786      13.896 -30.401  23.248  1.00 27.56           C  
ATOM   3609  C   GLN A 786      14.955 -29.382  23.741  1.00 27.51           C  
ATOM   3610  O   GLN A 786      15.804 -29.752  24.550  1.00 28.08           O  
ATOM   3611  CB  GLN A 786      12.558 -30.342  24.051  1.00  0.00           C  
ATOM   3612  CG  GLN A 786      11.874 -31.668  24.475  1.00  0.00           C  
ATOM   3613  CD  GLN A 786      10.760 -31.525  25.523  1.00  0.00           C  
ATOM   3614  OE1 GLN A 786      10.193 -32.530  25.944  1.00  0.00           O  
ATOM   3615  NE2 GLN A 786      10.434 -30.308  25.968  1.00  0.00           N  
ATOM   3616  HB2 GLN A 786      12.728 -29.739  24.942  1.00  0.00           H  
ATOM   3617  HB3 GLN A 786      11.828 -29.795  23.456  1.00  0.00           H  
ATOM   3618  HG2 GLN A 786      11.466 -32.171  23.598  1.00  0.00           H  
ATOM   3619  HG3 GLN A 786      12.595 -32.352  24.916  1.00  0.00           H  
ATOM   3620 HE22 GLN A 786       9.707 -30.211  26.661  1.00  0.00           H  
ATOM   3621 HE21 GLN A 786      10.918 -29.495  25.617  1.00  0.00           H  
ATOM   3622  H   GLN A 786      15.325 -31.705  24.013  1.00  0.00           H  
ATOM   3623  HA  GLN A 786      13.694 -30.221  22.192  1.00  0.00           H  
ATOM   3624  N   VAL A 787      14.977 -28.098  23.350  1.00 85.70           N  
ANISOU 3624  N   VAL A 787    11476   9985  11101     28     44   -178
ATOM   3625  CA  VAL A 787      14.216 -27.366  22.343  1.00 85.46           C  
ANISOU 3625  CA  VAL A 787    11379  10022  11071    -91   -113   -203
ATOM   3626  C   VAL A 787      15.053 -26.136  21.916  1.00 87.01           C  
ANISOU 3626  C   VAL A 787    11486  10382  11193    -22    -93   -152
ATOM   3627  O   VAL A 787      16.093 -25.844  22.511  1.00 85.28           O  
ANISOU 3627  O   VAL A 787    11195  10246  10961     95     31    -83
ATOM   3628  CB  VAL A 787      12.772 -27.070  22.854  1.00  0.00           C  
ATOM   3629  CG1 VAL A 787      12.581 -25.716  23.550  1.00  0.00           C  
ATOM   3630  CG2 VAL A 787      11.728 -27.258  21.742  1.00  0.00           C  
ATOM   3631  HB  VAL A 787      12.532 -27.784  23.632  1.00  0.00           H  
ATOM   3632 HG11 VAL A 787      11.631 -25.681  24.084  1.00  0.00           H  
ATOM   3633 HG12 VAL A 787      13.371 -25.517  24.274  1.00  0.00           H  
ATOM   3634 HG13 VAL A 787      12.564 -24.916  22.816  1.00  0.00           H  
ATOM   3635 HG21 VAL A 787      10.717 -27.115  22.124  1.00  0.00           H  
ATOM   3636 HG22 VAL A 787      11.879 -26.549  20.928  1.00  0.00           H  
ATOM   3637 HG23 VAL A 787      11.778 -28.263  21.321  1.00  0.00           H  
ATOM   3638  HA  VAL A 787      14.163 -28.018  21.469  1.00  0.00           H  
ATOM   3639  H   VAL A 787      15.702 -27.541  23.782  1.00  0.00           H  
ATOM   3640  N   VAL A 788      14.592 -25.396  20.894  1.00 83.28           N  
ANISOU 3640  N   VAL A 788    11016   9954  10674   -101   -223   -180
ATOM   3641  CA  VAL A 788      15.247 -24.197  20.344  1.00 82.18           C  
ANISOU 3641  CA  VAL A 788    10811   9951  10462    -64   -223   -132
ATOM   3642  C   VAL A 788      14.994 -22.902  21.162  1.00 82.28           C  
ANISOU 3642  C   VAL A 788    10608  10063  10591   -116   -295    -67
ATOM   3643  O   VAL A 788      15.470 -21.838  20.769  1.00 81.88           O  
ANISOU 3643  O   VAL A 788    10524  10081  10503   -149   -379    -52
ATOM   3644  CB  VAL A 788      14.781 -23.999  18.874  1.00  0.00           C  
ATOM   3645  CG1 VAL A 788      15.286 -25.135  17.967  1.00  0.00           C  
ATOM   3646  CG2 VAL A 788      13.258 -23.812  18.713  1.00  0.00           C  
ATOM   3647  HB  VAL A 788      15.251 -23.090  18.493  1.00  0.00           H  
ATOM   3648 HG11 VAL A 788      15.048 -24.938  16.921  1.00  0.00           H  
ATOM   3649 HG12 VAL A 788      16.368 -25.246  18.039  1.00  0.00           H  
ATOM   3650 HG13 VAL A 788      14.836 -26.092  18.231  1.00  0.00           H  
ATOM   3651 HG21 VAL A 788      12.998 -23.635  17.669  1.00  0.00           H  
ATOM   3652 HG22 VAL A 788      12.704 -24.692  19.040  1.00  0.00           H  
ATOM   3653 HG23 VAL A 788      12.891 -22.957  19.282  1.00  0.00           H  
ATOM   3654  H   VAL A 788      13.731 -25.683  20.453  1.00  0.00           H  
ATOM   3655  HA  VAL A 788      16.327 -24.359  20.341  1.00  0.00           H  
ATOM   3656  N   LEU A 789      14.293 -22.986  22.307  1.00 75.43           N  
ANISOU 3656  N   LEU A 789     9613   9195   9852   -113   -253    -28
ATOM   3657  CA  LEU A 789      13.943 -21.886  23.221  1.00 72.52           C  
ANISOU 3657  CA  LEU A 789     9058   8908   9590   -144   -294     30
ATOM   3658  C   LEU A 789      15.078 -21.614  24.245  1.00 73.07           C  
ANISOU 3658  C   LEU A 789     9033   9059   9672    -54   -170    107
ATOM   3659  O   LEU A 789      14.833 -21.077  25.324  1.00 70.78           O  
ANISOU 3659  O   LEU A 789     8618   8798   9475    -64   -165    148
ATOM   3660  CB  LEU A 789      12.633 -22.318  23.939  1.00  0.00           C  
ATOM   3661  CG  LEU A 789      11.787 -21.220  24.622  1.00  0.00           C  
ATOM   3662  CD1 LEU A 789      11.237 -20.192  23.619  1.00  0.00           C  
ATOM   3663  CD2 LEU A 789      10.635 -21.851  25.420  1.00  0.00           C  
ATOM   3664  HB2 LEU A 789      11.977 -22.793  23.210  1.00  0.00           H  
ATOM   3665  HB3 LEU A 789      12.869 -23.092  24.671  1.00  0.00           H  
ATOM   3666  HG  LEU A 789      12.401 -20.692  25.342  1.00  0.00           H  
ATOM   3667 HD11 LEU A 789      10.608 -19.457  24.121  1.00  0.00           H  
ATOM   3668 HD12 LEU A 789      12.036 -19.640  23.126  1.00  0.00           H  
ATOM   3669 HD13 LEU A 789      10.634 -20.673  22.847  1.00  0.00           H  
ATOM   3670 HD21 LEU A 789      10.061 -21.090  25.949  1.00  0.00           H  
ATOM   3671 HD22 LEU A 789       9.948 -22.392  24.767  1.00  0.00           H  
ATOM   3672 HD23 LEU A 789      11.005 -22.554  26.165  1.00  0.00           H  
ATOM   3673  H   LEU A 789      13.967 -23.904  22.572  1.00  0.00           H  
ATOM   3674  HA  LEU A 789      13.777 -20.982  22.635  1.00  0.00           H  
ATOM   3675  N   ARG A 790      16.321 -21.985  23.887  1.00 69.53           N  
ANISOU 3675  N   ARG A 790     8641   8653   9126     36    -71    127
ATOM   3676  CA  ARG A 790      17.570 -21.985  24.654  1.00 67.40           C  
ANISOU 3676  CA  ARG A 790     8289   8465   8856    132     45    201
ATOM   3677  C   ARG A 790      17.838 -20.831  25.643  1.00 68.90           C  
ANISOU 3677  C   ARG A 790     8320   8772   9087    111     19    269
ATOM   3678  O   ARG A 790      18.117 -21.138  26.800  1.00 67.29           O  
ANISOU 3678  O   ARG A 790     8030   8602   8934    151     68    320
ATOM   3679  CB  ARG A 790      18.781 -22.292  23.748  1.00  0.00           C  
ATOM   3680  CG  ARG A 790      18.615 -23.572  22.909  1.00  0.00           C  
ATOM   3681  CD  ARG A 790      19.876 -23.948  22.118  1.00  0.00           C  
ATOM   3682  NE  ARG A 790      19.533 -24.507  20.802  1.00  0.00           N  
ATOM   3683  CZ  ARG A 790      19.230 -25.789  20.533  1.00  0.00           C  
ATOM   3684  NH1 ARG A 790      19.195 -26.724  21.491  1.00  0.00           N  
ATOM   3685  NH2 ARG A 790      18.944 -26.143  19.275  1.00  0.00           N1+
ATOM   3686  HB2 ARG A 790      18.966 -21.454  23.076  1.00  0.00           H  
ATOM   3687  HB3 ARG A 790      19.675 -22.388  24.367  1.00  0.00           H  
ATOM   3688  HG2 ARG A 790      18.354 -24.402  23.567  1.00  0.00           H  
ATOM   3689  HG3 ARG A 790      17.774 -23.455  22.225  1.00  0.00           H  
ATOM   3690  HD2 ARG A 790      20.476 -23.057  21.929  1.00  0.00           H  
ATOM   3691  HD3 ARG A 790      20.510 -24.632  22.683  1.00  0.00           H  
ATOM   3692  HE  ARG A 790      19.509 -23.841  20.043  1.00  0.00           H  
ATOM   3693 HH12 ARG A 790      18.944 -27.680  21.280  1.00  0.00           H  
ATOM   3694 HH11 ARG A 790      19.340 -26.475  22.462  1.00  0.00           H  
ATOM   3695 HH22 ARG A 790      18.711 -27.101  19.057  1.00  0.00           H  
ATOM   3696 HH21 ARG A 790      18.956 -25.460  18.532  1.00  0.00           H  
ATOM   3697  H   ARG A 790      16.394 -22.381  22.961  1.00  0.00           H  
ATOM   3698  HA  ARG A 790      17.451 -22.865  25.285  1.00  0.00           H  
ATOM   3699  N   PRO A 791      17.759 -19.532  25.264  1.00 65.39           N  
ANISOU 3699  N   PRO A 791     7854   8377   8614     51    -62    269
ATOM   3700  CA  PRO A 791      18.049 -18.436  26.199  1.00 64.25           C  
ANISOU 3700  CA  PRO A 791     7590   8323   8498     26    -90    325
ATOM   3701  C   PRO A 791      16.935 -18.205  27.234  1.00 66.97           C  
ANISOU 3701  C   PRO A 791     7862   8632   8952    -14   -141    321
ATOM   3702  O   PRO A 791      17.253 -17.919  28.382  1.00 66.57           O  
ANISOU 3702  O   PRO A 791     7731   8626   8938     10   -102    367
ATOM   3703  CD  PRO A 791      17.467 -19.007  23.926  1.00  0.00           C  
ATOM   3704  CB  PRO A 791      18.263 -17.204  25.310  1.00  0.00           C  
ATOM   3705  CG  PRO A 791      17.430 -17.485  24.072  1.00  0.00           C  
ATOM   3706  HD3 PRO A 791      18.267 -19.292  23.242  1.00  0.00           H  
ATOM   3707  HD2 PRO A 791      16.525 -19.365  23.516  1.00  0.00           H  
ATOM   3708  HB2 PRO A 791      17.999 -16.259  25.788  1.00  0.00           H  
ATOM   3709  HB3 PRO A 791      19.315 -17.139  25.028  1.00  0.00           H  
ATOM   3710  HG3 PRO A 791      17.788 -16.959  23.187  1.00  0.00           H  
ATOM   3711  HG2 PRO A 791      16.403 -17.166  24.249  1.00  0.00           H  
ATOM   3712  HA  PRO A 791      18.976 -18.640  26.738  1.00  0.00           H  
ATOM   3713  N   ALA A 792      15.652 -18.359  26.863  1.00 62.56           N  
ANISOU 3713  N   ALA A 792     7328   7999   8443    -72   -226    270
ATOM   3714  CA  ALA A 792      14.506 -18.105  27.742  1.00 61.25           C  
ANISOU 3714  CA  ALA A 792     7078   7807   8386   -107   -261    269
ATOM   3715  C   ALA A 792      14.268 -19.218  28.781  1.00 64.80           C  
ANISOU 3715  C   ALA A 792     7514   8213   8893    -77   -172    282
ATOM   3716  O   ALA A 792      13.667 -18.943  29.819  1.00 64.25           O  
ANISOU 3716  O   ALA A 792     7367   8163   8881    -73   -147    315
ATOM   3717  CB  ALA A 792      13.249 -17.960  26.875  1.00  0.00           C  
ATOM   3718  HB1 ALA A 792      13.348 -17.127  26.179  1.00  0.00           H  
ATOM   3719  HB2 ALA A 792      13.065 -18.856  26.287  1.00  0.00           H  
ATOM   3720  HB3 ALA A 792      12.363 -17.769  27.483  1.00  0.00           H  
ATOM   3721  H   ALA A 792      15.456 -18.637  25.912  1.00  0.00           H  
ATOM   3722  HA  ALA A 792      14.669 -17.168  28.276  1.00  0.00           H  
ATOM   3723  N   VAL A 793      14.765 -20.445  28.541  1.00 61.51           N  
ANISOU 3723  N   VAL A 793     7189   7734   8447    -48   -117    260
ATOM   3724  CA  VAL A 793      14.726 -21.549  29.509  1.00 61.29           C  
ANISOU 3724  CA  VAL A 793     7175   7650   8462    -11    -29    280
ATOM   3725  C   VAL A 793      15.945 -21.497  30.456  1.00 67.64           C  
ANISOU 3725  C   VAL A 793     7913   8541   9245     64     42    353
ATOM   3726  O   VAL A 793      15.853 -22.006  31.571  1.00 68.14           O  
ANISOU 3726  O   VAL A 793     7929   8597   9364     66     73    386
ATOM   3727  CB  VAL A 793      14.637 -22.917  28.773  1.00  0.00           C  
ATOM   3728  CG1 VAL A 793      13.352 -22.993  27.925  1.00  0.00           C  
ATOM   3729  CG2 VAL A 793      15.863 -23.292  27.922  1.00  0.00           C  
ATOM   3730  HB  VAL A 793      14.551 -23.689  29.540  1.00  0.00           H  
ATOM   3731 HG11 VAL A 793      13.282 -23.928  27.374  1.00  0.00           H  
ATOM   3732 HG12 VAL A 793      12.463 -22.909  28.551  1.00  0.00           H  
ATOM   3733 HG13 VAL A 793      13.307 -22.195  27.186  1.00  0.00           H  
ATOM   3734 HG21 VAL A 793      15.744 -24.283  27.483  1.00  0.00           H  
ATOM   3735 HG22 VAL A 793      15.989 -22.591  27.103  1.00  0.00           H  
ATOM   3736 HG23 VAL A 793      16.786 -23.309  28.499  1.00  0.00           H  
ATOM   3737  H   VAL A 793      15.225 -20.615  27.657  1.00  0.00           H  
ATOM   3738  HA  VAL A 793      13.834 -21.453  30.131  1.00  0.00           H  
ATOM   3739  N   GLN A 794      17.045 -20.827  30.056  1.00 64.55           N  
ANISOU 3739  N   GLN A 794     7514   8238   8772    119     63    383
ATOM   3740  CA  GLN A 794      18.188 -20.489  30.914  1.00 64.12           C  
ANISOU 3740  CA  GLN A 794     7384   8284   8695    178    107    455
ATOM   3741  C   GLN A 794      17.873 -19.282  31.812  1.00 69.14           C  
ANISOU 3741  C   GLN A 794     7940   8960   9372    123     54    472
ATOM   3742  O   GLN A 794      18.502 -19.138  32.855  1.00 69.71           O  
ANISOU 3742  O   GLN A 794     7980   9042   9466    149     87    512
ATOM   3743  CB  GLN A 794      19.405 -20.114  30.041  1.00  0.00           C  
ATOM   3744  CG  GLN A 794      20.060 -21.327  29.360  1.00  0.00           C  
ATOM   3745  CD  GLN A 794      21.111 -20.943  28.312  1.00  0.00           C  
ATOM   3746  OE1 GLN A 794      21.150 -19.815  27.825  1.00  0.00           O  
ATOM   3747  NE2 GLN A 794      21.995 -21.883  27.977  1.00  0.00           N  
ATOM   3748  HB2 GLN A 794      19.105 -19.378  29.298  1.00  0.00           H  
ATOM   3749  HB3 GLN A 794      20.169 -19.625  30.649  1.00  0.00           H  
ATOM   3750  HG2 GLN A 794      20.524 -21.956  30.119  1.00  0.00           H  
ATOM   3751  HG3 GLN A 794      19.300 -21.938  28.879  1.00  0.00           H  
ATOM   3752 HE22 GLN A 794      22.743 -21.652  27.339  1.00  0.00           H  
ATOM   3753 HE21 GLN A 794      21.950 -22.799  28.398  1.00  0.00           H  
ATOM   3754  H   GLN A 794      17.051 -20.443  29.121  1.00  0.00           H  
ATOM   3755  HA  GLN A 794      18.444 -21.331  31.558  1.00  0.00           H  
ATOM   3756  N   MET A 795      16.886 -18.446  31.447  1.00 65.18           N  
ANISOU 3756  N   MET A 795     7424   8467   8874     54    -26    441
ATOM   3757  CA  MET A 795      16.366 -17.379  32.297  1.00 64.92           C  
ANISOU 3757  CA  MET A 795     7336   8455   8876     12    -75    447
ATOM   3758  C   MET A 795      15.391 -17.964  33.333  1.00 70.30           C  
ANISOU 3758  C   MET A 795     7995   9082   9632     12    -40    448
ATOM   3759  O   MET A 795      15.464 -17.600  34.505  1.00 70.78           O  
ANISOU 3759  O   MET A 795     8025   9178   9688     29    -16    483
ATOM   3760  CB  MET A 795      15.574 -16.369  31.441  1.00  0.00           C  
ATOM   3761  CG  MET A 795      16.405 -15.493  30.493  1.00  0.00           C  
ATOM   3762  SD  MET A 795      15.347 -14.515  29.388  1.00  0.00           S  
ATOM   3763  CE  MET A 795      16.392 -14.372  27.925  1.00  0.00           C  
ATOM   3764  HB2 MET A 795      14.831 -16.904  30.851  1.00  0.00           H  
ATOM   3765  HB3 MET A 795      15.008 -15.704  32.094  1.00  0.00           H  
ATOM   3766  HG2 MET A 795      17.059 -14.822  31.046  1.00  0.00           H  
ATOM   3767  HG3 MET A 795      17.071 -16.104  29.897  1.00  0.00           H  
ATOM   3768  HE1 MET A 795      15.900 -13.757  27.174  1.00  0.00           H  
ATOM   3769  HE2 MET A 795      17.335 -13.904  28.181  1.00  0.00           H  
ATOM   3770  HE3 MET A 795      16.588 -15.351  27.495  1.00  0.00           H  
ATOM   3771  H   MET A 795      16.432 -18.601  30.558  1.00  0.00           H  
ATOM   3772  HA  MET A 795      17.188 -16.887  32.815  1.00  0.00           H  
ATOM   3773  N   GLY A 796      14.498 -18.872  32.900  1.00 66.27           N  
ANISOU 3773  N   GLY A 796     7507   8485   9185    -14    -35    411
ATOM   3774  CA  GLY A 796      13.426 -19.450  33.704  1.00 65.87           C  
ANISOU 3774  CA  GLY A 796     7430   8383   9215    -29      9    418
ATOM   3775  C   GLY A 796      13.909 -20.446  34.763  1.00 71.00           C  
ANISOU 3775  C   GLY A 796     8117   9010   9850     24    103    462
ATOM   3776  O   GLY A 796      13.518 -20.324  35.921  1.00 71.08           O  
ANISOU 3776  O   GLY A 796     8105   9012   9888     30    154    494
ATOM   3777  HA3 GLY A 796      12.736 -19.964  33.035  1.00  0.00           H  
ATOM   3778  H   GLY A 796      14.511 -19.115  31.919  1.00  0.00           H  
ATOM   3779  HA2 GLY A 796      12.858 -18.650  34.182  1.00  0.00           H  
ATOM   3780  N   ALA A 797      14.780 -21.400  34.388  1.00 67.90           N  
ANISOU 3780  N   ALA A 797     7786   8607   9406     76    133    471
ATOM   3781  CA  ALA A 797      15.305 -22.442  35.280  1.00 68.38           C  
ANISOU 3781  CA  ALA A 797     7887   8644   9451    146    218    523
ATOM   3782  C   ALA A 797      16.336 -21.923  36.298  1.00 70.74           C  
ANISOU 3782  C   ALA A 797     8136   9039   9702    192    228    585
ATOM   3783  O   ALA A 797      16.643 -22.630  37.256  1.00 71.27           O  
ANISOU 3783  O   ALA A 797     8216   9085   9777    214    279    627
ATOM   3784  CB  ALA A 797      15.974 -23.530  34.430  1.00 69.74           C  
ANISOU 3784  CB  ALA A 797     8131   8795   9573    216    251    523
ATOM   3785  H   ALA A 797      15.076 -21.431  33.421  1.00  0.00           H  
ATOM   3786  HA  ALA A 797      14.474 -22.886  35.830  1.00  0.00           H  
ATOM   3787  HB1 ALA A 797      16.344 -24.350  35.047  1.00  0.00           H  
ATOM   3788  HB2 ALA A 797      15.261 -23.957  33.724  1.00  0.00           H  
ATOM   3789  HB3 ALA A 797      16.818 -23.135  33.863  1.00  0.00           H  
ATOM   3790  N   LEU A 798      16.833 -20.689  36.118  1.00 64.21           N  
ANISOU 3790  N   LEU A 798     7262   8314   8822    193    172    590
ATOM   3791  CA  LEU A 798      17.639 -19.949  37.082  1.00 62.44           C  
ANISOU 3791  CA  LEU A 798     6996   8185   8544    214    155    639
ATOM   3792  C   LEU A 798      16.712 -19.275  38.105  1.00 67.07           C  
ANISOU 3792  C   LEU A 798     7571   8757   9157    166    144    627
ATOM   3793  O   LEU A 798      16.859 -19.515  39.303  1.00 68.17           O  
ANISOU 3793  O   LEU A 798     7728   8899   9276    196    183    668
ATOM   3794  CB  LEU A 798      18.429 -18.855  36.322  1.00  0.00           C  
ATOM   3795  CG  LEU A 798      19.920 -19.167  36.111  1.00  0.00           C  
ATOM   3796  CD1 LEU A 798      20.175 -20.512  35.415  1.00  0.00           C  
ATOM   3797  CD2 LEU A 798      20.589 -18.014  35.358  1.00  0.00           C  
ATOM   3798  HB2 LEU A 798      17.957 -18.648  35.361  1.00  0.00           H  
ATOM   3799  HB3 LEU A 798      18.384 -17.903  36.850  1.00  0.00           H  
ATOM   3800  HG  LEU A 798      20.393 -19.209  37.091  1.00  0.00           H  
ATOM   3801 HD11 LEU A 798      21.219 -20.589  35.119  1.00  0.00           H  
ATOM   3802 HD12 LEU A 798      19.956 -21.352  36.075  1.00  0.00           H  
ATOM   3803 HD13 LEU A 798      19.572 -20.638  34.519  1.00  0.00           H  
ATOM   3804 HD21 LEU A 798      21.650 -18.194  35.208  1.00  0.00           H  
ATOM   3805 HD22 LEU A 798      20.140 -17.848  34.380  1.00  0.00           H  
ATOM   3806 HD23 LEU A 798      20.489 -17.095  35.930  1.00  0.00           H  
ATOM   3807  H   LEU A 798      16.540 -20.188  35.291  1.00  0.00           H  
ATOM   3808  HA  LEU A 798      18.317 -20.614  37.618  1.00  0.00           H  
ATOM   3809  N   LEU A 799      15.764 -18.445  37.628  1.00 62.27           N  
ANISOU 3809  N   LEU A 799     6942   8130   8588    104     97    576
ATOM   3810  CA  LEU A 799      14.892 -17.593  38.440  1.00 61.06           C  
ANISOU 3810  CA  LEU A 799     6775   7963   8461     79    100    565
ATOM   3811  C   LEU A 799      13.948 -18.423  39.327  1.00 66.11           C  
ANISOU 3811  C   LEU A 799     7424   8533   9161     85    186    576
ATOM   3812  O   LEU A 799      13.854 -18.140  40.516  1.00 67.02           O  
ANISOU 3812  O   LEU A 799     7554   8660   9252    103    228    600
ATOM   3813  CB  LEU A 799      14.088 -16.651  37.510  1.00  0.00           C  
ATOM   3814  CG  LEU A 799      13.843 -15.219  38.040  1.00  0.00           C  
ATOM   3815  CD1 LEU A 799      13.116 -14.386  36.972  1.00  0.00           C  
ATOM   3816  CD2 LEU A 799      13.087 -15.163  39.378  1.00  0.00           C  
ATOM   3817  HB2 LEU A 799      14.641 -16.526  36.582  1.00  0.00           H  
ATOM   3818  HB3 LEU A 799      13.142 -17.110  37.214  1.00  0.00           H  
ATOM   3819  HG  LEU A 799      14.817 -14.756  38.203  1.00  0.00           H  
ATOM   3820 HD11 LEU A 799      12.962 -13.360  37.304  1.00  0.00           H  
ATOM   3821 HD12 LEU A 799      13.682 -14.349  36.042  1.00  0.00           H  
ATOM   3822 HD13 LEU A 799      12.140 -14.808  36.739  1.00  0.00           H  
ATOM   3823 HD21 LEU A 799      12.861 -14.133  39.655  1.00  0.00           H  
ATOM   3824 HD22 LEU A 799      12.148 -15.714  39.331  1.00  0.00           H  
ATOM   3825 HD23 LEU A 799      13.683 -15.574  40.191  1.00  0.00           H  
ATOM   3826  H   LEU A 799      15.704 -18.326  36.626  1.00  0.00           H  
ATOM   3827  HA  LEU A 799      15.537 -16.992  39.082  1.00  0.00           H  
ATOM   3828  N   LEU A 800      13.302 -19.468  38.780  1.00 61.41           N  
ANISOU 3828  N   LEU A 800     6835   7865   8633     66    216    562
ATOM   3829  CA  LEU A 800      12.356 -20.337  39.491  1.00 60.98           C  
ANISOU 3829  CA  LEU A 800     6788   7739   8641     52    304    580
ATOM   3830  C   LEU A 800      13.032 -21.246  40.535  1.00 66.18           C  
ANISOU 3830  C   LEU A 800     7510   8398   9236    113    377    647
ATOM   3831  O   LEU A 800      12.386 -21.619  41.514  1.00 66.81           O  
ANISOU 3831  O   LEU A 800     7600   8468   9316    117    445    677
ATOM   3832  CB  LEU A 800      11.613 -21.230  38.472  1.00 61.19           C  
ANISOU 3832  CB  LEU A 800     6821   7675   8752     -1    310    550
ATOM   3833  CG  LEU A 800      10.685 -20.473  37.495  1.00 65.55           C  
ANISOU 3833  CG  LEU A 800     7305   8214   9387    -74    237    490
ATOM   3834  CD1 LEU A 800      10.250 -21.395  36.346  1.00 66.17           C  
ANISOU 3834  CD1 LEU A 800     7417   8205   9519   -132    219    457
ATOM   3835  CD2 LEU A 800       9.455 -19.874  38.198  1.00 67.61           C  
ANISOU 3835  CD2 LEU A 800     7481   8482   9726   -102    269    492
ATOM   3836  H   LEU A 800      13.451 -19.661  37.797  1.00  0.00           H  
ATOM   3837  HA  LEU A 800      11.639 -19.712  40.022  1.00  0.00           H  
ATOM   3838  HB3 LEU A 800      11.018 -21.979  38.998  1.00  0.00           H  
ATOM   3839  HB2 LEU A 800      12.352 -21.797  37.902  1.00  0.00           H  
ATOM   3840  HG  LEU A 800      11.239 -19.647  37.048  1.00  0.00           H  
ATOM   3841 HD11 LEU A 800       9.632 -20.860  35.624  1.00  0.00           H  
ATOM   3842 HD12 LEU A 800      11.111 -21.790  35.807  1.00  0.00           H  
ATOM   3843 HD13 LEU A 800       9.672 -22.243  36.715  1.00  0.00           H  
ATOM   3844 HD21 LEU A 800       8.801 -19.376  37.482  1.00  0.00           H  
ATOM   3845 HD22 LEU A 800       8.871 -20.644  38.702  1.00  0.00           H  
ATOM   3846 HD23 LEU A 800       9.738 -19.128  38.940  1.00  0.00           H  
ATOM   3847  N   CYS A 801      14.327 -21.562  40.356  1.00 63.42           N  
ANISOU 3847  N   CYS A 801     7204   8067   8827    171    366    676
ATOM   3848  CA  CYS A 801      15.148 -22.321  41.300  1.00 63.80           C  
ANISOU 3848  CA  CYS A 801     7312   8120   8810    246    419    749
ATOM   3849  C   CYS A 801      15.438 -21.501  42.567  1.00 68.83           C  
ANISOU 3849  C   CYS A 801     7946   8842   9364    270    402    783
ATOM   3850  O   CYS A 801      15.264 -21.999  43.679  1.00 71.37           O  
ANISOU 3850  O   CYS A 801     8324   9148   9645    305    461    837
ATOM   3851  CB  CYS A 801      16.488 -22.690  40.618  1.00  0.00           C  
ATOM   3852  SG  CYS A 801      16.504 -24.434  40.136  1.00  0.00           S  
ATOM   3853  HB2 CYS A 801      16.682 -22.073  39.745  1.00  0.00           H  
ATOM   3854  HB3 CYS A 801      17.341 -22.540  41.280  1.00  0.00           H  
ATOM   3855  HG  CYS A 801      17.434 -24.307  39.187  1.00  0.00           H  
ATOM   3856  H   CYS A 801      14.787 -21.212  39.527  1.00  0.00           H  
ATOM   3857  HA  CYS A 801      14.611 -23.223  41.602  1.00  0.00           H  
ATOM   3858  N   VAL A 802      15.862 -20.239  42.381  1.00 63.07           N  
ANISOU 3858  N   VAL A 802     7169   8192   8603    247    321    751
ATOM   3859  CA  VAL A 802      16.274 -19.310  43.433  1.00 62.26           C  
ANISOU 3859  CA  VAL A 802     7076   8163   8416    250    281    766
ATOM   3860  C   VAL A 802      15.071 -18.610  44.097  1.00 65.43           C  
ANISOU 3860  C   VAL A 802     7499   8521   8840    221    338    742
ATOM   3861  O   VAL A 802      15.168 -18.222  45.260  1.00 65.69           O  
ANISOU 3861  O   VAL A 802     7590   8574   8795    245    362    771
ATOM   3862  CB  VAL A 802      17.289 -18.306  42.809  1.00 65.36           C  
ANISOU 3862  CB  VAL A 802     7419   8634   8783    217    178    735
ATOM   3863  CG1 VAL A 802      16.826 -16.831  42.717  1.00 64.47           C  
ANISOU 3863  CG1 VAL A 802     7317   8540   8637    173    135    700
ATOM   3864  CG2 VAL A 802      18.667 -18.460  43.472  1.00 65.36           C  
ANISOU 3864  CG2 VAL A 802     7396   8722   8714    260    130    789
ATOM   3865  H   VAL A 802      15.958 -19.915  41.428  1.00  0.00           H  
ATOM   3866  HA  VAL A 802      16.781 -19.883  44.207  1.00  0.00           H  
ATOM   3867  HB  VAL A 802      17.464 -18.615  41.781  1.00  0.00           H  
ATOM   3868 HG11 VAL A 802      17.614 -16.176  42.368  1.00  0.00           H  
ATOM   3869 HG12 VAL A 802      15.989 -16.727  42.026  1.00  0.00           H  
ATOM   3870 HG13 VAL A 802      16.512 -16.424  43.672  1.00  0.00           H  
ATOM   3871 HG21 VAL A 802      19.407 -17.813  43.006  1.00  0.00           H  
ATOM   3872 HG22 VAL A 802      18.640 -18.241  44.538  1.00  0.00           H  
ATOM   3873 HG23 VAL A 802      19.034 -19.482  43.366  1.00  0.00           H  
ATOM   3874  N   LEU A 803      13.938 -18.477  43.388  1.00 60.65           N  
ANISOU 3874  N   LEU A 803     6846   7859   8339    176    362    693
ATOM   3875  CA  LEU A 803      12.657 -18.017  43.927  1.00 60.28           C  
ANISOU 3875  CA  LEU A 803     6788   7777   8339    157    429    673
ATOM   3876  C   LEU A 803      12.045 -19.095  44.843  1.00 63.95           C  
ANISOU 3876  C   LEU A 803     7298   8190   8811    174    553    725
ATOM   3877  O   LEU A 803      11.304 -18.758  45.764  1.00 65.71           O  
ANISOU 3877  O   LEU A 803     7553   8414   8998    190    621    736
ATOM   3878  CB  LEU A 803      11.720 -17.695  42.740  1.00  0.00           C  
ATOM   3879  CG  LEU A 803      10.337 -17.094  43.075  1.00  0.00           C  
ATOM   3880  CD1 LEU A 803      10.449 -15.740  43.797  1.00  0.00           C  
ATOM   3881  CD2 LEU A 803       9.504 -16.951  41.792  1.00  0.00           C  
ATOM   3882  HB2 LEU A 803      12.228 -16.987  42.084  1.00  0.00           H  
ATOM   3883  HB3 LEU A 803      11.578 -18.601  42.149  1.00  0.00           H  
ATOM   3884  HG  LEU A 803       9.798 -17.780  43.727  1.00  0.00           H  
ATOM   3885 HD11 LEU A 803       9.464 -15.307  43.974  1.00  0.00           H  
ATOM   3886 HD12 LEU A 803      10.930 -15.845  44.769  1.00  0.00           H  
ATOM   3887 HD13 LEU A 803      11.026 -15.023  43.212  1.00  0.00           H  
ATOM   3888 HD21 LEU A 803       8.514 -16.548  42.006  1.00  0.00           H  
ATOM   3889 HD22 LEU A 803       9.989 -16.284  41.078  1.00  0.00           H  
ATOM   3890 HD23 LEU A 803       9.366 -17.915  41.302  1.00  0.00           H  
ATOM   3891  H   LEU A 803      13.947 -18.766  42.418  1.00  0.00           H  
ATOM   3892  HA  LEU A 803      12.837 -17.113  44.510  1.00  0.00           H  
ATOM   3893  N   GLY A 804      12.430 -20.370  44.646  1.00 59.15           N  
ANISOU 3893  N   GLY A 804     6710   7530   8235    175    588    760
ATOM   3894  CA  GLY A 804      12.166 -21.485  45.546  1.00 59.96           C  
ANISOU 3894  CA  GLY A 804     6876   7572   8332    186    710    822
ATOM   3895  C   GLY A 804      13.003 -21.446  46.834  1.00 65.50           C  
ANISOU 3895  C   GLY A 804     7671   8323   8893    253    719    875
ATOM   3896  O   GLY A 804      12.548 -21.975  47.844  1.00 65.11           O  
ANISOU 3896  O   GLY A 804     7671   8261   8809    261    813    902
ATOM   3897  HA3 GLY A 804      12.388 -22.412  45.018  1.00  0.00           H  
ATOM   3898  H   GLY A 804      13.028 -20.562  43.855  1.00  0.00           H  
ATOM   3899  HA2 GLY A 804      11.104 -21.512  45.799  1.00  0.00           H  
ATOM   3900  N   ILE A 805      14.180 -20.791  46.834  1.00 62.87           N  
ANISOU 3900  N   ILE A 805     7359   8054   8475    301    621    892
ATOM   3901  CA  ILE A 805      14.987 -20.534  48.037  1.00 63.63           C  
ANISOU 3901  CA  ILE A 805     7535   8213   8430    358    592    943
ATOM   3902  C   ILE A 805      14.421 -19.309  48.785  1.00 69.00           C  
ANISOU 3902  C   ILE A 805     8244   8930   9045    341    591    908
ATOM   3903  O   ILE A 805      14.403 -19.299  50.014  1.00 69.68           O  
ANISOU 3903  O   ILE A 805     8424   9005   9047    368    661    946
ATOM   3904  CB  ILE A 805      16.476 -20.258  47.653  1.00  0.00           C  
ATOM   3905  CG1 ILE A 805      17.102 -21.345  46.753  1.00  0.00           C  
ATOM   3906  CG2 ILE A 805      17.384 -20.006  48.876  1.00  0.00           C  
ATOM   3907  CD1 ILE A 805      17.038 -22.764  47.318  1.00  0.00           C  
ATOM   3908  HB  ILE A 805      16.512 -19.338  47.070  1.00  0.00           H  
ATOM   3909 HG12 ILE A 805      16.602 -21.355  45.790  1.00  0.00           H  
ATOM   3910 HG13 ILE A 805      18.140 -21.087  46.541  1.00  0.00           H  
ATOM   3911 HG21 ILE A 805      18.426 -19.882  48.577  1.00  0.00           H  
ATOM   3912 HG22 ILE A 805      17.102 -19.097  49.404  1.00  0.00           H  
ATOM   3913 HG23 ILE A 805      17.338 -20.829  49.589  1.00  0.00           H  
ATOM   3914 HD11 ILE A 805      16.012 -23.125  47.307  1.00  0.00           H  
ATOM   3915 HD12 ILE A 805      17.628 -23.435  46.700  1.00  0.00           H  
ATOM   3916 HD13 ILE A 805      17.419 -22.825  48.336  1.00  0.00           H  
ATOM   3917  H   ILE A 805      14.499 -20.382  45.967  1.00  0.00           H  
ATOM   3918  HA  ILE A 805      14.941 -21.399  48.701  1.00  0.00           H  
ATOM   3919  N   LEU A 806      13.943 -18.285  48.057  1.00 64.99           N  
ANISOU 3919  N   LEU A 806     7670   8450   8572    299    523    837
ATOM   3920  CA  LEU A 806      13.415 -17.039  48.614  1.00 65.21           C  
ANISOU 3920  CA  LEU A 806     7739   8494   8544    290    523    794
ATOM   3921  C   LEU A 806      12.040 -17.244  49.280  1.00 70.48           C  
ANISOU 3921  C   LEU A 806     8427   9099   9251    298    675    793
ATOM   3922  O   LEU A 806      11.748 -16.590  50.281  1.00 70.47           O  
ANISOU 3922  O   LEU A 806     8526   9101   9148    328    731    801
ATOM   3923  CB  LEU A 806      13.301 -16.017  47.457  1.00 64.00           C  
ANISOU 3923  CB  LEU A 806     7513   8360   8443    247    430    723
ATOM   3924  CG  LEU A 806      13.105 -14.537  47.862  1.00 67.57           C
[truncated: 30,631 more chars]
