# Supplementary material for: Structural insights into the differences among lactisole derivatives in inhibitory mechanisms against the human sweet taste receptor
Source: PLoS One. 2019 Mar 18;14(3):e0213552. doi: 10.1371/journal.pone.0213552 (PMC6422327; doi:10.1371/journal.pone.0213552)
Supplement: S1 Appendix — Four models are available by downloading S1 Appendix.zip. This file contains (S)-lactisole_dock.pdb, (S)-lactisole_MD.pdb, (S)-2,4-DP_dock.pdb, and (S)-2,4-DP_MD.pdb. (ZIP) [file pone.0213552.s010.zip › (S)-2,4-DP_MD.pdb]

REMARK   4      COMPLIES WITH FORMAT V. 3.0, 1-DEC-2006
REMARK 888
REMARK 888 WRITTEN BY MAESTRO (A PRODUCT OF SCHRODINGER, LLC)
TITLE     sitemap_1_site_3 2,4-DP.pdb sitemap_1_site_3 2,4-DP.pdb
CRYST1   63.514   54.431   94.400  90.00  90.00  90.00 P 1           0
MODEL        1
ATOM      1  N   ARG A 557      20.531  -6.660   9.418  1.00 88.34           N1+
ANISOU    1  N   ARG A 557    12837  11541   9186   -402     42    773
ATOM      2  CA  ARG A 557      19.806  -7.803   8.761  1.00 85.81           C  
ANISOU    2  CA  ARG A 557    12620  11134   8850   -348   -130    653
ATOM      3  C   ARG A 557      18.371  -7.834   9.354  1.00 83.33           C  
ANISOU    3  C   ARG A 557    12118  10780   8763   -361   -315    612
ATOM      4  O   ARG A 557      18.022  -7.050  10.241  1.00 80.25           O  
ANISOU    4  O   ARG A 557    11510  10441   8541   -382   -258    651
ATOM      5  CB  ARG A 557      20.576  -9.144   8.919  1.00  0.00           C  
ATOM      6  CG  ARG A 557      21.984  -9.136   8.287  1.00  0.00           C  
ATOM      7  CD  ARG A 557      22.690 -10.506   8.279  1.00  0.00           C  
ATOM      8  NE  ARG A 557      23.183 -10.925   9.600  1.00  0.00           N  
ATOM      9  CZ  ARG A 557      24.360 -10.585  10.154  1.00  0.00           C  
ATOM     10  NH1 ARG A 557      25.219  -9.773   9.522  1.00  0.00           N  
ATOM     11  NH2 ARG A 557      24.686 -11.075  11.357  1.00  0.00           N1+
ATOM     12  HB2 ARG A 557      20.649  -9.425   9.971  1.00  0.00           H  
ATOM     13  HB3 ARG A 557      19.999  -9.935   8.437  1.00  0.00           H  
ATOM     14  HG2 ARG A 557      21.970  -8.733   7.273  1.00  0.00           H  
ATOM     15  HG3 ARG A 557      22.589  -8.447   8.877  1.00  0.00           H  
ATOM     16  HD2 ARG A 557      21.924 -11.254   8.070  1.00  0.00           H  
ATOM     17  HD3 ARG A 557      23.421 -10.615   7.478  1.00  0.00           H  
ATOM     18  HE  ARG A 557      22.595 -11.585  10.108  1.00  0.00           H  
ATOM     19 HH12 ARG A 557      26.103  -9.531   9.945  1.00  0.00           H  
ATOM     20 HH11 ARG A 557      24.990  -9.413   8.608  1.00  0.00           H  
ATOM     21 HH22 ARG A 557      25.570 -10.852  11.788  1.00  0.00           H  
ATOM     22 HH21 ARG A 557      24.051 -11.711  11.841  1.00  0.00           H  
ATOM     23  H1  ARG A 557      20.607  -6.847  10.408  1.00  0.00           H  
ATOM     24  H2  ARG A 557      21.452  -6.571   9.013  1.00  0.00           H  
ATOM     25  H3  ARG A 557      20.006  -5.810   9.268  1.00  0.00           H  
ATOM     26  HA  ARG A 557      19.747  -7.515   7.710  1.00  0.00           H  
ATOM     27  N   ARG A 558      17.556  -8.777   8.844  1.00 78.60           N  
ANISOU   27  N   ARG A 558    11596  10096   8172   -350   -536    536
ATOM     28  CA  ARG A 558      16.218  -9.129   9.346  1.00 76.66           C  
ANISOU   28  CA  ARG A 558    11161   9822   8145   -356   -688    500
ATOM     29  C   ARG A 558      16.231  -9.670  10.794  1.00 80.33           C  
ANISOU   29  C   ARG A 558    11466  10315   8743   -315   -585    434
ATOM     30  O   ARG A 558      15.223  -9.567  11.492  1.00 82.02           O  
ANISOU   30  O   ARG A 558    11772  10501   8891   -274   -557    350
ATOM     31  CB  ARG A 558      15.612 -10.156   8.358  1.00  0.00           C  
ATOM     32  CG  ARG A 558      14.199 -10.673   8.692  1.00  0.00           C  
ATOM     33  CD  ARG A 558      13.666 -11.633   7.619  1.00  0.00           C  
ATOM     34  NE  ARG A 558      12.393 -12.239   8.026  1.00  0.00           N  
ATOM     35  CZ  ARG A 558      11.687 -13.142   7.325  1.00  0.00           C  
ATOM     36  NH1 ARG A 558      12.115 -13.595   6.138  1.00  0.00           N  
ATOM     37  NH2 ARG A 558      10.531 -13.596   7.823  1.00  0.00           N1+
ATOM     38  HB2 ARG A 558      15.595  -9.717   7.360  1.00  0.00           H  
ATOM     39  HB3 ARG A 558      16.280 -11.018   8.297  1.00  0.00           H  
ATOM     40  HG2 ARG A 558      14.138 -11.144   9.674  1.00  0.00           H  
ATOM     41  HG3 ARG A 558      13.544  -9.801   8.729  1.00  0.00           H  
ATOM     42  HD2 ARG A 558      13.434 -11.060   6.721  1.00  0.00           H  
ATOM     43  HD3 ARG A 558      14.410 -12.379   7.342  1.00  0.00           H  
ATOM     44  HE  ARG A 558      12.015 -11.916   8.915  1.00  0.00           H  
ATOM     45 HH12 ARG A 558      11.578 -14.278   5.625  1.00  0.00           H  
ATOM     46 HH11 ARG A 558      12.989 -13.263   5.759  1.00  0.00           H  
ATOM     47 HH22 ARG A 558       9.972 -14.265   7.316  1.00  0.00           H  
ATOM     48 HH21 ARG A 558      10.234 -13.296   8.750  1.00  0.00           H  
ATOM     49  H   ARG A 558      17.901  -9.369   8.103  1.00  0.00           H  
ATOM     50  HA  ARG A 558      15.606  -8.225   9.332  1.00  0.00           H  
ATOM     51  N   SER A 559      17.382 -10.234  11.195  1.00 73.84           N  
ANISOU   51  N   SER A 559    10422   9541   8093   -326   -525    473
ATOM     52  CA  SER A 559      17.662 -10.890  12.466  1.00 72.00           C  
ANISOU   52  CA  SER A 559    10029   9340   7989   -283   -421    430
ATOM     53  C   SER A 559      17.461  -9.976  13.680  1.00 76.11           C  
ANISOU   53  C   SER A 559    10387   9825   8706   -292   -556    395
ATOM     54  O   SER A 559      17.895  -8.823  13.668  1.00 75.99           O  
ANISOU   54  O   SER A 559    10294   9806   8775   -328   -645    441
ATOM     55  CB  SER A 559      19.102 -11.422  12.406  1.00  0.00           C  
ATOM     56  OG  SER A 559      19.204 -12.319  11.320  1.00  0.00           O  
ATOM     57  HB2 SER A 559      19.825 -10.615  12.278  1.00  0.00           H  
ATOM     58  HB3 SER A 559      19.360 -11.950  13.325  1.00  0.00           H  
ATOM     59  HG  SER A 559      20.125 -12.593  11.221  1.00  0.00           H  
ATOM     60  H   SER A 559      18.142 -10.282  10.533  1.00  0.00           H  
ATOM     61  HA  SER A 559      16.980 -11.733  12.560  1.00  0.00           H  
ATOM     62  N   ARG A 560      16.795 -10.533  14.699  1.00 73.69           N  
ANISOU   62  N   ARG A 560    10045   9486   8468   -256   -561    314
ATOM     63  CA  ARG A 560      16.409  -9.847  15.926  1.00 73.20           C  
ANISOU   63  CA  ARG A 560     9838   9389   8585   -264   -665    276
ATOM     64  C   ARG A 560      17.523  -9.870  16.984  1.00 77.45           C  
ANISOU   64  C   ARG A 560    10189   9983   9254   -241   -540    306
ATOM     65  O   ARG A 560      18.455 -10.671  16.899  1.00 78.18           O  
ANISOU   65  O   ARG A 560    10273  10120   9312   -197   -382    313
ATOM     66  CB  ARG A 560      15.133 -10.520  16.485  1.00 74.89           C  
ANISOU   66  CB  ARG A 560    10131   9528   8796   -255   -739    176
ATOM     67  CG  ARG A 560      13.923 -10.580  15.529  1.00 87.10           C  
ANISOU   67  CG  ARG A 560    11570  11027  10496   -289   -907    140
ATOM     68  CD  ARG A 560      13.547  -9.246  14.856  1.00 95.78           C  
ANISOU   68  CD  ARG A 560    12541  12111  11740   -274   -843    102
ATOM     69  NE  ARG A 560      13.463  -8.104  15.785  1.00110.20           N  
ANISOU   69  NE  ARG A 560    14282  13888  13700   -316   -993     60
ATOM     70  CZ  ARG A 560      12.801  -8.016  16.954  1.00125.29           C  
ANISOU   70  CZ  ARG A 560    16281  15731  15593   -357  -1109    -15
ATOM     71  NH1 ARG A 560      12.035  -9.009  17.424  1.00113.21           N  
ANISOU   71  NH1 ARG A 560    14954  14161  13902   -355  -1094    -65
ATOM     72  NH2 ARG A 560      12.916  -6.894  17.673  1.00109.32           N1+
ANISOU   72  NH2 ARG A 560    14145  13681  13712   -404  -1239    -39
ATOM     73  H   ARG A 560      16.500 -11.498  14.624  1.00  0.00           H  
ATOM     74  HA  ARG A 560      16.192  -8.802  15.696  1.00  0.00           H  
ATOM     75  HB3 ARG A 560      14.823 -10.008  17.397  1.00  0.00           H  
ATOM     76  HB2 ARG A 560      15.373 -11.540  16.788  1.00  0.00           H  
ATOM     77  HG3 ARG A 560      13.058 -11.066  15.980  1.00  0.00           H  
ATOM     78  HG2 ARG A 560      14.222 -11.250  14.722  1.00  0.00           H  
ATOM     79  HD3 ARG A 560      12.524  -9.350  14.494  1.00  0.00           H  
ATOM     80  HD2 ARG A 560      14.156  -9.037  13.976  1.00  0.00           H  
ATOM     81  HE  ARG A 560      13.972  -7.286  15.482  1.00  0.00           H  
ATOM     82 HH12 ARG A 560      11.586  -8.922  18.335  1.00  0.00           H  
ATOM     83 HH11 ARG A 560      11.917  -9.858  16.893  1.00  0.00           H  
ATOM     84 HH22 ARG A 560      12.448  -6.818  18.576  1.00  0.00           H  
ATOM     85 HH21 ARG A 560      13.476  -6.121  17.348  1.00  0.00           H  
ATOM     86  N   PHE A 561      17.340  -9.020  18.005  1.00 74.32           N  
ANISOU   86  N   PHE A 561     9648   9588   9001   -262   -610    326
ATOM     87  CA  PHE A 561      18.016  -9.103  19.298  1.00 74.10           C  
ANISOU   87  CA  PHE A 561     9451   9607   9097   -245   -519    351
ATOM     88  C   PHE A 561      16.950  -9.314  20.383  1.00 78.11           C  
ANISOU   88  C   PHE A 561     9849  10080   9751   -261   -633    338
ATOM     89  O   PHE A 561      15.797  -8.912  20.204  1.00 77.73           O  
ANISOU   89  O   PHE A 561     9837   9989   9709   -283   -769    333
ATOM     90  CB  PHE A 561      18.777  -7.786  19.596  1.00  0.00           C  
ATOM     91  CG  PHE A 561      19.911  -7.383  18.664  1.00  0.00           C  
ATOM     92  CD1 PHE A 561      20.317  -6.031  18.621  1.00  0.00           C  
ATOM     93  CD2 PHE A 561      20.697  -8.345  17.994  1.00  0.00           C  
ATOM     94  CE1 PHE A 561      21.427  -5.657  17.876  1.00  0.00           C  
ATOM     95  CE2 PHE A 561      21.800  -7.951  17.248  1.00  0.00           C  
ATOM     96  CZ  PHE A 561      22.162  -6.613  17.186  1.00  0.00           C  
ATOM     97  HB2 PHE A 561      18.065  -6.960  19.640  1.00  0.00           H  
ATOM     98  HB3 PHE A 561      19.215  -7.850  20.593  1.00  0.00           H  
ATOM     99  HD1 PHE A 561      19.768  -5.282  19.172  1.00  0.00           H  
ATOM    100  HD2 PHE A 561      20.450  -9.391  18.055  1.00  0.00           H  
ATOM    101  HE1 PHE A 561      21.726  -4.619  17.838  1.00  0.00           H  
ATOM    102  HE2 PHE A 561      22.389  -8.692  16.728  1.00  0.00           H  
ATOM    103  HZ  PHE A 561      23.026  -6.316  16.611  1.00  0.00           H  
ATOM    104  H   PHE A 561      16.547  -8.396  17.985  1.00  0.00           H  
ATOM    105  HA  PHE A 561      18.705  -9.948  19.335  1.00  0.00           H  
ATOM    106  N   LEU A 562      17.378  -9.878  21.525  1.00 74.60           N  
ANISOU  106  N   LEU A 562     9273   9652   9419   -240   -573    336
ATOM    107  CA  LEU A 562      16.631  -9.821  22.784  1.00 73.83           C  
ANISOU  107  CA  LEU A 562     9066   9528   9460   -245   -643    326
ATOM    108  C   LEU A 562      16.650  -8.373  23.309  1.00 77.33           C  
ANISOU  108  C   LEU A 562     9471   9991   9920   -267   -678    381
ATOM    109  O   LEU A 562      17.689  -7.718  23.217  1.00 77.11           O  
ANISOU  109  O   LEU A 562     9407  10018   9872   -279   -596    429
ATOM    110  CB  LEU A 562      17.286 -10.773  23.812  1.00 73.28           C  
ANISOU  110  CB  LEU A 562     8895   9470   9477   -213   -549    315
ATOM    111  CG  LEU A 562      17.233 -12.274  23.446  1.00 77.03           C  
ANISOU  111  CG  LEU A 562     9256   9923  10087   -212   -582    308
ATOM    112  CD1 LEU A 562      18.050 -13.111  24.451  1.00 77.31           C  
ANISOU  112  CD1 LEU A 562     9291   9893  10191   -230   -687    255
ATOM    113  CD2 LEU A 562      15.791 -12.801  23.318  1.00 77.34           C  
ANISOU  113  CD2 LEU A 562     9223   9988  10177   -179   -471    318
ATOM    114  H   LEU A 562      18.335 -10.191  21.598  1.00  0.00           H  
ATOM    115  HA  LEU A 562      15.597 -10.122  22.607  1.00  0.00           H  
ATOM    116  HB3 LEU A 562      16.808 -10.640  24.785  1.00  0.00           H  
ATOM    117  HB2 LEU A 562      18.327 -10.475  23.949  1.00  0.00           H  
ATOM    118  HG  LEU A 562      17.718 -12.400  22.477  1.00  0.00           H  
ATOM    119 HD11 LEU A 562      18.716 -12.496  25.055  1.00  0.00           H  
ATOM    120 HD12 LEU A 562      17.410 -13.656  25.145  1.00  0.00           H  
ATOM    121 HD13 LEU A 562      18.672 -13.841  23.932  1.00  0.00           H  
ATOM    122 HD21 LEU A 562      15.706 -13.846  23.618  1.00  0.00           H  
ATOM    123 HD22 LEU A 562      15.106 -12.229  23.940  1.00  0.00           H  
ATOM    124 HD23 LEU A 562      15.439 -12.732  22.289  1.00  0.00           H  
ATOM    125  N   ALA A 563      15.520  -7.898  23.852  1.00 72.51           N  
ANISOU  125  N   ALA A 563     8877   9332   9343   -274   -805    374
ATOM    126  CA  ALA A 563      15.385  -6.529  24.352  1.00 71.46           C  
ANISOU  126  CA  ALA A 563     8738   9189   9224   -284   -848    419
ATOM    127  C   ALA A 563      14.196  -6.397  25.311  1.00 74.24           C  
ANISOU  127  C   ALA A 563     8976   9521   9711   -255   -867    405
ATOM    128  O   ALA A 563      13.328  -7.269  25.356  1.00 74.16           O  
ANISOU  128  O   ALA A 563     8893   9496   9786   -233   -881    364
ATOM    129  CB  ALA A 563      15.267  -5.542  23.171  1.00  0.00           C  
ATOM    130  HB1 ALA A 563      14.411  -5.771  22.537  1.00  0.00           H  
ATOM    131  HB2 ALA A 563      15.153  -4.515  23.518  1.00  0.00           H  
ATOM    132  HB3 ALA A 563      16.156  -5.565  22.541  1.00  0.00           H  
ATOM    133  H   ALA A 563      14.694  -8.477  23.915  1.00  0.00           H  
ATOM    134  HA  ALA A 563      16.281  -6.282  24.925  1.00  0.00           H  
ATOM    135  N   TRP A 564      14.181  -5.273  26.044  1.00 70.10           N  
ANISOU  135  N   TRP A 564     8443   8990   9200   -259   -860    441
ATOM    136  CA  TRP A 564      13.123  -4.870  26.976  1.00 68.85           C  
ANISOU  136  CA  TRP A 564     8203   8809   9146   -224   -859    433
ATOM    137  C   TRP A 564      11.790  -4.493  26.296  1.00 73.77           C  
ANISOU  137  C   TRP A 564     8793   9384   9854   -173   -959    408
ATOM    138  O   TRP A 564      10.773  -4.450  26.985  1.00 74.43           O  
ANISOU  138  O   TRP A 564     8777   9461  10042   -134   -939    387
ATOM    139  CB  TRP A 564      13.637  -3.704  27.848  1.00 66.92           C  
ANISOU  139  CB  TRP A 564     8009   8549   8867   -248   -847    472
ATOM    140  CG  TRP A 564      14.765  -4.024  28.788  1.00 67.07           C  
ANISOU  140  CG  TRP A 564     8042   8630   8812   -314   -765    507
ATOM    141  CD1 TRP A 564      16.055  -4.239  28.439  1.00 70.24           C  
ANISOU  141  CD1 TRP A 564     8517   9058   9114   -370   -752    546
ATOM    142  CD2 TRP A 564      14.708  -4.220  30.235  1.00 66.26           C  
ANISOU  142  CD2 TRP A 564     7868   8579   8731   -328   -685    512
ATOM    143  NE1 TRP A 564      16.792  -4.567  29.558  1.00 69.55           N  
ANISOU  143  NE1 TRP A 564     8386   9042   8997   -421   -668    577
ATOM    144  CE2 TRP A 564      16.015  -4.569  30.697  1.00 70.18           C  
ANISOU  144  CE2 TRP A 564     8378   9139   9148   -395   -636    556
ATOM    145  CE3 TRP A 564      13.683  -4.150  31.209  1.00 66.76           C  
ANISOU  145  CE3 TRP A 564     7855   8644   8867   -290   -650    487
ATOM    146  CZ2 TRP A 564      16.288  -4.838  32.050  1.00 69.00           C  
ANISOU  146  CZ2 TRP A 564     8158   9062   8998   -423   -571    577
ATOM    147  CZ3 TRP A 564      13.944  -4.419  32.568  1.00 67.91           C  
ANISOU  147  CZ3 TRP A 564     7955   8852   8996   -316   -585    506
ATOM    148  CH2 TRP A 564      15.243  -4.764  32.989  1.00 68.62           C  
ANISOU  148  CH2 TRP A 564     8048   9010   9014   -381   -555    551
ATOM    149  H   TRP A 564      14.940  -4.615  25.943  1.00  0.00           H  
ATOM    150  HA  TRP A 564      12.906  -5.715  27.633  1.00  0.00           H  
ATOM    151  HB3 TRP A 564      12.820  -3.317  28.459  1.00  0.00           H  
ATOM    152  HB2 TRP A 564      13.949  -2.873  27.213  1.00  0.00           H  
ATOM    153  HD1 TRP A 564      16.436  -4.179  27.430  1.00  0.00           H  
ATOM    154  HE1 TRP A 564      17.779  -4.781  29.517  1.00  0.00           H  
ATOM    155  HE3 TRP A 564      12.680  -3.893  30.904  1.00  0.00           H  
ATOM    156  HZ2 TRP A 564      17.287  -5.101  32.364  1.00  0.00           H  
ATOM    157  HZ3 TRP A 564      13.142  -4.365  33.290  1.00  0.00           H  
ATOM    158  HH2 TRP A 564      15.436  -4.971  34.032  1.00  0.00           H  
ATOM    159  N   GLY A 565      11.804  -4.242  24.974  1.00 70.21           N  
ANISOU  159  N   GLY A 565     8420   8905   9354   -171  -1066    416
ATOM    160  CA  GLY A 565      10.608  -3.941  24.185  1.00 70.83           C  
ANISOU  160  CA  GLY A 565     8467   8948   9497   -123  -1192    403
ATOM    161  C   GLY A 565       9.870  -5.214  23.731  1.00 72.31           C  
ANISOU  161  C   GLY A 565     8541   9156   9778   -125  -1208    354
ATOM    162  O   GLY A 565       8.709  -5.114  23.339  1.00 71.95           O  
ANISOU  162  O   GLY A 565     8407   9097   9833    -85  -1292    345
ATOM    163  HA3 GLY A 565      10.909  -3.383  23.299  1.00  0.00           H  
ATOM    164  H   GLY A 565      12.680  -4.291  24.475  1.00  0.00           H  
ATOM    165  HA2 GLY A 565       9.925  -3.300  24.745  1.00  0.00           H  
ATOM    166  N   GLU A 566      10.523  -6.390  23.780  1.00 66.42           N  
ANISOU  166  N   GLU A 566     7800   8437   8999   -171  -1133    327
ATOM    167  CA  GLU A 566       9.966  -7.690  23.394  1.00 65.64           C  
ANISOU  167  CA  GLU A 566     7625   8339   8976   -193  -1141    281
ATOM    168  C   GLU A 566       9.072  -8.221  24.543  1.00 67.26           C  
ANISOU  168  C   GLU A 566     7682   8550   9324   -167  -1077    276
ATOM    169  O   GLU A 566       9.617  -8.447  25.623  1.00 66.51           O  
ANISOU  169  O   GLU A 566     7569   8468   9233   -148   -968    295
ATOM    170  CB  GLU A 566      11.141  -8.664  23.128  1.00  0.00           C  
ATOM    171  CG  GLU A 566      12.203  -8.187  22.116  1.00  0.00           C  
ATOM    172  CD  GLU A 566      11.640  -7.886  20.728  1.00  0.00           C  
ATOM    173  OE1 GLU A 566      11.813  -6.732  20.277  1.00  0.00           O  
ATOM    174  OE2 GLU A 566      11.067  -8.817  20.121  1.00  0.00           O1-
ATOM    175  HB2 GLU A 566      11.659  -8.878  24.058  1.00  0.00           H  
ATOM    176  HB3 GLU A 566      10.740  -9.622  22.793  1.00  0.00           H  
ATOM    177  HG2 GLU A 566      12.711  -7.304  22.498  1.00  0.00           H  
ATOM    178  HG3 GLU A 566      12.974  -8.951  22.009  1.00  0.00           H  
ATOM    179  H   GLU A 566      11.471  -6.411  24.128  1.00  0.00           H  
ATOM    180  HA  GLU A 566       9.427  -7.574  22.457  1.00  0.00           H  
ATOM    181  N   PRO A 567       7.739  -8.377  24.332  1.00 62.55           N  
ANISOU  181  N   PRO A 567     6980   7946   8841   -173  -1144    253
ATOM    182  CA  PRO A 567       6.778  -8.721  25.408  1.00 62.50           C  
ANISOU  182  CA  PRO A 567     6821   7948   8978   -153  -1079    252
ATOM    183  C   PRO A 567       7.087  -9.951  26.286  1.00 65.28           C  
ANISOU  183  C   PRO A 567     7174   8305   9326   -175   -926    247
ATOM    184  O   PRO A 567       6.982  -9.842  27.507  1.00 64.27           O  
ANISOU  184  O   PRO A 567     6992   8188   9240   -137   -828    267
ATOM    185  CD  PRO A 567       7.026  -8.128  23.074  1.00  0.00           C  
ATOM    186  CB  PRO A 567       5.437  -8.888  24.675  1.00  0.00           C  
ATOM    187  CG  PRO A 567       5.559  -7.992  23.460  1.00  0.00           C  
ATOM    188  HD3 PRO A 567       7.340  -7.228  22.549  1.00  0.00           H  
ATOM    189  HD2 PRO A 567       7.176  -8.983  22.413  1.00  0.00           H  
ATOM    190  HB2 PRO A 567       5.296  -9.919  24.345  1.00  0.00           H  
ATOM    191  HB3 PRO A 567       4.581  -8.623  25.298  1.00  0.00           H  
ATOM    192  HG3 PRO A 567       5.357  -6.960  23.752  1.00  0.00           H  
ATOM    193  HG2 PRO A 567       4.873  -8.254  22.655  1.00  0.00           H  
ATOM    194  HA  PRO A 567       6.717  -7.843  26.055  1.00  0.00           H  
ATOM    195  N   ALA A 568       7.455 -11.084  25.663  1.00 61.00           N  
ANISOU  195  N   ALA A 568     6709   7752   8719   -226   -906    223
ATOM    196  CA  ALA A 568       7.735 -12.348  26.357  1.00 59.77           C  
ANISOU  196  CA  ALA A 568     6564   7595   8552   -233   -770    224
ATOM    197  C   ALA A 568       9.086 -12.371  27.095  1.00 65.14           C  
ANISOU  197  C   ALA A 568     7282   8310   9160   -190   -685    262
ATOM    198  O   ALA A 568       9.213 -13.091  28.084  1.00 65.64           O  
ANISOU  198  O   ALA A 568     7304   8384   9254   -172   -583    278
ATOM    199  CB  ALA A 568       7.647 -13.502  25.348  1.00  0.00           C  
ATOM    200  HB1 ALA A 568       7.825 -14.464  25.831  1.00  0.00           H  
ATOM    201  HB2 ALA A 568       6.659 -13.546  24.890  1.00  0.00           H  
ATOM    202  HB3 ALA A 568       8.381 -13.392  24.548  1.00  0.00           H  
ATOM    203  H   ALA A 568       7.516 -11.103  24.656  1.00  0.00           H  
ATOM    204  HA  ALA A 568       6.955 -12.503  27.105  1.00  0.00           H  
ATOM    205  N   VAL A 569      10.055 -11.568  26.622  1.00 62.03           N  
ANISOU  205  N   VAL A 569     6966   7933   8672   -181   -731    280
ATOM    206  CA  VAL A 569      11.357 -11.371  27.264  1.00 61.59           C  
ANISOU  206  CA  VAL A 569     6938   7910   8552   -163   -660    316
ATOM    207  C   VAL A 569      11.215 -10.423  28.472  1.00 65.38           C  
ANISOU  207  C   VAL A 569     7377   8382   9081   -129   -666    332
ATOM    208  O   VAL A 569      11.802 -10.689  29.519  1.00 65.73           O  
ANISOU  208  O   VAL A 569     7430   8447   9098   -120   -600    354
ATOM    209  CB  VAL A 569      12.389 -10.751  26.279  1.00  0.00           C  
ATOM    210  CG1 VAL A 569      13.804 -10.588  26.871  1.00  0.00           C  
ATOM    211  CG2 VAL A 569      12.479 -11.541  24.960  1.00  0.00           C  
ATOM    212  HB  VAL A 569      12.048  -9.747  26.027  1.00  0.00           H  
ATOM    213 HG11 VAL A 569      13.825  -9.899  27.716  1.00  0.00           H  
ATOM    214 HG12 VAL A 569      14.202 -11.544  27.210  1.00  0.00           H  
ATOM    215 HG13 VAL A 569      14.494 -10.191  26.126  1.00  0.00           H  
ATOM    216 HG21 VAL A 569      12.825 -12.561  25.130  1.00  0.00           H  
ATOM    217 HG22 VAL A 569      11.519 -11.595  24.447  1.00  0.00           H  
ATOM    218 HG23 VAL A 569      13.169 -11.059  24.268  1.00  0.00           H  
ATOM    219  H   VAL A 569       9.871 -10.997  25.810  1.00  0.00           H  
ATOM    220  HA  VAL A 569      11.735 -12.334  27.614  1.00  0.00           H  
ATOM    221  N   LEU A 570      10.396  -9.367  28.309  1.00 61.22           N  
ANISOU  221  N   LEU A 570     6805   7826   8631   -103   -743    321
ATOM    222  CA  LEU A 570      10.022  -8.394  29.334  1.00 60.67           C  
ANISOU  222  CA  LEU A 570     6698   7739   8616    -47   -736    332
ATOM    223  C   LEU A 570       9.185  -9.005  30.474  1.00 66.18           C  
ANISOU  223  C   LEU A 570     7309   8447   9387    -29   -624    327
ATOM    224  O   LEU A 570       9.287  -8.525  31.600  1.00 65.04           O  
ANISOU  224  O   LEU A 570     7188   8304   9220     -1   -556    338
ATOM    225  CB  LEU A 570       9.304  -7.210  28.644  1.00  0.00           C  
ATOM    226  CG  LEU A 570       8.910  -6.022  29.555  1.00  0.00           C  
ATOM    227  CD1 LEU A 570      10.134  -5.385  30.245  1.00  0.00           C  
ATOM    228  CD2 LEU A 570       8.077  -4.986  28.771  1.00  0.00           C  
ATOM    229  HB2 LEU A 570       9.940  -6.836  27.842  1.00  0.00           H  
ATOM    230  HB3 LEU A 570       8.406  -7.588  28.154  1.00  0.00           H  
ATOM    231  HG  LEU A 570       8.252  -6.394  30.340  1.00  0.00           H  
ATOM    232 HD11 LEU A 570      11.057  -5.607  29.710  1.00  0.00           H  
ATOM    233 HD12 LEU A 570      10.061  -4.300  30.313  1.00  0.00           H  
ATOM    234 HD13 LEU A 570      10.245  -5.761  31.263  1.00  0.00           H  
ATOM    235 HD21 LEU A 570       8.561  -4.011  28.713  1.00  0.00           H  
ATOM    236 HD22 LEU A 570       7.892  -5.303  27.744  1.00  0.00           H  
ATOM    237 HD23 LEU A 570       7.105  -4.837  29.240  1.00  0.00           H  
ATOM    238  H   LEU A 570       9.972  -9.219  27.402  1.00  0.00           H  
ATOM    239  HA  LEU A 570      10.949  -8.027  29.772  1.00  0.00           H  
ATOM    240  N   LEU A 571       8.412 -10.067  30.187  1.00 64.20           N  
ANISOU  240  N   LEU A 571     6979   8200   9214    -54   -606    310
ATOM    241  CA  LEU A 571       7.666 -10.846  31.178  1.00 63.49           C  
ANISOU  241  CA  LEU A 571     6815   8115   9194    -50   -494    313
ATOM    242  C   LEU A 571       8.594 -11.544  32.192  1.00 67.50           C  
ANISOU  242  C   LEU A 571     7395   8642   9611    -54   -402    331
ATOM    243  O   LEU A 571       8.291 -11.520  33.383  1.00 67.37           O  
ANISOU  243  O   LEU A 571     7375   8632   9593    -20   -323    345
ATOM    244  CB  LEU A 571       6.719 -11.824  30.442  1.00  0.00           C  
ATOM    245  CG  LEU A 571       5.920 -12.820  31.318  1.00  0.00           C  
ATOM    246  CD1 LEU A 571       5.063 -12.120  32.396  1.00  0.00           C  
ATOM    247  CD2 LEU A 571       5.086 -13.772  30.434  1.00  0.00           C  
ATOM    248  HB2 LEU A 571       6.018 -11.242  29.841  1.00  0.00           H  
ATOM    249  HB3 LEU A 571       7.308 -12.401  29.730  1.00  0.00           H  
ATOM    250  HG  LEU A 571       6.637 -13.455  31.839  1.00  0.00           H  
ATOM    251 HD11 LEU A 571       5.517 -12.234  33.381  1.00  0.00           H  
ATOM    252 HD12 LEU A 571       4.959 -11.052  32.207  1.00  0.00           H  
ATOM    253 HD13 LEU A 571       4.055 -12.529  32.465  1.00  0.00           H  
ATOM    254 HD21 LEU A 571       4.012 -13.630  30.556  1.00  0.00           H  
ATOM    255 HD22 LEU A 571       5.300 -13.636  29.373  1.00  0.00           H  
ATOM    256 HD23 LEU A 571       5.305 -14.812  30.673  1.00  0.00           H  
ATOM    257  H   LEU A 571       8.350 -10.387  29.230  1.00  0.00           H  
ATOM    258  HA  LEU A 571       7.053 -10.139  31.738  1.00  0.00           H  
ATOM    259  N   LEU A 572       9.725 -12.093  31.717  1.00 63.66           N  
ANISOU  259  N   LEU A 572     6974   8168   9044    -89   -417    332
ATOM    260  CA  LEU A 572      10.774 -12.684  32.554  1.00 63.66           C  
ANISOU  260  CA  LEU A 572     7024   8200   8963    -88   -346    357
ATOM    261  C   LEU A 572      11.552 -11.636  33.375  1.00 66.76           C  
ANISOU  261  C   LEU A 572     7454   8618   9292    -70   -338    378
ATOM    262  O   LEU A 572      12.031 -11.974  34.455  1.00 66.77           O  
ANISOU  262  O   LEU A 572     7459   8641   9272    -54   -268    398
ATOM    263  CB  LEU A 572      11.738 -13.512  31.676  1.00  0.00           C  
ATOM    264  CG  LEU A 572      11.106 -14.765  31.029  1.00  0.00           C  
ATOM    265  CD1 LEU A 572      12.001 -15.323  29.902  1.00  0.00           C  
ATOM    266  CD2 LEU A 572      10.735 -15.838  32.078  1.00  0.00           C  
ATOM    267  HB2 LEU A 572      12.133 -12.862  30.895  1.00  0.00           H  
ATOM    268  HB3 LEU A 572      12.604 -13.825  32.263  1.00  0.00           H  
ATOM    269  HG  LEU A 572      10.179 -14.453  30.546  1.00  0.00           H  
ATOM    270 HD11 LEU A 572      12.345 -16.337  30.097  1.00  0.00           H  
ATOM    271 HD12 LEU A 572      11.460 -15.341  28.956  1.00  0.00           H  
ATOM    272 HD13 LEU A 572      12.892 -14.715  29.745  1.00  0.00           H  
ATOM    273 HD21 LEU A 572      11.084 -15.573  33.076  1.00  0.00           H  
ATOM    274 HD22 LEU A 572       9.653 -15.955  32.138  1.00  0.00           H  
ATOM    275 HD23 LEU A 572      11.151 -16.819  31.852  1.00  0.00           H  
ATOM    276  H   LEU A 572       9.914 -12.061  30.724  1.00  0.00           H  
ATOM    277  HA  LEU A 572      10.293 -13.352  33.270  1.00  0.00           H  
ATOM    278  N   LEU A 573      11.636 -10.388  32.878  1.00 62.03           N  
ANISOU  278  N   LEU A 573     6898   8011   8660    -77   -414    376
ATOM    279  CA  LEU A 573      12.236  -9.250  33.583  1.00 61.71           C  
ANISOU  279  CA  LEU A 573     6917   7976   8554    -80   -421    392
ATOM    280  C   LEU A 573      11.313  -8.679  34.679  1.00 67.27           C  
ANISOU  280  C   LEU A 573     7611   8645   9305    -28   -385    379
ATOM    281  O   LEU A 573      11.819  -8.149  35.668  1.00 67.67           O  
ANISOU  281  O   LEU A 573     7710   8703   9300    -28   -351    387
ATOM    282  CB  LEU A 573      12.617  -8.147  32.571  1.00  0.00           C  
ATOM    283  CG  LEU A 573      13.693  -8.552  31.537  1.00  0.00           C  
ATOM    284  CD1 LEU A 573      13.715  -7.569  30.349  1.00  0.00           C  
ATOM    285  CD2 LEU A 573      15.082  -8.755  32.181  1.00  0.00           C  
ATOM    286  HB2 LEU A 573      11.714  -7.834  32.051  1.00  0.00           H  
ATOM    287  HB3 LEU A 573      12.965  -7.260  33.103  1.00  0.00           H  
ATOM    288  HG  LEU A 573      13.403  -9.516  31.124  1.00  0.00           H  
ATOM    289 HD11 LEU A 573      13.563  -8.096  29.406  1.00  0.00           H  
ATOM    290 HD12 LEU A 573      12.933  -6.816  30.422  1.00  0.00           H  
ATOM    291 HD13 LEU A 573      14.654  -7.026  30.269  1.00  0.00           H  
ATOM    292 HD21 LEU A 573      15.044  -8.662  33.264  1.00  0.00           H  
ATOM    293 HD22 LEU A 573      15.472  -9.749  31.957  1.00  0.00           H  
ATOM    294 HD23 LEU A 573      15.821  -8.033  31.835  1.00  0.00           H  
ATOM    295  H   LEU A 573      11.225 -10.186  31.977  1.00  0.00           H  
ATOM    296  HA  LEU A 573      13.145  -9.598  34.070  1.00  0.00           H  
ATOM    297  N   LEU A 574       9.987  -8.817  34.504  1.00 63.80           N  
ANISOU  297  N   LEU A 574     7108   8170   8963     16   -391    360
ATOM    298  CA  LEU A 574       8.966  -8.451  35.488  1.00 63.40           C  
ANISOU  298  CA  LEU A 574     7030   8091   8968     82   -334    349
ATOM    299  C   LEU A 574       8.821  -9.516  36.593  1.00 68.90           C  
ANISOU  299  C   LEU A 574     7705   8811   9662     88   -219    359
ATOM    300  O   LEU A 574       8.532  -9.150  37.731  1.00 69.26           O  
ANISOU  300  O   LEU A 574     7798   8843   9672    126   -159    356
ATOM    301  CB  LEU A 574       7.626  -8.196  34.764  1.00  0.00           C  
ATOM    302  CG  LEU A 574       7.592  -6.867  33.974  1.00  0.00           C  
ATOM    303  CD1 LEU A 574       6.428  -6.843  32.970  1.00  0.00           C  
ATOM    304  CD2 LEU A 574       7.574  -5.630  34.894  1.00  0.00           C  
ATOM    305  HB2 LEU A 574       7.427  -9.034  34.094  1.00  0.00           H  
ATOM    306  HB3 LEU A 574       6.802  -8.194  35.480  1.00  0.00           H  
ATOM    307  HG  LEU A 574       8.505  -6.810  33.380  1.00  0.00           H  
ATOM    308 HD11 LEU A 574       6.309  -7.804  32.468  1.00  0.00           H  
ATOM    309 HD12 LEU A 574       5.482  -6.607  33.458  1.00  0.00           H  
ATOM    310 HD13 LEU A 574       6.600  -6.095  32.195  1.00  0.00           H  
ATOM    311 HD21 LEU A 574       8.494  -5.055  34.784  1.00  0.00           H  
ATOM    312 HD22 LEU A 574       6.747  -4.958  34.662  1.00  0.00           H  
ATOM    313 HD23 LEU A 574       7.483  -5.900  35.946  1.00  0.00           H  
ATOM    314  H   LEU A 574       9.646  -9.227  33.645  1.00  0.00           H  
ATOM    315  HA  LEU A 574       9.276  -7.529  35.982  1.00  0.00           H  
ATOM    316  N   LEU A 575       9.084 -10.794  36.263  1.00 65.34           N  
ANISOU  316  N   LEU A 575     7205   8385   9236     52   -192    369
ATOM    317  CA  LEU A 575       9.241 -11.886  37.229  1.00 65.97           C  
ANISOU  317  CA  LEU A 575     7276   8480   9309     54    -91    389
ATOM    318  C   LEU A 575      10.538 -11.736  38.046  1.00 70.52           C  
ANISOU  318  C   LEU A 575     7940   9090   9764     45    -82    410
ATOM    319  O   LEU A 575      10.530 -12.037  39.240  1.00 70.37           O  
ANISOU  319  O   LEU A 575     7947   9078   9711     68     -6    427
ATOM    320  CB  LEU A 575       9.229 -13.243  36.490  1.00  0.00           C  
ATOM    321  CG  LEU A 575       7.851 -13.656  35.924  1.00  0.00           C  
ATOM    322  CD1 LEU A 575       7.997 -14.778  34.872  1.00  0.00           C  
ATOM    323  CD2 LEU A 575       6.846 -14.008  37.043  1.00  0.00           C  
ATOM    324  HB2 LEU A 575       9.955 -13.196  35.678  1.00  0.00           H  
ATOM    325  HB3 LEU A 575       9.584 -14.037  37.150  1.00  0.00           H  
ATOM    326  HG  LEU A 575       7.435 -12.797  35.400  1.00  0.00           H  
ATOM    327 HD11 LEU A 575       7.375 -15.647  35.084  1.00  0.00           H  
ATOM    328 HD12 LEU A 575       7.712 -14.416  33.884  1.00  0.00           H  
ATOM    329 HD13 LEU A 575       9.024 -15.138  34.795  1.00  0.00           H  
ATOM    330 HD21 LEU A 575       6.407 -14.999  36.926  1.00  0.00           H  
ATOM    331 HD22 LEU A 575       7.307 -13.985  38.031  1.00  0.00           H  
ATOM    332 HD23 LEU A 575       6.022 -13.294  37.057  1.00  0.00           H  
ATOM    333  H   LEU A 575       9.276 -11.025  35.298  1.00  0.00           H  
ATOM    334  HA  LEU A 575       8.406 -11.850  37.931  1.00  0.00           H  
ATOM    335  N   LEU A 576      11.610 -11.242  37.398  1.00 67.00           N  
ANISOU  335  N   LEU A 576     7536   8670   9251      7   -160    415
ATOM    336  CA  LEU A 576      12.902 -10.932  38.011  1.00 67.30           C  
ANISOU  336  CA  LEU A 576     7631   8756   9185    -17   -172    440
ATOM    337  C   LEU A 576      12.824  -9.761  38.999  1.00 71.64           C  
ANISOU  337  C   LEU A 576     8259   9286   9674    -14   -189    428
ATOM    338  O   LEU A 576      13.510  -9.810  40.016  1.00 72.23           O  
ANISOU  338  O   LEU A 576     8380   9391   9672    -22   -176    445
ATOM    339  CB  LEU A 576      13.957 -10.723  36.891  1.00  0.00           C  
ATOM    340  CG  LEU A 576      15.430 -10.444  37.287  1.00  0.00           C  
ATOM    341  CD1 LEU A 576      15.685  -8.998  37.759  1.00  0.00           C  
ATOM    342  CD2 LEU A 576      16.031 -11.492  38.242  1.00  0.00           C  
ATOM    343  HB2 LEU A 576      13.959 -11.617  36.267  1.00  0.00           H  
ATOM    344  HB3 LEU A 576      13.628  -9.923  36.234  1.00  0.00           H  
ATOM    345  HG  LEU A 576      15.990 -10.532  36.354  1.00  0.00           H  
ATOM    346 HD11 LEU A 576      16.627  -8.622  37.363  1.00  0.00           H  
ATOM    347 HD12 LEU A 576      14.899  -8.316  37.433  1.00  0.00           H  
ATOM    348 HD13 LEU A 576      15.750  -8.926  38.843  1.00  0.00           H  
ATOM    349 HD21 LEU A 576      16.800 -12.075  37.738  1.00  0.00           H  
ATOM    350 HD22 LEU A 576      16.489 -11.027  39.110  1.00  0.00           H  
ATOM    351 HD23 LEU A 576      15.299 -12.195  38.625  1.00  0.00           H  
ATOM    352  H   LEU A 576      11.537 -11.049  36.408  1.00  0.00           H  
ATOM    353  HA  LEU A 576      13.175 -11.804  38.600  1.00  0.00           H  
ATOM    354  N   SER A 577      11.973  -8.761  38.713  1.00 68.68           N  
ANISOU  354  N   SER A 577     7910   8856   9329      1   -224    399
ATOM    355  CA  SER A 577      11.732  -7.604  39.581  1.00 70.25           C  
ANISOU  355  CA  SER A 577     8208   9009   9474     15   -235    377
ATOM    356  C   SER A 577      11.126  -7.987  40.946  1.00 73.75           C  
ANISOU  356  C   SER A 577     8670   9437   9914     77   -137    367
ATOM    357  O   SER A 577      11.479  -7.372  41.951  1.00 72.94           O  
ANISOU  357  O   SER A 577     8669   9328   9718     70   -131    360
ATOM    358  CB  SER A 577      10.833  -6.592  38.846  1.00  0.00           C  
ATOM    359  OG  SER A 577      11.541  -5.977  37.788  1.00  0.00           O  
ATOM    360  HB2 SER A 577       9.931  -7.063  38.458  1.00  0.00           H  
ATOM    361  HB3 SER A 577      10.510  -5.802  39.526  1.00  0.00           H  
ATOM    362  HG  SER A 577      11.701  -6.633  37.102  1.00  0.00           H  
ATOM    363  H   SER A 577      11.449  -8.790  37.850  1.00  0.00           H  
ATOM    364  HA  SER A 577      12.695  -7.130  39.782  1.00  0.00           H  
ATOM    365  N   LEU A 578      10.270  -9.025  40.957  1.00 70.63           N  
ANISOU  365  N   LEU A 578     8182   9036   9618    128    -58    368
ATOM    366  CA  LEU A 578       9.690  -9.610  42.165  1.00 70.30           C  
ANISOU  366  CA  LEU A 578     8146   8985   9582    186     61    368
ATOM    367  C   LEU A 578      10.696 -10.512  42.901  1.00 73.21           C  
ANISOU  367  C   LEU A 578     8554   9399   9863    158     91    401
ATOM    368  O   LEU A 578      10.804 -10.404  44.121  1.00 73.63           O  
ANISOU  368  O   LEU A 578     8701   9447   9828    182    138    398
ATOM    369  CB  LEU A 578       8.414 -10.405  41.803  1.00 70.49           C  
ANISOU  369  CB  LEU A 578     8038   9003   9743    222    133    373
ATOM    370  CG  LEU A 578       7.281  -9.565  41.170  1.00 76.18           C  
ANISOU  370  CG  LEU A 578     8748   9712  10484    284    280    380
ATOM    371  CD1 LEU A 578       6.134 -10.471  40.672  1.00 76.80           C  
ANISOU  371  CD1 LEU A 578     8902   9744  10533    365    320    347
ATOM    372  CD2 LEU A 578       6.781  -8.443  42.104  1.00 77.51           C  
ANISOU  372  CD2 LEU A 578     8761   9887  10801    283    344    397
ATOM    373  H   LEU A 578      10.033  -9.480  40.086  1.00  0.00           H  
ATOM    374  HA  LEU A 578       9.420  -8.802  42.846  1.00  0.00           H  
ATOM    375  HB3 LEU A 578       8.027 -10.898  42.697  1.00  0.00           H  
ATOM    376  HB2 LEU A 578       8.684 -11.209  41.116  1.00  0.00           H  
ATOM    377  HG  LEU A 578       7.687  -9.081  40.281  1.00  0.00           H  
ATOM    378 HD11 LEU A 578       5.938 -10.296  39.614  1.00  0.00           H  
ATOM    379 HD12 LEU A 578       6.370 -11.530  40.781  1.00  0.00           H  
ATOM    380 HD13 LEU A 578       5.199 -10.302  41.206  1.00  0.00           H  
ATOM    381 HD21 LEU A 578       5.695  -8.349  42.107  1.00  0.00           H  
ATOM    382 HD22 LEU A 578       7.089  -8.604  43.138  1.00  0.00           H  
ATOM    383 HD23 LEU A 578       7.182  -7.479  41.791  1.00  0.00           H  
ATOM    384  N   ALA A 579      11.417 -11.368  42.152  1.00 68.49           N  
ANISOU  384  N   ALA A 579     7898   8845   9279    114     56    430
ATOM    385  CA  ALA A 579      12.391 -12.330  42.677  1.00 67.77           C  
ANISOU  385  CA  ALA A 579     7829   8803   9116     99     69    471
ATOM    386  C   ALA A 579      13.620 -11.673  43.329  1.00 70.18           C  
ANISOU  386  C   ALA A 579     8232   9142   9292     71      6    476
ATOM    387  O   ALA A 579      14.019 -12.099  44.411  1.00 70.85           O  
ANISOU  387  O   ALA A 579     8381   9241   9297     92     43    495
ATOM    388  CB  ALA A 579      12.813 -13.291  41.555  1.00  0.00           C  
ATOM    389  HB1 ALA A 579      13.494 -14.057  41.927  1.00  0.00           H  
ATOM    390  HB2 ALA A 579      11.950 -13.804  41.131  1.00  0.00           H  
ATOM    391  HB3 ALA A 579      13.319 -12.766  40.745  1.00  0.00           H  
ATOM    392  H   ALA A 579      11.265 -11.396  41.153  1.00  0.00           H  
ATOM    393  HA  ALA A 579      11.885 -12.915  43.447  1.00  0.00           H  
ATOM    394  N   LEU A 580      14.166 -10.626  42.686  1.00 65.52           N  
ANISOU  394  N   LEU A 580     7660   8559   8676     17    -95    461
ATOM    395  CA  LEU A 580      15.254  -9.795  43.206  1.00 65.35           C  
ANISOU  395  CA  LEU A 580     7725   8564   8539    -39   -176    462
ATOM    396  C   LEU A 580      14.793  -8.871  44.353  1.00 72.81           C  
ANISOU  396  C   LEU A 580     8801   9450   9414     -7   -143    424
ATOM    397  O   LEU A 580      15.611  -8.525  45.204  1.00 74.77           O  
ANISOU  397  O   LEU A 580     9131   9726   9552    -27   -166    434
ATOM    398  CB  LEU A 580      15.894  -9.018  42.030  1.00  0.00           C  
ATOM    399  CG  LEU A 580      17.119  -8.128  42.358  1.00  0.00           C  
ATOM    400  CD1 LEU A 580      18.268  -8.889  43.056  1.00  0.00           C  
ATOM    401  CD2 LEU A 580      17.603  -7.377  41.100  1.00  0.00           C  
ATOM    402  HB2 LEU A 580      16.186  -9.734  41.261  1.00  0.00           H  
ATOM    403  HB3 LEU A 580      15.127  -8.390  41.575  1.00  0.00           H  
ATOM    404  HG  LEU A 580      16.776  -7.358  43.048  1.00  0.00           H  
ATOM    405 HD11 LEU A 580      19.237  -8.710  42.589  1.00  0.00           H  
ATOM    406 HD12 LEU A 580      18.359  -8.579  44.097  1.00  0.00           H  
ATOM    407 HD13 LEU A 580      18.116  -9.966  43.058  1.00  0.00           H  
ATOM    408 HD21 LEU A 580      18.529  -7.787  40.697  1.00  0.00           H  
ATOM    409 HD22 LEU A 580      16.869  -7.412  40.294  1.00  0.00           H  
ATOM    410 HD23 LEU A 580      17.780  -6.324  41.322  1.00  0.00           H  
ATOM    411  H   LEU A 580      13.791 -10.346  41.787  1.00  0.00           H  
ATOM    412  HA  LEU A 580      16.000 -10.475  43.616  1.00  0.00           H  
ATOM    413  N   GLY A 581      13.490  -8.536  44.388  1.00 68.55           N  
ANISOU  413  N   GLY A 581     8280   8831   8934     50    -86    383
ATOM    414  CA  GLY A 581      12.855  -7.799  45.479  1.00 68.97           C  
ANISOU  414  CA  GLY A 581     8461   8816   8927    103    -31    341
ATOM    415  C   GLY A 581      12.819  -8.636  46.769  1.00 71.97           C  
ANISOU  415  C   GLY A 581     8875   9215   9257    156     75    359
ATOM    416  O   GLY A 581      13.030  -8.079  47.844  1.00 72.48           O  
ANISOU  416  O   GLY A 581     9083   9266   9191    154     70    342
ATOM    417  HA3 GLY A 581      11.834  -7.548  45.189  1.00  0.00           H  
ATOM    418  H   GLY A 581      12.883  -8.856  43.646  1.00  0.00           H  
ATOM    419  HA2 GLY A 581      13.383  -6.861  45.653  1.00  0.00           H  
ATOM    420  N   LEU A 582      12.608  -9.962  46.661  1.00 66.70           N  
ANISOU  420  N   LEU A 582     8090   8572   8681    194    165    394
ATOM    421  CA  LEU A 582      12.668 -10.913  47.777  1.00 65.79           C  
ANISOU  421  CA  LEU A 582     8002   8469   8526    240    280    424
ATOM    422  C   LEU A 582      14.103 -11.138  48.287  1.00 67.69           C  
ANISOU  422  C   LEU A 582     8304   8773   8642    196    210    466
ATOM    423  O   LEU A 582      14.280 -11.268  49.498  1.00 66.57           O  
ANISOU  423  O   LEU A 582     8283   8631   8381    221    248    472
ATOM    424  CB  LEU A 582      12.039 -12.264  47.362  1.00  0.00           C  
ATOM    425  CG  LEU A 582      10.518 -12.236  47.102  1.00  0.00           C  
ATOM    426  CD1 LEU A 582      10.059 -13.533  46.398  1.00  0.00           C  
ATOM    427  CD2 LEU A 582       9.706 -11.928  48.380  1.00  0.00           C  
ATOM    428  HB2 LEU A 582      12.539 -12.611  46.459  1.00  0.00           H  
ATOM    429  HB3 LEU A 582      12.245 -13.021  48.121  1.00  0.00           H  
ATOM    430  HG  LEU A 582      10.318 -11.423  46.407  1.00  0.00           H  
ATOM    431 HD11 LEU A 582      10.872 -14.251  46.289  1.00  0.00           H  
ATOM    432 HD12 LEU A 582       9.256 -14.046  46.926  1.00  0.00           H  
ATOM    433 HD13 LEU A 582       9.692 -13.314  45.395  1.00  0.00           H  
ATOM    434 HD21 LEU A 582       9.173 -10.983  48.277  1.00  0.00           H  
ATOM    435 HD22 LEU A 582       8.962 -12.691  48.608  1.00  0.00           H  
ATOM    436 HD23 LEU A 582      10.341 -11.842  49.261  1.00  0.00           H  
ATOM    437  H   LEU A 582      12.426 -10.359  45.750  1.00  0.00           H  
ATOM    438  HA  LEU A 582      12.096 -10.495  48.606  1.00  0.00           H  
ATOM    439  N   VAL A 583      15.091 -11.156  47.372  1.00 64.67           N  
ANISOU  439  N   VAL A 583     7843   8449   8281    137    104    494
ATOM    440  CA  VAL A 583      16.518 -11.285  47.687  1.00 65.54           C  
ANISOU  440  CA  VAL A 583     7975   8636   8292    103     23    543
ATOM    441  C   VAL A 583      17.051 -10.089  48.502  1.00 71.40           C  
ANISOU  441  C   VAL A 583     8857   9383   8887     57    -70    515
ATOM    442  O   VAL A 583      17.722 -10.309  49.509  1.00 71.55           O  
ANISOU  442  O   VAL A 583     8959   9436   8788     64    -86    543
ATOM    443  CB  VAL A 583      17.377 -11.485  46.399  1.00  0.00           C  
ATOM    444  CG1 VAL A 583      18.894 -11.252  46.556  1.00  0.00           C  
ATOM    445  CG2 VAL A 583      17.148 -12.879  45.791  1.00  0.00           C  
ATOM    446  HB  VAL A 583      17.038 -10.762  45.658  1.00  0.00           H  
ATOM    447 HG11 VAL A 583      19.299 -11.846  47.375  1.00  0.00           H  
ATOM    448 HG12 VAL A 583      19.428 -11.535  45.651  1.00  0.00           H  
ATOM    449 HG13 VAL A 583      19.136 -10.206  46.744  1.00  0.00           H  
ATOM    450 HG21 VAL A 583      16.100 -13.043  45.555  1.00  0.00           H  
ATOM    451 HG22 VAL A 583      17.709 -13.006  44.864  1.00  0.00           H  
ATOM    452 HG23 VAL A 583      17.459 -13.668  46.478  1.00  0.00           H  
ATOM    453  H   VAL A 583      14.859 -11.058  46.393  1.00  0.00           H  
ATOM    454  HA  VAL A 583      16.627 -12.174  48.309  1.00  0.00           H  
ATOM    455  N   LEU A 584      16.717  -8.861  48.069  1.00 68.55           N  
ANISOU  455  N   LEU A 584     8539   8978   8528      8   -132    461
ATOM    456  CA  LEU A 584      17.110  -7.613  48.726  1.00 69.89           C  
ANISOU  456  CA  LEU A 584     8863   9129   8562    -51   -224    424
ATOM    457  C   LEU A 584      16.361  -7.358  50.047  1.00 74.19           C  
ANISOU  457  C   LEU A 584     9576   9603   9008     19   -130    384
ATOM    458  O   LEU A 584      16.968  -6.803  50.963  1.00 74.24           O  
ANISOU  458  O   LEU A 584     9729   9616   8864    -14   -193    373
ATOM    459  CB  LEU A 584      16.905  -6.432  47.751  1.00 70.20           C  
ANISOU  459  CB  LEU A 584     8921   9118   8634   -122   -305    380
ATOM    460  CG  LEU A 584      17.923  -6.386  46.589  1.00 75.78           C  
ANISOU  460  CG  LEU A 584     9496   9905   9392   -214   -411    423
ATOM    461  CD1 LEU A 584      17.495  -5.368  45.513  1.00 76.60           C  
ANISOU  461  CD1 LEU A 584     9603   9945   9557   -259   -447    390
ATOM    462  CD2 LEU A 584      19.367  -6.139  47.076  1.00 79.70           C  
ANISOU  462  CD2 LEU A 584    10013  10487   9782   -313   -539    454
ATOM    463  H   LEU A 584      16.169  -8.765  47.223  1.00  0.00           H  
ATOM    464  HA  LEU A 584      18.169  -7.686  48.977  1.00  0.00           H  
ATOM    465  HB3 LEU A 584      16.960  -5.485  48.290  1.00  0.00           H  
ATOM    466  HB2 LEU A 584      15.889  -6.486  47.353  1.00  0.00           H  
ATOM    467  HG  LEU A 584      17.907  -7.364  46.109  1.00  0.00           H  
ATOM    468 HD11 LEU A 584      17.656  -5.773  44.514  1.00  0.00           H  
ATOM    469 HD12 LEU A 584      16.438  -5.111  45.589  1.00  0.00           H  
ATOM    470 HD13 LEU A 584      18.054  -4.435  45.581  1.00  0.00           H  
ATOM    471 HD21 LEU A 584      19.881  -5.376  46.492  1.00  0.00           H  
ATOM    472 HD22 LEU A 584      19.400  -5.821  48.119  1.00  0.00           H  
ATOM    473 HD23 LEU A 584      19.959  -7.052  46.997  1.00  0.00           H  
ATOM    474  N   ALA A 585      15.081  -7.764  50.133  1.00 70.68           N  
ANISOU  474  N   ALA A 585     9107   9100   8648    116     22    368
ATOM    475  CA  ALA A 585      14.246  -7.601  51.326  1.00 71.50           C  
ANISOU  475  CA  ALA A 585     9347   9144   8674    202    152    339
ATOM    476  C   ALA A 585      14.654  -8.531  52.477  1.00 76.21           C  
ANISOU  476  C   ALA A 585     9992   9798   9166    220    186    395
ATOM    477  O   ALA A 585      14.750  -8.063  53.611  1.00 76.40           O  
ANISOU  477  O   ALA A 585    10200   9801   9026    231    189    373
ATOM    478  CB  ALA A 585      12.768  -7.803  50.965  1.00  0.00           C  
ATOM    479  HB1 ALA A 585      12.130  -7.719  51.846  1.00  0.00           H  
ATOM    480  HB2 ALA A 585      12.433  -7.050  50.253  1.00  0.00           H  
ATOM    481  HB3 ALA A 585      12.593  -8.785  50.523  1.00  0.00           H  
ATOM    482  H   ALA A 585      14.638  -8.196  49.333  1.00  0.00           H  
ATOM    483  HA  ALA A 585      14.360  -6.573  51.677  1.00  0.00           H  
ATOM    484  N   ALA A 586      14.911  -9.814  52.164  1.00 72.90           N  
ANISOU  484  N   ALA A 586     9424   9440   8833    226    211    465
ATOM    485  CA  ALA A 586      15.388 -10.816  53.120  1.00 73.37           C  
ANISOU  485  CA  ALA A 586     9512   9550   8814    251    242    535
ATOM    486  C   ALA A 586      16.817 -10.535  53.615  1.00 77.11           C  
ANISOU  486  C   ALA A 586    10081  10087   9129    189     75    551
ATOM    487  O   ALA A 586      17.096 -10.780  54.788  1.00 78.15           O  
ANISOU  487  O   ALA A 586    10368  10221   9104    213     85    562
ATOM    488  CB  ALA A 586      15.282 -12.213  52.492  1.00  0.00           C  
ATOM    489  HB1 ALA A 586      15.838 -12.269  51.557  1.00  0.00           H  
ATOM    490  HB2 ALA A 586      15.670 -12.982  53.161  1.00  0.00           H  
ATOM    491  HB3 ALA A 586      14.244 -12.464  52.273  1.00  0.00           H  
ATOM    492  H   ALA A 586      14.797 -10.128  51.209  1.00  0.00           H  
ATOM    493  HA  ALA A 586      14.728 -10.789  53.990  1.00  0.00           H  
ATOM    494  N   LEU A 587      17.673  -9.988  52.730  1.00 72.59           N  
ANISOU  494  N   LEU A 587     9417   9570   8595    106    -78    552
ATOM    495  CA  LEU A 587      19.016  -9.501  53.053  1.00 73.08           C  
ANISOU  495  CA  LEU A 587     9520   9709   8538     25   -257    572
ATOM    496  C   LEU A 587      18.970  -8.289  53.992  1.00 78.88           C  
ANISOU  496  C   LEU A 587    10481  10392   9098     -8   -306    508
ATOM    497  O   LEU A 587      19.701  -8.283  54.979  1.00 79.92           O  
ANISOU  497  O   LEU A 587    10715  10573   9078    -26   -391    534
ATOM    498  CB  LEU A 587      19.776  -9.201  51.739  1.00  0.00           C  
ATOM    499  CG  LEU A 587      21.237  -8.704  51.864  1.00  0.00           C  
ATOM    500  CD1 LEU A 587      22.154  -9.717  52.582  1.00  0.00           C  
ATOM    501  CD2 LEU A 587      21.792  -8.303  50.480  1.00  0.00           C  
ATOM    502  HB2 LEU A 587      19.774 -10.101  51.127  1.00  0.00           H  
ATOM    503  HB3 LEU A 587      19.204  -8.462  51.176  1.00  0.00           H  
ATOM    504  HG  LEU A 587      21.229  -7.792  52.462  1.00  0.00           H  
ATOM    505 HD11 LEU A 587      21.654 -10.668  52.750  1.00  0.00           H  
ATOM    506 HD12 LEU A 587      23.065  -9.936  52.026  1.00  0.00           H  
ATOM    507 HD13 LEU A 587      22.463  -9.338  53.555  1.00  0.00           H  
ATOM    508 HD21 LEU A 587      22.544  -9.000  50.109  1.00  0.00           H  
ATOM    509 HD22 LEU A 587      21.009  -8.260  49.721  1.00  0.00           H  
ATOM    510 HD23 LEU A 587      22.254  -7.316  50.518  1.00  0.00           H  
ATOM    511  H   LEU A 587      17.368  -9.841  51.778  1.00  0.00           H  
ATOM    512  HA  LEU A 587      19.532 -10.298  53.587  1.00  0.00           H  
ATOM    513  N   GLY A 588      18.084  -7.322  53.690  1.00 75.25           N  
ANISOU  513  N   GLY A 588    10109   9828   8654     -8   -255    424
ATOM    514  CA  GLY A 588      17.856  -6.108  54.473  1.00 76.53           C  
ANISOU  514  CA  GLY A 588    10511   9917   8649    -33   -292    351
ATOM    515  C   GLY A 588      17.351  -6.414  55.891  1.00 81.36           C  
ANISOU  515  C   GLY A 588    11290  10506   9119     59   -178    355
ATOM    516  O   GLY A 588      17.750  -5.729  56.830  1.00 82.54           O  
ANISOU  516  O   GLY A 588    11624  10659   9078     19   -272    337
ATOM    517  HA3 GLY A 588      17.108  -5.502  53.961  1.00  0.00           H  
ATOM    518  H   GLY A 588      17.531  -7.418  52.848  1.00  0.00           H  
ATOM    519  HA2 GLY A 588      18.770  -5.515  54.511  1.00  0.00           H  
ATOM    520  N   LEU A 589      16.517  -7.456  56.050  1.00 77.36           N  
ANISOU  520  N   LEU A 589    10722   9977   8696    172     19    382
ATOM    521  CA  LEU A 589      15.984  -7.906  57.336  1.00 78.31           C  
ANISOU  521  CA  LEU A 589    10986  10074   8693    263    163    400
ATOM    522  C   LEU A 589      17.045  -8.634  58.186  1.00 86.23           C  
ANISOU  522  C   LEU A 589    12020  11172   9573    239     58    481
ATOM    523  O   LEU A 589      17.098  -8.407  59.395  1.00 87.98           O  
ANISOU  523  O   LEU A 589    12452  11386   9591    250     40    474
ATOM    524  CB  LEU A 589      14.739  -8.789  57.075  1.00  0.00           C  
ATOM    525  CG  LEU A 589      13.762  -8.912  58.266  1.00  0.00           C  
ATOM    526  CD1 LEU A 589      13.128  -7.558  58.647  1.00  0.00           C  
ATOM    527  CD2 LEU A 589      12.676  -9.965  57.976  1.00  0.00           C  
ATOM    528  HB2 LEU A 589      14.176  -8.382  56.234  1.00  0.00           H  
ATOM    529  HB3 LEU A 589      15.065  -9.778  56.749  1.00  0.00           H  
ATOM    530  HG  LEU A 589      14.329  -9.275  59.125  1.00  0.00           H  
ATOM    531 HD11 LEU A 589      13.313  -6.792  57.894  1.00  0.00           H  
ATOM    532 HD12 LEU A 589      12.047  -7.628  58.767  1.00  0.00           H  
ATOM    533 HD13 LEU A 589      13.530  -7.188  59.589  1.00  0.00           H  
ATOM    534 HD21 LEU A 589      13.055 -10.788  57.370  1.00  0.00           H  
ATOM    535 HD22 LEU A 589      12.293 -10.388  58.903  1.00  0.00           H  
ATOM    536 HD23 LEU A 589      11.829  -9.534  57.441  1.00  0.00           H  
ATOM    537  H   LEU A 589      16.210  -7.971  55.235  1.00  0.00           H  
ATOM    538  HA  LEU A 589      15.676  -7.015  57.885  1.00  0.00           H  
ATOM    539  N   PHE A 590      17.880  -9.466  57.537  1.00 84.13           N  
ANISOU  539  N   PHE A 590    11552  10994   9419    207    -25    556
ATOM    540  CA  PHE A 590      18.948 -10.238  58.176  1.00 85.17           C  
ANISOU  540  CA  PHE A 590    11674  11225   9462    198   -139    644
ATOM    541  C   PHE A 590      20.181  -9.416  58.590  1.00 90.80           C  
ANISOU  541  C   PHE A 590    12519  11983   9998    105   -351    618
ATOM    542  O   PHE A 590      20.809  -9.789  59.577  1.00 92.29           O  
ANISOU  542  O   PHE A 590    12846  12208  10010    123   -407    657
ATOM    543  CB  PHE A 590      19.342 -11.458  57.310  1.00 85.86           C  
ANISOU  543  CB  PHE A 590    11510  11388   9723    188   -185    714
ATOM    544  CG  PHE A 590      18.543 -12.731  57.560  1.00 87.71           C  
ANISOU  544  CG  PHE A 590    11678  11613  10035    283    -31    791
ATOM    545  CD1 PHE A 590      19.221 -13.964  57.676  1.00 93.16           C  
ANISOU  545  CD1 PHE A 590    12345  12374  10678    322    -84    892
ATOM    546  CD2 PHE A 590      17.130 -12.728  57.580  1.00 89.16           C  
ANISOU  546  CD2 PHE A 590    11827  11712  10337    331    164    768
ATOM    547  CE1 PHE A 590      18.509 -15.138  57.872  1.00 94.40           C  
ANISOU  547  CE1 PHE A 590    12467  12499  10901    404     62    964
ATOM    548  CE2 PHE A 590      16.434 -13.915  57.777  1.00 92.48           C  
ANISOU  548  CE2 PHE A 590    12196  12113  10828    397    304    840
ATOM    549  CZ  PHE A 590      17.122 -15.112  57.931  1.00 92.02           C  
ANISOU  549  CZ  PHE A 590    12138  12109  10719    430    255    936
ATOM    550  H   PHE A 590      17.773  -9.598  56.540  1.00  0.00           H  
ATOM    551  HA  PHE A 590      18.547 -10.631  59.113  1.00  0.00           H  
ATOM    552  HB3 PHE A 590      20.387 -11.705  57.499  1.00  0.00           H  
ATOM    553  HB2 PHE A 590      19.296 -11.211  56.249  1.00  0.00           H  
ATOM    554  HD1 PHE A 590      20.300 -13.998  57.630  1.00  0.00           H  
ATOM    555  HD2 PHE A 590      16.579 -11.809  57.452  1.00  0.00           H  
ATOM    556  HE1 PHE A 590      19.039 -16.074  57.972  1.00  0.00           H  
ATOM    557  HE2 PHE A 590      15.354 -13.908  57.804  1.00  0.00           H  
ATOM    558  HZ  PHE A 590      16.577 -16.030  58.085  1.00  0.00           H  
ATOM    559  N   VAL A 591      20.512  -8.326  57.873  1.00 87.14           N  
ANISOU  559  N   VAL A 591    12030  11508   9572      2   -470    551
ATOM    560  CA  VAL A 591      21.604  -7.422  58.265  1.00 88.16           C  
ANISOU  560  CA  VAL A 591    12274  11669   9554   -120   -683    516
ATOM    561  C   VAL A 591      21.170  -6.402  59.338  1.00 93.62           C  
ANISOU  561  C   VAL A 591    13278  12259  10035   -106   -649    433
ATOM    562  O   VAL A 591      22.014  -5.986  60.132  1.00 95.13           O  
ANISOU  562  O   VAL A 591    13621  12491  10034   -156   -792    439
ATOM    563  CB  VAL A 591      22.227  -6.646  57.070  1.00 91.42           C  
ANISOU  563  CB  VAL A 591    12564  12084  10086   -244   -797    475
ATOM    564  CG1 VAL A 591      22.880  -7.600  56.055  1.00 92.68           C  
ANISOU  564  CG1 VAL A 591    12881  12237  10095   -390   -998    418
ATOM    565  CG2 VAL A 591      21.296  -5.627  56.384  1.00 90.30           C  
ANISOU  565  CG2 VAL A 591    12140  12067  10105   -265   -858    564
ATOM    566  H   VAL A 591      19.991  -8.083  57.041  1.00  0.00           H  
ATOM    567  HA  VAL A 591      22.408  -8.020  58.694  1.00  0.00           H  
ATOM    568  HB  VAL A 591      23.055  -6.058  57.470  1.00  0.00           H  
ATOM    569 HG11 VAL A 591      23.663  -8.194  56.526  1.00  0.00           H  
ATOM    570 HG12 VAL A 591      22.157  -8.294  55.632  1.00  0.00           H  
ATOM    571 HG13 VAL A 591      23.336  -7.052  55.231  1.00  0.00           H  
ATOM    572 HG21 VAL A 591      20.367  -6.093  56.072  1.00  0.00           H  
ATOM    573 HG22 VAL A 591      21.042  -4.797  57.042  1.00  0.00           H  
ATOM    574 HG23 VAL A 591      21.765  -5.198  55.498  1.00  0.00           H  
ATOM    575  N   HIS A 592      19.874  -6.039  59.362  1.00 89.57           N  
ANISOU  575  N   HIS A 592    12863  11619   9550    -32   -463    359
ATOM    576  CA  HIS A 592      19.284  -5.133  60.351  1.00 90.94           C  
ANISOU  576  CA  HIS A 592    13343  11686   9525      4   -400    275
ATOM    577  C   HIS A 592      19.103  -5.804  61.726  1.00 96.90           C  
ANISOU  577  C   HIS A 592    14241  12464  10113     96   -311    327
ATOM    578  O   HIS A 592      19.315  -5.143  62.742  1.00 99.34           O  
ANISOU  578  O   HIS A 592    14808  12750  10187     72   -387    288
ATOM    579  CB  HIS A 592      17.956  -4.582  59.795  1.00  0.00           C  
ATOM    580  CG  HIS A 592      17.305  -3.493  60.612  1.00  0.00           C  
ATOM    581  ND1 HIS A 592      17.878  -2.245  60.789  1.00  0.00           N  
ATOM    582  CD2 HIS A 592      16.110  -3.452  61.295  1.00  0.00           C  
ATOM    583  CE1 HIS A 592      17.042  -1.532  61.548  1.00  0.00           C  
ATOM    584  NE2 HIS A 592      15.949  -2.201  61.895  1.00  0.00           N  
ATOM    585  HB2 HIS A 592      18.131  -4.158  58.807  1.00  0.00           H  
ATOM    586  HB3 HIS A 592      17.237  -5.392  59.658  1.00  0.00           H  
ATOM    587  HD1 HIS A 592      18.762  -1.931  60.418  1.00  0.00           H  
ATOM    588  HD2 HIS A 592      15.358  -4.219  61.397  1.00  0.00           H  
ATOM    589  HE1 HIS A 592      17.235  -0.514  61.852  1.00  0.00           H  
ATOM    590  H   HIS A 592      19.240  -6.412  58.668  1.00  0.00           H  
ATOM    591  HA  HIS A 592      19.968  -4.291  60.478  1.00  0.00           H  
ATOM    592  N   HIS A 593      18.756  -7.102  61.724  1.00 91.62           N  
ANISOU  592  N   HIS A 593    13419  11835   9558    193   -156    415
ATOM    593  CA  HIS A 593      18.605  -7.941  62.915  1.00 92.27           C  
ANISOU  593  CA  HIS A 593    13617  11934   9507    286    -44    484
ATOM    594  C   HIS A 593      19.701  -9.023  62.969  1.00100.84           C  
ANISOU  594  C   HIS A 593    14603  13148  10563    256   -213    598
ATOM    595  O   HIS A 593      19.417 -10.148  63.374  1.00100.14           O  
ANISOU  595  O   HIS A 593    14462  13089  10497    336   -110    694
ATOM    596  CB  HIS A 593      17.186  -8.557  62.939  1.00  0.00           C  
ATOM    597  CG  HIS A 593      16.038  -7.578  62.986  1.00  0.00           C  
ATOM    598  ND1 HIS A 593      15.971  -6.526  63.885  1.00  0.00           N  
ATOM    599  CD2 HIS A 593      14.886  -7.498  62.237  1.00  0.00           C  
ATOM    600  CE1 HIS A 593      14.820  -5.887  63.658  1.00  0.00           C  
ATOM    601  NE2 HIS A 593      14.110  -6.420  62.671  1.00  0.00           N  
ATOM    602  HB2 HIS A 593      17.047  -9.198  62.067  1.00  0.00           H  
ATOM    603  HB3 HIS A 593      17.071  -9.206  63.807  1.00  0.00           H  
ATOM    604  HD1 HIS A 593      16.662  -6.281  64.579  1.00  0.00           H  
ATOM    605  HD2 HIS A 593      14.554  -8.138  61.434  1.00  0.00           H  
ATOM    606  HE1 HIS A 593      14.503  -5.016  64.213  1.00  0.00           H  
ATOM    607  H   HIS A 593      18.588  -7.565  60.841  1.00  0.00           H  
ATOM    608  HA  HIS A 593      18.728  -7.344  63.820  1.00  0.00           H  
ATOM    609  N   ARG A 594      20.940  -8.681  62.572  1.00101.24           N  
ANISOU  609  N   ARG A 594    14631  13271  10563    138   -473    587
ATOM    610  CA  ARG A 594      22.086  -9.603  62.512  1.00102.75           C  
ANISOU  610  CA  ARG A 594    14711  13602  10729     94   -682    684
ATOM    611  C   ARG A 594      22.500 -10.219  63.863  1.00113.89           C  
ANISOU  611  C   ARG A 594    16285  15049  11939    170   -687    766
ATOM    612  O   ARG A 594      23.015 -11.337  63.873  1.00113.48           O  
ANISOU  612  O   ARG A 594    16102  15065  11948    238   -674    880
ATOM    613  CB  ARG A 594      23.267  -8.903  61.808  1.00101.59           C  
ANISOU  613  CB  ARG A 594    14593  13501  10504    -63   -947    630
ATOM    614  CG  ARG A 594      23.797  -7.633  62.506  1.00105.14           C  
ANISOU  614  CG  ARG A 594    14750  14067  11130   -150  -1106    681
ATOM    615  CD  ARG A 594      24.921  -6.940  61.722  1.00110.12           C  
ANISOU  615  CD  ARG A 594    15429  14744  11665   -323  -1367    633
ATOM    616  NE  ARG A 594      26.168  -7.718  61.745  1.00115.32           N  
ANISOU  616  NE  ARG A 594    16258  15267  12291   -403  -1343    500
ATOM    617  CZ  ARG A 594      27.200  -7.581  60.894  1.00128.61           C  
ANISOU  617  CZ  ARG A 594    18179  16905  13781   -515  -1493    421
ATOM    618  NH1 ARG A 594      27.169  -6.683  59.899  1.00123.95           N  
ANISOU  618  NH1 ARG A 594    17687  16405  13004   -568  -1690    459
ATOM    619  NH2 ARG A 594      28.280  -8.356  61.046  1.00105.65           N1+
ANISOU  619  NH2 ARG A 594    15431  13854  10859   -569  -1450    301
ATOM    620  H   ARG A 594      21.111  -7.741  62.247  1.00  0.00           H  
ATOM    621  HA  ARG A 594      21.789 -10.441  61.884  1.00  0.00           H  
ATOM    622  HB3 ARG A 594      22.945  -8.635  60.804  1.00  0.00           H  
ATOM    623  HB2 ARG A 594      24.081  -9.615  61.673  1.00  0.00           H  
ATOM    624  HG3 ARG A 594      24.203  -7.946  63.466  1.00  0.00           H  
ATOM    625  HG2 ARG A 594      23.010  -6.914  62.734  1.00  0.00           H  
ATOM    626  HD3 ARG A 594      25.053  -5.894  62.001  1.00  0.00           H  
ATOM    627  HD2 ARG A 594      24.621  -6.940  60.674  1.00  0.00           H  
ATOM    628  HE  ARG A 594      26.261  -8.364  62.517  1.00  0.00           H  
ATOM    629 HH12 ARG A 594      27.950  -6.586  59.265  1.00  0.00           H  
ATOM    630 HH11 ARG A 594      26.360  -6.091  59.782  1.00  0.00           H  
ATOM    631 HH22 ARG A 594      29.067  -8.269  60.420  1.00  0.00           H  
ATOM    632 HH21 ARG A 594      28.318  -9.035  61.794  1.00  0.00           H  
ATOM    633  N   ASP A 595      22.244  -9.495  64.964  1.00116.28           N  
ANISOU  633  N   ASP A 595    16889  15300  11993    160   -712    707
ATOM    634  CA  ASP A 595      22.548  -9.905  66.339  1.00119.76           C  
ANISOU  634  CA  ASP A 595    17549  15768  12187    218   -743    770
ATOM    635  C   ASP A 595      21.421 -10.733  66.992  1.00126.94           C  
ANISOU  635  C   ASP A 595    18590  16590  13052    360   -445    802
ATOM    636  O   ASP A 595      21.629 -11.233  68.098  1.00129.23           O  
ANISOU  636  O   ASP A 595    19059  16898  13144    422   -442    873
ATOM    637  CB  ASP A 595      22.930  -8.700  67.235  1.00124.30           C  
ANISOU  637  CB  ASP A 595    18412  16324  12491    126   -925    683
ATOM    638  CG  ASP A 595      23.997  -7.770  66.639  1.00140.91           C  
ANISOU  638  CG  ASP A 595    20616  18315  14609     50   -897    531
ATOM    639  OD1 ASP A 595      24.905  -8.286  65.950  1.00141.61           O  
ANISOU  639  OD1 ASP A 595    20530  18433  14843    -67  -1040    495
ATOM    640  OD2 ASP A 595      23.926  -6.561  66.947  1.00149.55           O1-
ANISOU  640  OD2 ASP A 595    21972  19287  15564    112   -725    451
ATOM    641  H   ASP A 595      21.824  -8.583  64.862  1.00  0.00           H  
ATOM    642  HA  ASP A 595      23.418 -10.565  66.311  1.00  0.00           H  
ATOM    643  HB3 ASP A 595      23.286  -9.042  68.208  1.00  0.00           H  
ATOM    644  HB2 ASP A 595      22.031  -8.108  67.413  1.00  0.00           H  
ATOM    645  N   SER A 596      20.265 -10.883  66.317  1.00123.36           N  
ANISOU  645  N   SER A 596    18044  16048  12778    408   -202    758
ATOM    646  CA  SER A 596      19.141 -11.711  66.763  1.00124.22           C  
ANISOU  646  CA  SER A 596    18241  16082  12874    527     94    792
ATOM    647  C   SER A 596      19.527 -13.209  66.716  1.00129.09           C  
ANISOU  647  C   SER A 596    18733  16754  13561    592    140    943
ATOM    648  O   SER A 596      19.987 -13.655  65.662  1.00127.43           O  
ANISOU  648  O   SER A 596    18270  16609  13540    567     42    996
ATOM    649  CB  SER A 596      17.930 -11.441  65.846  1.00  0.00           C  
ATOM    650  OG  SER A 596      16.785 -12.152  66.275  1.00  0.00           O  
ATOM    651  HB2 SER A 596      17.695 -10.376  65.828  1.00  0.00           H  
ATOM    652  HB3 SER A 596      18.138 -11.746  64.821  1.00  0.00           H  
ATOM    653  HG  SER A 596      16.042 -11.897  65.721  1.00  0.00           H  
ATOM    654  H   SER A 596      20.171 -10.465  65.401  1.00  0.00           H  
ATOM    655  HA  SER A 596      18.871 -11.371  67.761  1.00  0.00           H  
ATOM    656  N   PRO A 597      19.321 -13.964  67.823  1.00127.93           N  
ANISOU  656  N   PRO A 597    18776  16573  13258    680    299   1014
ATOM    657  CA  PRO A 597      19.494 -15.433  67.845  1.00127.94           C  
ANISOU  657  CA  PRO A 597    18700  16608  13305    743    339   1164
ATOM    658  C   PRO A 597      18.745 -16.233  66.761  1.00129.76           C  
ANISOU  658  C   PRO A 597    18641  16821  13843    757    469   1208
ATOM    659  O   PRO A 597      19.257 -17.272  66.349  1.00129.31           O  
ANISOU  659  O   PRO A 597    18492  16798  13843    792    429   1322
ATOM    660  CB  PRO A 597      19.029 -15.844  69.252  1.00131.71           C  
ANISOU  660  CB  PRO A 597    19451  17020  13575    826    551   1211
ATOM    661  CG  PRO A 597      19.263 -14.611  70.104  1.00136.66           C  
ANISOU  661  CG  PRO A 597    20242  17572  14109    820    681   1078
ATOM    662  CD  PRO A 597      18.945 -13.468  69.150  1.00131.56           C  
ANISOU  662  CD  PRO A 597    19557  16960  13468    726    438    966
ATOM    663  HA  PRO A 597      20.565 -15.625  67.751  1.00  0.00           H  
ATOM    664  HB3 PRO A 597      19.561 -16.716  69.632  1.00  0.00           H  
ATOM    665  HB2 PRO A 597      17.964 -16.081  69.254  1.00  0.00           H  
ATOM    666  HG3 PRO A 597      20.316 -14.565  70.387  1.00  0.00           H  
ATOM    667  HG2 PRO A 597      18.667 -14.592  71.017  1.00  0.00           H  
ATOM    668  HD2 PRO A 597      17.878 -13.242  69.155  1.00  0.00           H  
ATOM    669  HD3 PRO A 597      19.496 -12.576  69.449  1.00  0.00           H  
ATOM    670  N   LEU A 598      17.579 -15.735  66.305  1.00125.06           N  
ANISOU  670  N   LEU A 598    17914  16169  13436    734    615   1123
ATOM    671  CA  LEU A 598      16.794 -16.334  65.221  1.00123.36           C  
ANISOU  671  CA  LEU A 598    17434  15933  13504    734    726   1155
ATOM    672  C   LEU A 598      17.505 -16.241  63.860  1.00125.47           C  
ANISOU  672  C   LEU A 598    17475  16279  13918    683    502   1165
ATOM    673  O   LEU A 598      17.510 -17.233  63.133  1.00124.19           O  
ANISOU  673  O   LEU A 598    17166  16126  13896    708    520   1247
ATOM    674  CB  LEU A 598      15.376 -15.711  65.191  1.00  0.00           C  
ATOM    675  CG  LEU A 598      14.406 -16.275  64.120  1.00  0.00           C  
ATOM    676  CD1 LEU A 598      14.210 -17.803  64.216  1.00  0.00           C  
ATOM    677  CD2 LEU A 598      13.055 -15.536  64.155  1.00  0.00           C  
ATOM    678  HB2 LEU A 598      14.919 -15.838  66.174  1.00  0.00           H  
ATOM    679  HB3 LEU A 598      15.472 -14.634  65.047  1.00  0.00           H  
ATOM    680  HG  LEU A 598      14.833 -16.062  63.139  1.00  0.00           H  
ATOM    681 HD11 LEU A 598      14.772 -18.313  63.433  1.00  0.00           H  
ATOM    682 HD12 LEU A 598      14.543 -18.201  65.174  1.00  0.00           H  
ATOM    683 HD13 LEU A 598      13.167 -18.094  64.095  1.00  0.00           H  
ATOM    684 HD21 LEU A 598      12.313 -16.067  64.752  1.00  0.00           H  
ATOM    685 HD22 LEU A 598      13.146 -14.535  64.577  1.00  0.00           H  
ATOM    686 HD23 LEU A 598      12.648 -15.431  63.150  1.00  0.00           H  
ATOM    687  H   LEU A 598      17.222 -14.871  66.689  1.00  0.00           H  
ATOM    688  HA  LEU A 598      16.692 -17.393  65.460  1.00  0.00           H  
ATOM    689  N   VAL A 599      18.117 -15.082  63.560  1.00121.12           N  
ANISOU  689  N   VAL A 599    16907  15780  13334    612    302   1082
ATOM    690  CA  VAL A 599      18.908 -14.853  62.348  1.00119.24           C  
ANISOU  690  CA  VAL A 599    16450  15623  13232    554    106   1085
ATOM    691  C   VAL A 599      20.213 -15.674  62.328  1.00122.59           C  
ANISOU  691  C   VAL A 599    16897  16156  13526    557   -122   1169
ATOM    692  O   VAL A 599      20.537 -16.231  61.281  1.00121.56           O  
ANISOU  692  O   VAL A 599    16568  16093  13525    561   -217   1228
ATOM    693  CB  VAL A 599      19.202 -13.338  62.131  1.00  0.00           C  
ATOM    694  CG1 VAL A 599      20.349 -13.007  61.153  1.00  0.00           C  
ATOM    695  CG2 VAL A 599      17.920 -12.606  61.688  1.00  0.00           C  
ATOM    696  H   VAL A 599      18.087 -14.318  64.220  1.00  0.00           H  
ATOM    697  HA  VAL A 599      18.307 -15.196  61.504  1.00  0.00           H  
ATOM    698  HB  VAL A 599      19.491 -12.910  63.092  1.00  0.00           H  
ATOM    699 HG11 VAL A 599      20.365 -11.944  60.925  1.00  0.00           H  
ATOM    700 HG12 VAL A 599      21.326 -13.255  61.570  1.00  0.00           H  
ATOM    701 HG13 VAL A 599      20.237 -13.539  60.210  1.00  0.00           H  
ATOM    702 HG21 VAL A 599      17.127 -12.704  62.430  1.00  0.00           H  
ATOM    703 HG22 VAL A 599      18.096 -11.541  61.540  1.00  0.00           H  
ATOM    704 HG23 VAL A 599      17.544 -13.005  60.745  1.00  0.00           H  
ATOM    705  N   GLN A 600      20.895 -15.788  63.483  1.00119.18           N  
ANISOU  705  N   GLN A 600    16702  15742  12838    561   -208   1176
ATOM    706  CA  GLN A 600      22.073 -16.643  63.672  1.00119.76           C  
ANISOU  706  CA  GLN A 600    16809  15928  12768    565   -443   1259
ATOM    707  C   GLN A 600      21.772 -18.145  63.506  1.00124.13           C  
ANISOU  707  C   GLN A 600    17308  16503  13353    677   -403   1408
ATOM    708  O   GLN A 600      22.571 -18.849  62.888  1.00123.04           O  
ANISOU  708  O   GLN A 600    17033  16470  13246    692   -585   1484
ATOM    709  CB  GLN A 600      22.719 -16.349  65.045  1.00  0.00           C  
ATOM    710  CG  GLN A 600      23.404 -14.971  65.171  1.00  0.00           C  
ATOM    711  CD  GLN A 600      24.656 -14.839  64.299  1.00  0.00           C  
ATOM    712  OE1 GLN A 600      24.573 -14.461  63.133  1.00  0.00           O  
ATOM    713  NE2 GLN A 600      25.826 -15.148  64.863  1.00  0.00           N  
ATOM    714  HB2 GLN A 600      21.956 -16.428  65.820  1.00  0.00           H  
ATOM    715  HB3 GLN A 600      23.453 -17.122  65.281  1.00  0.00           H  
ATOM    716  HG2 GLN A 600      22.705 -14.175  64.909  1.00  0.00           H  
ATOM    717  HG3 GLN A 600      23.678 -14.796  66.212  1.00  0.00           H  
ATOM    718 HE22 GLN A 600      26.678 -15.075  64.327  1.00  0.00           H  
ATOM    719 HE21 GLN A 600      25.867 -15.452  65.824  1.00  0.00           H  
ATOM    720  H   GLN A 600      20.570 -15.288  64.300  1.00  0.00           H  
ATOM    721  HA  GLN A 600      22.784 -16.390  62.886  1.00  0.00           H  
ATOM    722  N   ALA A 601      20.606 -18.591  64.006  1.00121.75           N  
ANISOU  722  N   ALA A 601    17112  16099  13047    756   -161   1452
ATOM    723  CA  ALA A 601      20.076 -19.946  63.833  1.00121.94           C  
ANISOU  723  CA  ALA A 601    17132  16106  13094    862    -86   1593
ATOM    724  C   ALA A 601      19.580 -20.250  62.405  1.00123.44           C  
ANISOU  724  C   ALA A 601    17044  16322  13534    881   -110   1633
ATOM    725  O   ALA A 601      19.391 -21.423  62.086  1.00123.76           O  
ANISOU  725  O   ALA A 601    17051  16394  13578    967   -168   1752
ATOM    726  CB  ALA A 601      18.946 -20.173  64.850  1.00  0.00           C  
ATOM    727  HB1 ALA A 601      18.540 -21.182  64.776  1.00  0.00           H  
ATOM    728  HB2 ALA A 601      19.308 -20.044  65.870  1.00  0.00           H  
ATOM    729  HB3 ALA A 601      18.124 -19.472  64.699  1.00  0.00           H  
ATOM    730  H   ALA A 601      20.017 -17.952  64.525  1.00  0.00           H  
ATOM    731  HA  ALA A 601      20.878 -20.653  64.056  1.00  0.00           H  
ATOM    732  N   SER A 602      19.393 -19.205  61.580  1.00116.66           N  
ANISOU  732  N   SER A 602    16003  15449  12874    807    -69   1534
ATOM    733  CA  SER A 602      18.992 -19.286  60.173  1.00113.76           C  
ANISOU  733  CA  SER A 602    15383  15103  12738    810    -86   1545
ATOM    734  C   SER A 602      20.198 -19.243  59.209  1.00114.25           C  
ANISOU  734  C   SER A 602    15296  15307  12805    778   -340   1550
ATOM    735  O   SER A 602      19.979 -19.167  58.001  1.00115.29           O  
ANISOU  735  O   SER A 602    15515  15519  12772    735   -513   1537
ATOM    736  CB  SER A 602      18.010 -18.138  59.868  1.00115.83           C  
ANISOU  736  CB  SER A 602    15533  15292  13185    741     56   1438
ATOM    737  OG  SER A 602      16.832 -18.272  60.632  1.00126.03           O  
ANISOU  737  OG  SER A 602    16909  16465  14511    765    294   1442
ATOM    738  H   SER A 602      19.571 -18.273  61.929  1.00  0.00           H  
ATOM    739  HA  SER A 602      18.477 -20.231  59.989  1.00  0.00           H  
ATOM    740  HB3 SER A 602      17.721 -18.138  58.816  1.00  0.00           H  
ATOM    741  HB2 SER A 602      18.455 -17.167  60.074  1.00  0.00           H  
ATOM    742  HG  SER A 602      17.015 -17.934  61.517  1.00  0.00           H  
ATOM    743  N   GLY A 603      21.431 -19.297  59.742  1.00106.28           N  
ANISOU  743  N   GLY A 603    14065  14331  11986    794   -359   1568
ATOM    744  CA  GLY A 603      22.680 -19.311  58.978  1.00103.99           C  
ANISOU  744  CA  GLY A 603    13588  14179  11744    762   -563   1577
ATOM    745  C   GLY A 603      23.547 -18.083  59.285  1.00102.10           C  
ANISOU  745  C   GLY A 603    13263  13940  11589    629   -579   1449
ATOM    746  O   GLY A 603      24.756 -18.141  59.064  1.00 99.98           O  
ANISOU  746  O   GLY A 603    12856  13632  11501    615   -485   1409
ATOM    747  HA3 GLY A 603      22.503 -19.336  57.902  1.00  0.00           H  
ATOM    748  H   GLY A 603      21.524 -19.356  60.747  1.00  0.00           H  
ATOM    749  HA2 GLY A 603      23.234 -20.216  59.232  1.00  0.00           H  
ATOM    750  N   GLY A 604      22.957 -16.991  59.807  1.00 96.55           N  
ANISOU  750  N   GLY A 604    12677  13262  10746    535   -684   1381
ATOM    751  CA  GLY A 604      23.642 -15.758  60.196  1.00 94.36           C  
ANISOU  751  CA  GLY A 604    12370  12967  10515    406   -711   1258
ATOM    752  C   GLY A 604      24.292 -15.084  58.974  1.00 93.98           C  
ANISOU  752  C   GLY A 604    12074  13005  10630    348   -805   1253
ATOM    753  O   GLY A 604      23.568 -14.739  58.038  1.00 90.82           O  
ANISOU  753  O   GLY A 604    11587  12550  10371    303   -719   1184
ATOM    754  HA3 GLY A 604      24.340 -15.984  60.998  1.00  0.00           H  
ATOM    755  H   GLY A 604      21.961 -17.015  59.980  1.00  0.00           H  
ATOM    756  HA2 GLY A 604      22.910 -15.068  60.616  1.00  0.00           H  
ATOM    757  N   PRO A 605      25.633 -14.895  58.953  1.00 90.91           N  
ANISOU  757  N   PRO A 605    11571  12756  10214    354   -981   1333
ATOM    758  CA  PRO A 605      26.336 -14.301  57.802  1.00 89.77           C  
ANISOU  758  CA  PRO A 605    11183  12728  10197    306  -1089   1354
ATOM    759  C   PRO A 605      26.410 -15.205  56.553  1.00 90.18           C  
ANISOU  759  C   PRO A 605    11082  12740  10442    390   -933   1374
ATOM    760  O   PRO A 605      26.634 -14.675  55.467  1.00 88.41           O  
ANISOU  760  O   PRO A 605    10714  12535  10344    323   -928   1331
ATOM    761  CD  PRO A 605      26.574 -15.249  60.020  1.00  0.00           C  
ATOM    762  CB  PRO A 605      27.729 -13.979  58.363  1.00  0.00           C  
ATOM    763  CG  PRO A 605      27.962 -15.047  59.418  1.00  0.00           C  
ATOM    764  HD3 PRO A 605      26.420 -14.574  60.864  1.00  0.00           H  
ATOM    765  HD2 PRO A 605      26.457 -16.275  60.371  1.00  0.00           H  
ATOM    766  HB2 PRO A 605      28.516 -13.961  57.607  1.00  0.00           H  
ATOM    767  HB3 PRO A 605      27.709 -12.995  58.834  1.00  0.00           H  
ATOM    768  HG3 PRO A 605      28.719 -14.776  60.155  1.00  0.00           H  
ATOM    769  HG2 PRO A 605      28.284 -15.969  58.930  1.00  0.00           H  
ATOM    770  HA  PRO A 605      25.846 -13.371  57.507  1.00  0.00           H  
ATOM    771  N   LEU A 606      26.195 -16.526  56.710  1.00 85.37           N  
ANISOU  771  N   LEU A 606    10529  12061   9847    527   -801   1435
ATOM    772  CA  LEU A 606      26.121 -17.485  55.601  1.00 83.78           C  
ANISOU  772  CA  LEU A 606    10228  11793   9811    603   -647   1445
ATOM    773  C   LEU A 606      24.811 -17.364  54.804  1.00 87.70           C  
ANISOU  773  C   LEU A 606    10768  12160  10393    536   -499   1338
ATOM    774  O   LEU A 606      24.820 -17.651  53.607  1.00 85.61           O  
ANISOU  774  O   LEU A 606    10383  11872  10273    533   -434   1311
ATOM    775  CB  LEU A 606      26.293 -18.928  56.119  1.00 84.39           C  
ANISOU  775  CB  LEU A 606    10380  11813   9873    754   -552   1541
ATOM    776  CG  LEU A 606      27.640 -19.229  56.812  1.00 90.58           C  
ANISOU  776  CG  LEU A 606    11097  12707  10613    875   -665   1669
ATOM    777  CD1 LEU A 606      27.625 -20.658  57.392  1.00 90.84           C  
ANISOU  777  CD1 LEU A 606    11217  12634  10664   1023   -529   1749
ATOM    778  CD2 LEU A 606      28.857 -18.982  55.891  1.00 93.02           C  
ANISOU  778  CD2 LEU A 606    11160  13144  11038    881   -750   1691
ATOM    779  H   LEU A 606      26.016 -16.901  57.632  1.00  0.00           H  
ATOM    780  HA  LEU A 606      26.935 -17.265  54.912  1.00  0.00           H  
ATOM    781  HB3 LEU A 606      26.170 -19.622  55.288  1.00  0.00           H  
ATOM    782  HB2 LEU A 606      25.477 -19.162  56.804  1.00  0.00           H  
ATOM    783  HG  LEU A 606      27.741 -18.552  57.662  1.00  0.00           H  
ATOM    784 HD11 LEU A 606      28.522 -21.231  57.158  1.00  0.00           H  
ATOM    785 HD12 LEU A 606      27.531 -20.623  58.477  1.00  0.00           H  
ATOM    786 HD13 LEU A 606      26.779 -21.236  57.023  1.00  0.00           H  
ATOM    787 HD21 LEU A 606      29.580 -19.797  55.916  1.00  0.00           H  
ATOM    788 HD22 LEU A 606      28.567 -18.861  54.847  1.00  0.00           H  
ATOM    789 HD23 LEU A 606      29.389 -18.079  56.190  1.00  0.00           H  
ATOM    790  N   ALA A 607      23.729 -16.906  55.460  1.00 87.00           N  
ANISOU  790  N   ALA A 607    10853  11989  10212    492   -445   1279
ATOM    791  CA  ALA A 607      22.467 -16.553  54.812  1.00 86.77           C  
ANISOU  791  CA  ALA A 607    10863  11846  10258    438   -312   1181
ATOM    792  C   ALA A 607      22.569 -15.231  54.032  1.00 85.43           C  
ANISOU  792  C   ALA A 607    10594  11715  10152    330   -397   1105
ATOM    793  O   ALA A 607      21.990 -15.136  52.952  1.00 83.82           O  
ANISOU  793  O   ALA A 607    10330  11447  10072    304   -311   1047
ATOM    794  CB  ALA A 607      21.348 -16.496  55.860  1.00  0.00           C  
ATOM    795  HB1 ALA A 607      21.554 -15.750  56.627  1.00  0.00           H  
ATOM    796  HB2 ALA A 607      20.389 -16.250  55.404  1.00  0.00           H  
ATOM    797  HB3 ALA A 607      21.235 -17.457  56.359  1.00  0.00           H  
ATOM    798  H   ALA A 607      23.798 -16.694  56.445  1.00  0.00           H  
ATOM    799  HA  ALA A 607      22.216 -17.342  54.100  1.00  0.00           H  
ATOM    800  N   CYS A 608      23.339 -14.260  54.556  1.00 79.61           N  
ANISOU  800  N   CYS A 608     9839  11082   9328    260   -573   1111
ATOM    801  CA  CYS A 608      23.642 -12.995  53.878  1.00 77.54           C  
ANISOU  801  CA  CYS A 608     9489  10859   9112    140   -669   1052
ATOM    802  C   CYS A 608      24.561 -13.199  52.657  1.00 77.05           C  
ANISOU  802  C   CYS A 608     9221  10849   9205    155   -652   1082
ATOM    803  O   CYS A 608      24.341 -12.548  51.638  1.00 76.19           O  
ANISOU  803  O   CYS A 608     9054  10712   9183     85   -634   1023
ATOM    804  CB  CYS A 608      24.244 -11.949  54.834  1.00  0.00           C  
ATOM    805  SG  CYS A 608      23.010 -11.443  56.064  1.00  0.00           S  
ATOM    806  HB2 CYS A 608      25.123 -12.342  55.346  1.00  0.00           H  
ATOM    807  HB3 CYS A 608      24.561 -11.059  54.288  1.00  0.00           H  
ATOM    808  HG  CYS A 608      22.214 -10.795  55.209  1.00  0.00           H  
ATOM    809  H   CYS A 608      23.778 -14.402  55.455  1.00  0.00           H  
ATOM    810  HA  CYS A 608      22.698 -12.598  53.499  1.00  0.00           H  
ATOM    811  N   PHE A 609      25.525 -14.133  52.761  1.00 71.27           N  
ANISOU  811  N   PHE A 609     8396  10182   8503    260   -647   1175
ATOM    812  CA  PHE A 609      26.375 -14.599  51.661  1.00 68.84           C  
ANISOU  812  CA  PHE A 609     7912   9916   8329    304   -608   1209
ATOM    813  C   PHE A 609      25.597 -15.376  50.580  1.00 69.62           C  
ANISOU  813  C   PHE A 609     8037   9877   8537    340   -438   1156
ATOM    814  O   PHE A 609      25.940 -15.269  49.403  1.00 66.87           O  
ANISOU  814  O   PHE A 609     7597   9523   8290    303   -409   1118
ATOM    815  CB  PHE A 609      27.569 -15.398  52.237  1.00  0.00           C  
ATOM    816  CG  PHE A 609      28.497 -16.064  51.230  1.00  0.00           C  
ATOM    817  CD1 PHE A 609      29.434 -15.290  50.513  1.00  0.00           C  
ATOM    818  CD2 PHE A 609      28.334 -17.426  50.895  1.00  0.00           C  
ATOM    819  CE1 PHE A 609      30.220 -15.883  49.533  1.00  0.00           C  
ATOM    820  CE2 PHE A 609      29.132 -18.000  49.912  1.00  0.00           C  
ATOM    821  CZ  PHE A 609      30.074 -17.233  49.240  1.00  0.00           C  
ATOM    822  HB2 PHE A 609      28.177 -14.725  52.842  1.00  0.00           H  
ATOM    823  HB3 PHE A 609      27.203 -16.162  52.922  1.00  0.00           H  
ATOM    824  HD1 PHE A 609      29.542 -14.236  50.723  1.00  0.00           H  
ATOM    825  HD2 PHE A 609      27.591 -18.027  51.398  1.00  0.00           H  
ATOM    826  HE1 PHE A 609      30.944 -15.291  48.993  1.00  0.00           H  
ATOM    827  HE2 PHE A 609      29.013 -19.043  49.661  1.00  0.00           H  
ATOM    828  HZ  PHE A 609      30.688 -17.686  48.475  1.00  0.00           H  
ATOM    829  H   PHE A 609      25.662 -14.598  53.649  1.00  0.00           H  
ATOM    830  HA  PHE A 609      26.786 -13.714  51.173  1.00  0.00           H  
ATOM    831  N   GLY A 610      24.545 -16.105  50.991  1.00 65.98           N  
ANISOU  831  N   GLY A 610     7706   9312   8050    403   -331   1159
ATOM    832  CA  GLY A 610      23.629 -16.814  50.099  1.00 64.56           C  
ANISOU  832  CA  GLY A 610     7557   9004   7970    422   -179   1114
ATOM    833  C   GLY A 610      22.745 -15.832  49.315  1.00 68.44           C  
ANISOU  833  C   GLY A 610     8041   9452   8510    320   -174   1015
ATOM    834  O   GLY A 610      22.443 -16.093  48.155  1.00 68.44           O  
ANISOU  834  O   GLY A 610     7963   9422   8620    303   -134    980
ATOM    835  HA3 GLY A 610      22.990 -17.465  50.697  1.00  0.00           H  
ATOM    836  H   GLY A 610      24.347 -16.162  51.981  1.00  0.00           H  
ATOM    837  HA2 GLY A 610      24.188 -17.453  49.414  1.00  0.00           H  
ATOM    838  N   LEU A 611      22.372 -14.691  49.919  1.00 63.36           N  
ANISOU  838  N   LEU A 611     7493   8805   7775    257   -223    972
ATOM    839  CA  LEU A 611      21.594 -13.624  49.282  1.00 61.90           C  
ANISOU  839  CA  LEU A 611     7331   8567   7623    176   -220    883
ATOM    840  C   LEU A 611      22.445 -12.731  48.362  1.00 65.80           C  
ANISOU  840  C   LEU A 611     7710   9122   8168    101   -313    866
ATOM    841  O   LEU A 611      21.899 -12.184  47.405  1.00 63.51           O  
ANISOU  841  O   LEU A 611     7392   8779   7961     65   -280    811
ATOM    842  CB  LEU A 611      20.873 -12.810  50.374  1.00 62.43           C  
ANISOU  842  CB  LEU A 611     7551   8608   7561    141   -251    843
ATOM    843  CG  LEU A 611      19.708 -13.595  51.018  1.00 66.22           C  
ANISOU  843  CG  LEU A 611     8161   9006   7995    209   -118    844
ATOM    844  CD1 LEU A 611      19.359 -13.105  52.436  1.00 66.78           C  
ANISOU  844  CD1 LEU A 611     8404   9063   7905    185   -156    810
ATOM    845  CD2 LEU A 611      18.482 -13.677  50.087  1.00 65.29           C  
ANISOU  845  CD2 LEU A 611     8008   8793   8007    229     25    801
ATOM    846  H   LEU A 611      22.635 -14.534  50.882  1.00  0.00           H  
ATOM    847  HA  LEU A 611      20.839 -14.087  48.645  1.00  0.00           H  
ATOM    848  HB3 LEU A 611      20.490 -11.877  49.960  1.00  0.00           H  
ATOM    849  HB2 LEU A 611      21.604 -12.525  51.130  1.00  0.00           H  
ATOM    850  HG  LEU A 611      20.060 -14.616  51.150  1.00  0.00           H  
ATOM    851 HD11 LEU A 611      18.352 -12.700  52.503  1.00  0.00           H  
ATOM    852 HD12 LEU A 611      19.415 -13.926  53.151  1.00  0.00           H  
ATOM    853 HD13 LEU A 611      20.047 -12.340  52.785  1.00  0.00           H  
ATOM    854 HD21 LEU A 611      17.605 -13.179  50.493  1.00  0.00           H  
ATOM    855 HD22 LEU A 611      18.675 -13.229  49.113  1.00  0.00           H  
ATOM    856 HD23 LEU A 611      18.212 -14.716  49.907  1.00  0.00           H  
ATOM    857  N   VAL A 612      23.765 -12.653  48.609  1.00 65.45           N  
ANISOU  857  N   VAL A 612     7592   9196   8079     80   -427    922
ATOM    858  CA  VAL A 612      24.742 -12.107  47.665  1.00 65.55           C  
ANISOU  858  CA  VAL A 612     7481   9285   8138      2   -506    922
ATOM    859  C   VAL A 612      24.893 -13.019  46.429  1.00 69.23           C  
ANISOU  859  C   VAL A 612     7839   9738   8726     55   -418    931
ATOM    860  O   VAL A 612      24.930 -12.501  45.316  1.00 68.67           O  
ANISOU  860  O   VAL A 612     7722   9657   8711     -7   -422    894
ATOM    861  CB  VAL A 612      26.127 -11.869  48.342  1.00  0.00           C  
ATOM    862  CG1 VAL A 612      27.334 -11.723  47.389  1.00  0.00           C  
ATOM    863  CG2 VAL A 612      26.065 -10.646  49.275  1.00  0.00           C  
ATOM    864  HB  VAL A 612      26.339 -12.728  48.977  1.00  0.00           H  
ATOM    865 HG11 VAL A 612      27.562 -12.654  46.870  1.00  0.00           H  
ATOM    866 HG12 VAL A 612      27.157 -10.950  46.641  1.00  0.00           H  
ATOM    867 HG13 VAL A 612      28.235 -11.447  47.939  1.00  0.00           H  
ATOM    868 HG21 VAL A 612      25.257 -10.733  50.001  1.00  0.00           H  
ATOM    869 HG22 VAL A 612      26.993 -10.528  49.836  1.00  0.00           H  
ATOM    870 HG23 VAL A 612      25.898  -9.728  48.711  1.00  0.00           H  
ATOM    871  H   VAL A 612      24.141 -13.097  49.435  1.00  0.00           H  
ATOM    872  HA  VAL A 612      24.366 -11.143  47.314  1.00  0.00           H  
ATOM    873  N   CYS A 613      24.923 -14.348  46.644  1.00 65.26           N  
ANISOU  873  N   CYS A 613     7324   9221   8252    167   -339    977
ATOM    874  CA  CYS A 613      24.987 -15.365  45.591  1.00 64.27           C  
ANISOU  874  CA  CYS A 613     7131   9062   8225    226   -252    980
ATOM    875  C   CYS A 613      23.743 -15.349  44.681  1.00 68.20           C  
ANISOU  875  C   CYS A 613     7685   9437   8790    200   -172    903
ATOM    876  O   CYS A 613      23.907 -15.312  43.463  1.00 66.89           O  
ANISOU  876  O   CYS A 613     7469   9254   8693    179   -152    873
ATOM    877  CB  CYS A 613      25.223 -16.780  46.154  1.00  0.00           C  
ATOM    878  SG  CYS A 613      26.928 -16.952  46.753  1.00  0.00           S  
ATOM    879  HB2 CYS A 613      24.538 -17.007  46.968  1.00  0.00           H  
ATOM    880  HB3 CYS A 613      25.055 -17.535  45.387  1.00  0.00           H  
ATOM    881  HG  CYS A 613      26.775 -16.170  47.828  1.00  0.00           H  
ATOM    882  H   CYS A 613      24.897 -14.695  47.594  1.00  0.00           H  
ATOM    883  HA  CYS A 613      25.839 -15.110  44.958  1.00  0.00           H  
ATOM    884  N   LEU A 614      22.535 -15.323  45.273  1.00 66.95           N  
ANISOU  884  N   LEU A 614     7631   9199   8608    201   -128    875
ATOM    885  CA  LEU A 614      21.266 -15.198  44.544  1.00 66.60           C  
ANISOU  885  CA  LEU A 614     7629   9045   8632    181    -53    809
ATOM    886  C   LEU A 614      21.099 -13.836  43.847  1.00 73.13           C  
ANISOU  886  C   LEU A 614     8439   9872   9476     98   -114    750
ATOM    887  O   LEU A 614      20.450 -13.784  42.803  1.00 72.62           O  
ANISOU  887  O   LEU A 614     8337   9763   9493     84    -90    714
ATOM    888  CB  LEU A 614      20.074 -15.450  45.494  1.00  0.00           C  
ATOM    889  CG  LEU A 614      19.961 -16.892  46.037  1.00  0.00           C  
ATOM    890  CD1 LEU A 614      18.855 -16.988  47.109  1.00  0.00           C  
ATOM    891  CD2 LEU A 614      19.805 -17.945  44.922  1.00  0.00           C  
ATOM    892  HB2 LEU A 614      20.140 -14.751  46.330  1.00  0.00           H  
ATOM    893  HB3 LEU A 614      19.140 -15.211  44.981  1.00  0.00           H  
ATOM    894  HG  LEU A 614      20.895 -17.132  46.540  1.00  0.00           H  
ATOM    895 HD11 LEU A 614      18.423 -16.015  47.344  1.00  0.00           H  
ATOM    896 HD12 LEU A 614      18.030 -17.635  46.812  1.00  0.00           H  
ATOM    897 HD13 LEU A 614      19.264 -17.387  48.036  1.00  0.00           H  
ATOM    898 HD21 LEU A 614      18.978 -18.629  45.103  1.00  0.00           H  
ATOM    899 HD22 LEU A 614      19.635 -17.492  43.947  1.00  0.00           H  
ATOM    900 HD23 LEU A 614      20.707 -18.551  44.840  1.00  0.00           H  
ATOM    901  H   LEU A 614      22.469 -15.375  46.282  1.00  0.00           H  
ATOM    902  HA  LEU A 614      21.266 -15.950  43.754  1.00  0.00           H  
ATOM    903  N   GLY A 615      21.709 -12.778  44.409  1.00 71.75           N  
ANISOU  903  N   GLY A 615     8302   9740   9218     40   -202    743
ATOM    904  CA  GLY A 615      21.725 -11.433  43.841  1.00 71.96           C  
ANISOU  904  CA  GLY A 615     8336   9757   9248    -45   -267    695
ATOM    905  C   GLY A 615      22.582 -11.370  42.569  1.00 74.49           C  
ANISOU  905  C   GLY A 615     8555  10119   9629    -69   -286    708
ATOM    906  O   GLY A 615      22.210 -10.659  41.641  1.00 73.69           O  
ANISOU  906  O   GLY A 615     8452   9961   9587    -89   -270    667
ATOM    907  HA3 GLY A 615      22.133 -10.743  44.580  1.00  0.00           H  
ATOM    908  H   GLY A 615      22.207 -12.906  45.280  1.00  0.00           H  
ATOM    909  HA2 GLY A 615      20.707 -11.106  43.621  1.00  0.00           H  
ATOM    910  N   LEU A 616      23.686 -12.138  42.500  1.00 69.60           N  
ANISOU  910  N   LEU A 616     7852   9601   8993    -54   -311    771
ATOM    911  CA  LEU A 616      24.551 -12.249  41.320  1.00 68.71           C  
ANISOU  911  CA  LEU A 616     7640   9546   8922    -63   -311    794
ATOM    912  C   LEU A 616      23.913 -13.069  40.183  1.00 71.99           C  
ANISOU  912  C   LEU A 616     8050   9890   9414     -3   -223    769
ATOM    913  O   LEU A 616      24.140 -12.737  39.020  1.00 71.65           O  
ANISOU  913  O   LEU A 616     7978   9845   9401    -31   -221    752
ATOM    914  CB  LEU A 616      25.915 -12.846  41.731  1.00 69.38           C  
ANISOU  914  CB  LEU A 616     7629   9757   8976    -33   -341    872
ATOM    915  CG  LEU A 616      26.807 -11.909  42.580  1.00 74.79           C  
ANISOU  915  CG  LEU A 616     8240  10549   9627   -137   -435    901
ATOM    916  CD1 LEU A 616      27.957 -12.693  43.249  1.00 74.52           C  
ANISOU  916  CD1 LEU A 616     8294  10494   9525   -240   -530    870
ATOM    917  CD2 LEU A 616      27.304 -10.674  41.796  1.00 80.12           C  
ANISOU  917  CD2 LEU A 616     8788  11363  10290    -90   -459    986
ATOM    918  H   LEU A 616      23.950 -12.697  43.300  1.00  0.00           H  
ATOM    919  HA  LEU A 616      24.708 -11.244  40.926  1.00  0.00           H  
ATOM    920  HB3 LEU A 616      26.475 -13.147  40.846  1.00  0.00           H  
ATOM    921  HB2 LEU A 616      25.733 -13.769  42.283  1.00  0.00           H  
ATOM    922  HG  LEU A 616      26.190 -11.519  43.387  1.00  0.00           H  
ATOM    923 HD11 LEU A 616      28.939 -12.268  43.044  1.00  0.00           H  
ATOM    924 HD12 LEU A 616      27.833 -12.703  44.332  1.00  0.00           H  
ATOM    925 HD13 LEU A 616      27.988 -13.733  42.922  1.00  0.00           H  
ATOM    926 HD21 LEU A 616      26.863 -10.605  40.803  1.00  0.00           H  
ATOM    927 HD22 LEU A 616      27.042  -9.755  42.321  1.00  0.00           H  
ATOM    928 HD23 LEU A 616      28.385 -10.668  41.656  1.00  0.00           H  
ATOM    929  N   VAL A 617      23.096 -14.084  40.523  1.00 67.88           N  
ANISOU  929  N   VAL A 617     7570   9303   8918     68   -155    765
ATOM    930  CA  VAL A 617      22.302 -14.861  39.562  1.00 67.15           C  
ANISOU  930  CA  VAL A 617     7490   9125   8901    106    -81    734
ATOM    931  C   VAL A 617      21.155 -14.026  38.952  1.00 69.06           C  
ANISOU  931  C   VAL A 617     7756   9297   9187     49    -96    669
ATOM    932  O   VAL A 617      20.838 -14.216  37.778  1.00 69.40           O  
ANISOU  932  O   VAL A 617     7786   9308   9274     46    -84    643
ATOM    933  CB  VAL A 617      21.701 -16.142  40.211  1.00  0.00           C  
ATOM    934  CG1 VAL A 617      20.745 -16.944  39.299  1.00  0.00           C  
ATOM    935  CG2 VAL A 617      22.809 -17.088  40.695  1.00  0.00           C  
ATOM    936  HB  VAL A 617      21.134 -15.841  41.093  1.00  0.00           H  
ATOM    937 HG11 VAL A 617      21.219 -17.163  38.343  1.00  0.00           H  
ATOM    938 HG12 VAL A 617      20.467 -17.896  39.754  1.00  0.00           H  
ATOM    939 HG13 VAL A 617      19.816 -16.411  39.097  1.00  0.00           H  
ATOM    940 HG21 VAL A 617      22.379 -17.894  41.288  1.00  0.00           H  
ATOM    941 HG22 VAL A 617      23.349 -17.530  39.857  1.00  0.00           H  
ATOM    942 HG23 VAL A 617      23.537 -16.583  41.324  1.00  0.00           H  
ATOM    943  H   VAL A 617      22.968 -14.313  41.499  1.00  0.00           H  
ATOM    944  HA  VAL A 617      22.961 -15.166  38.747  1.00  0.00           H  
ATOM    945  N   CYS A 618      20.597 -13.085  39.734  1.00 62.45           N  
ANISOU  945  N   CYS A 618     6963   8436   8330      9   -129    641
ATOM    946  CA  CYS A 618      19.597 -12.113  39.287  1.00 60.84           C  
ANISOU  946  CA  CYS A 618     6783   8169   8164    -29   -153    587
ATOM    947  C   CYS A 618      20.140 -11.139  38.221  1.00 64.32           C  
ANISOU  947  C   CYS A 618     7217   8642   8579    -94   -227    583
ATOM    948  O   CYS A 618      19.367 -10.728  37.357  1.00 62.75           O  
ANISOU  948  O   CYS A 618     7034   8393   8415   -115   -250    548
ATOM    949  CB  CYS A 618      18.986 -11.333  40.469  1.00  0.00           C  
ATOM    950  SG  CYS A 618      17.867 -12.405  41.415  1.00  0.00           S  
ATOM    951  HB2 CYS A 618      19.756 -10.954  41.135  1.00  0.00           H  
ATOM    952  HB3 CYS A 618      18.422 -10.465  40.126  1.00  0.00           H  
ATOM    953  HG  CYS A 618      18.826 -13.171  41.949  1.00  0.00           H  
ATOM    954  H   CYS A 618      20.902 -12.998  40.694  1.00  0.00           H  
ATOM    955  HA  CYS A 618      18.797 -12.678  38.805  1.00  0.00           H  
ATOM    956  N   LEU A 619      21.450 -10.825  38.264  1.00 61.34           N  
ANISOU  956  N   LEU A 619     6812   8353   8142   -128   -265    626
ATOM    957  CA  LEU A 619      22.135 -10.005  37.258  1.00 60.61           C  
ANISOU  957  CA  LEU A 619     6706   8301   8022   -203   -321    637
ATOM    958  C   LEU A 619      22.394 -10.754  35.939  1.00 64.51           C  
ANISOU  958  C   LEU A 619     7154   8812   8545   -180   -284    645
ATOM    959  O   LEU A 619      22.466 -10.097  34.901  1.00 63.56           O  
ANISOU  959  O   LEU A 619     7053   8678   8420   -228   -311    634
ATOM    960  CB  LEU A 619      23.471  -9.461  37.816  1.00  0.00           C  
ATOM    961  CG  LEU A 619      23.350  -8.579  39.078  1.00  0.00           C  
ATOM    962  CD1 LEU A 619      24.743  -8.190  39.618  1.00  0.00           C  
ATOM    963  CD2 LEU A 619      22.431  -7.357  38.875  1.00  0.00           C  
ATOM    964  HB2 LEU A 619      24.134 -10.299  38.031  1.00  0.00           H  
ATOM    965  HB3 LEU A 619      23.973  -8.881  37.039  1.00  0.00           H  
ATOM    966  HG  LEU A 619      22.890  -9.185  39.849  1.00  0.00           H  
ATOM    967 HD11 LEU A 619      24.928  -7.117  39.571  1.00  0.00           H  
ATOM    968 HD12 LEU A 619      24.852  -8.494  40.660  1.00  0.00           H  
ATOM    969 HD13 LEU A 619      25.547  -8.673  39.061  1.00  0.00           H  
ATOM    970 HD21 LEU A 619      21.440  -7.552  39.288  1.00  0.00           H  
ATOM    971 HD22 LEU A 619      22.809  -6.462  39.368  1.00  0.00           H  
ATOM    972 HD23 LEU A 619      22.304  -7.114  37.820  1.00  0.00           H  
ATOM    973  H   LEU A 619      22.028 -11.199  39.004  1.00  0.00           H  
ATOM    974  HA  LEU A 619      21.489  -9.160  37.015  1.00  0.00           H  
ATOM    975  N   SER A 620      22.515 -12.094  35.981  1.00 61.83           N  
ANISOU  975  N   SER A 620     6776   8487   8228   -102   -219    662
ATOM    976  CA  SER A 620      22.719 -12.928  34.791  1.00 62.25           C  
ANISOU  976  CA  SER A 620     6811   8547   8296    -64   -171    663
ATOM    977  C   SER A 620      21.461 -13.045  33.903  1.00 67.69           C  
ANISOU  977  C   SER A 620     7554   9160   9007    -94   -190    612
ATOM    978  O   SER A 620      21.618 -13.218  32.696  1.00 68.64           O  
ANISOU  978  O   SER A 620     7674   9313   9094   -120   -192    621
ATOM    979  CB  SER A 620      23.326 -14.290  35.192  1.00  0.00           C  
ATOM    980  OG  SER A 620      22.367 -15.230  35.626  1.00  0.00           O  
ATOM    981  HB2 SER A 620      23.844 -14.724  34.336  1.00  0.00           H  
ATOM    982  HB3 SER A 620      24.073 -14.166  35.974  1.00  0.00           H  
ATOM    983  HG  SER A 620      21.932 -14.894  36.417  1.00  0.00           H  
ATOM    984  H   SER A 620      22.448 -12.576  36.866  1.00  0.00           H  
ATOM    985  HA  SER A 620      23.479 -12.425  34.190  1.00  0.00           H  
ATOM    986  N   VAL A 621      20.258 -12.896  34.494  1.00 64.06           N  
ANISOU  986  N   VAL A 621     7134   8608   8598    -92   -206    563
ATOM    987  CA  VAL A 621      18.976 -12.788  33.783  1.00 63.71           C  
ANISOU  987  CA  VAL A 621     7131   8503   8573   -117   -244    521
ATOM    988  C   VAL A 621      18.867 -11.457  33.007  1.00 66.24           C  
ANISOU  988  C   VAL A 621     7483   8842   8844   -180   -305    530
ATOM    989  O   VAL A 621      18.344 -11.450  31.893  1.00 65.32           O  
ANISOU  989  O   VAL A 621     7404   8708   8708   -192   -323    518
ATOM    990  CB  VAL A 621      17.763 -12.888  34.761  1.00  0.00           C  
ATOM    991  CG1 VAL A 621      16.379 -12.616  34.125  1.00  0.00           C  
ATOM    992  CG2 VAL A 621      17.719 -14.255  35.460  1.00  0.00           C  
ATOM    993  HB  VAL A 621      17.904 -12.141  35.544  1.00  0.00           H  
ATOM    994 HG11 VAL A 621      16.217 -13.245  33.249  1.00  0.00           H  
ATOM    995 HG12 VAL A 621      15.575 -12.827  34.830  1.00  0.00           H  
ATOM    996 HG13 VAL A 621      16.259 -11.576  33.820  1.00  0.00           H  
ATOM    997 HG21 VAL A 621      16.922 -14.295  36.202  1.00  0.00           H  
ATOM    998 HG22 VAL A 621      17.533 -15.046  34.735  1.00  0.00           H  
ATOM    999 HG23 VAL A 621      18.651 -14.478  35.980  1.00  0.00           H  
ATOM   1000  H   VAL A 621      20.217 -12.772  35.496  1.00  0.00           H  
ATOM   1001  HA  VAL A 621      18.914 -13.609  33.066  1.00  0.00           H  
ATOM   1002  N   LEU A 622      19.386 -10.369  33.603  1.00 62.57           N  
ANISOU 1002  N   LEU A 622     7019   8406   8350   -225   -336    555
ATOM   1003  CA  LEU A 622      19.396  -9.016  33.041  1.00 62.97           C  
ANISOU 1003  CA  LEU A 622     7111   8462   8351   -299   -389    572
ATOM   1004  C   LEU A 622      20.394  -8.836  31.878  1.00 66.49           C  
ANISOU 1004  C   LEU A 622     7533   8985   8744   -327   -357    613
ATOM   1005  O   LEU A 622      20.224  -7.895  31.103  1.00 66.26           O  
ANISOU 1005  O   LEU A 622     7557   8938   8679   -369   -381    618
ATOM   1006  CB  LEU A 622      19.693  -8.001  34.172  1.00  0.00           C  
ATOM   1007  CG  LEU A 622      18.645  -7.960  35.311  1.00  0.00           C  
ATOM   1008  CD1 LEU A 622      19.181  -7.198  36.544  1.00  0.00           C  
ATOM   1009  CD2 LEU A 622      17.279  -7.425  34.831  1.00  0.00           C  
ATOM   1010  HB2 LEU A 622      20.669  -8.237  34.596  1.00  0.00           H  
ATOM   1011  HB3 LEU A 622      19.791  -6.998  33.755  1.00  0.00           H  
ATOM   1012  HG  LEU A 622      18.478  -8.984  35.642  1.00  0.00           H  
ATOM   1013 HD11 LEU A 622      18.560  -6.349  36.826  1.00  0.00           H  
ATOM   1014 HD12 LEU A 622      19.232  -7.857  37.412  1.00  0.00           H  
ATOM   1015 HD13 LEU A 622      20.186  -6.810  36.379  1.00  0.00           H  
ATOM   1016 HD21 LEU A 622      17.293  -7.144  33.779  1.00  0.00           H  
ATOM   1017 HD22 LEU A 622      16.511  -8.189  34.951  1.00  0.00           H  
ATOM   1018 HD23 LEU A 622      16.943  -6.550  35.385  1.00  0.00           H  
ATOM   1019  H   LEU A 622      19.807 -10.466  34.516  1.00  0.00           H  
ATOM   1020  HA  LEU A 622      18.403  -8.816  32.634  1.00  0.00           H  
ATOM   1021  N   LEU A 623      21.393  -9.732  31.759  1.00 62.97           N  
ANISOU 1021  N   LEU A 623     7010   8624   8293   -292   -295    646
ATOM   1022  CA  LEU A 623      22.402  -9.731  30.693  1.00 63.45           C  
ANISOU 1022  CA  LEU A 623     7025   8773   8312   -293   -237    691
ATOM   1023  C   LEU A 623      21.901 -10.285  29.345  1.00 68.83           C  
ANISOU 1023  C   LEU A 623     7754   9415   8986   -229   -186    659
ATOM   1024  O   LEU A 623      22.570 -10.044  28.340  1.00 70.96           O  
ANISOU 1024  O   LEU A 623     8033   9725   9202   -235   -141    681
ATOM   1025  CB  LEU A 623      23.655 -10.501  31.174  1.00  0.00           C  
ATOM   1026  CG  LEU A 623      24.562  -9.679  32.117  1.00  0.00           C  
ATOM   1027  CD1 LEU A 623      25.556 -10.580  32.876  1.00  0.00           C  
ATOM   1028  CD2 LEU A 623      25.265  -8.516  31.381  1.00  0.00           C  
ATOM   1029  HB2 LEU A 623      23.331 -11.420  31.665  1.00  0.00           H  
ATOM   1030  HB3 LEU A 623      24.261 -10.829  30.327  1.00  0.00           H  
ATOM   1031  HG  LEU A 623      23.916  -9.234  32.874  1.00  0.00           H  
ATOM   1032 HD11 LEU A 623      25.319 -11.635  32.759  1.00  0.00           H  
ATOM   1033 HD12 LEU A 623      26.584 -10.450  32.543  1.00  0.00           H  
ATOM   1034 HD13 LEU A 623      25.527 -10.361  33.943  1.00  0.00           H  
ATOM   1035 HD21 LEU A 623      26.348  -8.529  31.503  1.00  0.00           H  
ATOM   1036 HD22 LEU A 623      25.070  -8.532  30.309  1.00  0.00           H  
ATOM   1037 HD23 LEU A 623      24.913  -7.556  31.757  1.00  0.00           H  
ATOM   1038  H   LEU A 623      21.471 -10.472  32.442  1.00  0.00           H  
ATOM   1039  HA  LEU A 623      22.683  -8.694  30.499  1.00  0.00           H  
ATOM   1040  N   PHE A 624      20.754 -10.989  29.327  1.00 63.02           N  
ANISOU 1040  N   PHE A 624     7052   8597   8298   -173   -191    607
ATOM   1041  CA  PHE A 624      20.104 -11.478  28.106  1.00 62.26           C  
ANISOU 1041  CA  PHE A 624     7012   8444   8198   -122   -159    565
ATOM   1042  C   PHE A 624      19.596 -10.346  27.177  1.00 67.28           C  
ANISOU 1042  C   PHE A 624     7739   9009   8817   -163   -230    524
ATOM   1043  O   PHE A 624      20.119 -10.244  26.066  1.00 68.01           O  
ANISOU 1043  O   PHE A 624     7899   9084   8859   -149   -212    504
ATOM   1044  CB  PHE A 624      19.016 -12.519  28.454  1.00  0.00           C  
ATOM   1045  CG  PHE A 624      19.515 -13.913  28.781  1.00  0.00           C  
ATOM   1046  CD1 PHE A 624      19.969 -14.222  30.079  1.00  0.00           C  
ATOM   1047  CD2 PHE A 624      19.632 -14.884  27.768  1.00  0.00           C  
ATOM   1048  CE1 PHE A 624      20.444 -15.495  30.366  1.00  0.00           C  
ATOM   1049  CE2 PHE A 624      20.098 -16.157  28.074  1.00  0.00           C  
ATOM   1050  CZ  PHE A 624      20.494 -16.461  29.370  1.00  0.00           C  
ATOM   1051  HB2 PHE A 624      18.440 -12.193  29.318  1.00  0.00           H  
ATOM   1052  HB3 PHE A 624      18.300 -12.604  27.634  1.00  0.00           H  
ATOM   1053  HD1 PHE A 624      19.923 -13.474  30.854  1.00  0.00           H  
ATOM   1054  HD2 PHE A 624      19.342 -14.641  26.758  1.00  0.00           H  
ATOM   1055  HE1 PHE A 624      20.776 -15.731  31.366  1.00  0.00           H  
ATOM   1056  HE2 PHE A 624      20.159 -16.910  27.301  1.00  0.00           H  
ATOM   1057  HZ  PHE A 624      20.866 -17.448  29.599  1.00  0.00           H  
ATOM   1058  H   PHE A 624      20.259 -11.150  30.193  1.00  0.00           H  
ATOM   1059  HA  PHE A 624      20.866 -12.011  27.532  1.00  0.00           H  
ATOM   1060  N   PRO A 625      18.620  -9.509  27.615  1.00 63.80           N  
ANISOU 1060  N   PRO A 625     7307   8523   8411   -204   -311    511
ATOM   1061  CA  PRO A 625      18.126  -8.380  26.805  1.00 64.09           C  
ANISOU 1061  CA  PRO A 625     7419   8492   8440   -231   -396    481
ATOM   1062  C   PRO A 625      19.133  -7.221  26.686  1.00 69.47           C  
ANISOU 1062  C   PRO A 625     8158   9200   9036   -288   -418    522
ATOM   1063  O   PRO A 625      19.716  -6.805  27.688  1.00 70.87           O  
ANISOU 1063  O   PRO A 625     8422   9338   9166   -300   -466    509
ATOM   1064  CD  PRO A 625      17.853  -9.627  28.857  1.00  0.00           C  
ATOM   1065  CB  PRO A 625      16.836  -7.950  27.519  1.00  0.00           C  
ATOM   1066  CG  PRO A 625      17.059  -8.339  28.967  1.00  0.00           C  
ATOM   1067  HD3 PRO A 625      17.157 -10.461  28.761  1.00  0.00           H  
ATOM   1068  HD2 PRO A 625      18.465  -9.779  29.744  1.00  0.00           H  
ATOM   1069  HB2 PRO A 625      16.598  -6.893  27.406  1.00  0.00           H  
ATOM   1070  HB3 PRO A 625      15.996  -8.513  27.111  1.00  0.00           H  
ATOM   1071  HG3 PRO A 625      16.135  -8.482  29.519  1.00  0.00           H  
ATOM   1072  HG2 PRO A 625      17.653  -7.577  29.474  1.00  0.00           H  
ATOM   1073  HA  PRO A 625      17.878  -8.734  25.806  1.00  0.00           H  
ATOM   1074  N   GLY A 626      19.292  -6.726  25.450  1.00 64.88           N  
ANISOU 1074  N   GLY A 626     7533   8686   8431   -331   -383    574
ATOM   1075  CA  GLY A 626      20.213  -5.658  25.079  1.00 63.70           C  
ANISOU 1075  CA  GLY A 626     7428   8567   8207   -405   -387    624
ATOM   1076  C   GLY A 626      21.037  -6.105  23.865  1.00 69.95           C  
ANISOU 1076  C   GLY A 626     8264   9394   8918   -392   -323    636
ATOM   1077  O   GLY A 626      20.741  -7.116  23.226  1.00 72.62           O  
ANISOU 1077  O   GLY A 626     8553   9784   9256   -335   -238    633
ATOM   1078  HA3 GLY A 626      20.885  -5.394  25.898  1.00  0.00           H  
ATOM   1079  H   GLY A 626      18.778  -7.148  24.686  1.00  0.00           H  
ATOM   1080  HA2 GLY A 626      19.639  -4.768  24.822  1.00  0.00           H  
ATOM   1081  N   GLN A 627      22.076  -5.316  23.547  1.00 64.89           N  
ANISOU 1081  N   GLN A 627     7734   8718   8205   -434   -361    650
ATOM   1082  CA  GLN A 627      23.050  -5.574  22.484  1.00 64.95           C  
ANISOU 1082  CA  GLN A 627     7816   8752   8109   -428   -298    665
ATOM   1083  C   GLN A 627      23.882  -6.838  22.812  1.00 71.12           C  
ANISOU 1083  C   GLN A 627     8497   9653   8871   -425   -163    716
ATOM   1084  O   GLN A 627      24.604  -6.807  23.810  1.00 71.38           O  
ANISOU 1084  O   GLN A 627     8442   9750   8927   -490   -148    772
ATOM   1085  CB  GLN A 627      23.957  -4.325  22.387  1.00  0.00           C  
ATOM   1086  CG  GLN A 627      25.029  -4.393  21.277  1.00  0.00           C  
ATOM   1087  CD  GLN A 627      25.965  -3.183  21.311  1.00  0.00           C  
ATOM   1088  OE1 GLN A 627      26.571  -2.890  22.340  1.00  0.00           O  
ATOM   1089  NE2 GLN A 627      26.111  -2.490  20.181  1.00  0.00           N  
ATOM   1090  HB2 GLN A 627      23.335  -3.446  22.215  1.00  0.00           H  
ATOM   1091  HB3 GLN A 627      24.442  -4.158  23.350  1.00  0.00           H  
ATOM   1092  HG2 GLN A 627      25.652  -5.281  21.390  1.00  0.00           H  
ATOM   1093  HG3 GLN A 627      24.548  -4.476  20.301  1.00  0.00           H  
ATOM   1094 HE22 GLN A 627      26.730  -1.693  20.154  1.00  0.00           H  
ATOM   1095 HE21 GLN A 627      25.613  -2.759  19.345  1.00  0.00           H  
ATOM   1096  H   GLN A 627      22.244  -4.486  24.096  1.00  0.00           H  
ATOM   1097  HA  GLN A 627      22.495  -5.662  21.552  1.00  0.00           H  
ATOM   1098  N   PRO A 628      23.778  -7.921  22.002  1.00 67.42           N  
ANISOU 1098  N   PRO A 628     8034   9215   8369   -343    -69    694
ATOM   1099  CA  PRO A 628      24.576  -9.139  22.226  1.00 67.43           C  
ANISOU 1099  CA  PRO A 628     7918   9336   8367   -311     64    746
ATOM   1100  C   PRO A 628      26.070  -8.886  21.954  1.00 72.01           C  
ANISOU 1100  C   PRO A 628     8456  10010   8894   -398    127    834
ATOM   1101  O   PRO A 628      26.425  -8.400  20.880  1.00 73.77           O  
ANISOU 1101  O   PRO A 628     8789  10220   9022   -437    150    854
ATOM   1102  CB  PRO A 628      23.951 -10.166  21.271  1.00 69.52           C  
ANISOU 1102  CB  PRO A 628     8258   9583   8575   -204    152    701
ATOM   1103  CG  PRO A 628      23.387  -9.339  20.129  1.00 72.84           C  
ANISOU 1103  CG  PRO A 628     8778   9876   9022   -183     43    615
ATOM   1104  CD  PRO A 628      22.941  -8.048  20.804  1.00 67.98           C  
ANISOU 1104  CD  PRO A 628     8215   9207   8406   -273    -85    621
ATOM   1105  HA  PRO A 628      24.449  -9.486  23.254  1.00  0.00           H  
ATOM   1106  HB3 PRO A 628      23.137 -10.684  21.781  1.00  0.00           H  
ATOM   1107  HB2 PRO A 628      24.653 -10.928  20.929  1.00  0.00           H  
ATOM   1108  HG3 PRO A 628      22.582  -9.843  19.597  1.00  0.00           H  
ATOM   1109  HG2 PRO A 628      24.179  -9.121  19.412  1.00  0.00           H  
ATOM   1110  HD2 PRO A 628      23.051  -7.209  20.116  1.00  0.00           H  
ATOM   1111  HD3 PRO A 628      21.895  -8.120  21.102  1.00  0.00           H  
ATOM   1112  N   SER A 629      26.897  -9.173  22.969  1.00 67.49           N  
ANISOU 1112  N   SER A 629     7728   9530   8384   -442    140    890
ATOM   1113  CA  SER A 629      28.328  -8.876  23.005  1.00 67.81           C  
ANISOU 1113  CA  SER A 629     7673   9686   8407   -540    199    983
ATOM   1114  C   SER A 629      29.035 -10.029  23.750  1.00 73.84           C  
ANISOU 1114  C   SER A 629     8246  10583   9228   -472    285   1023
ATOM   1115  O   SER A 629      28.503 -10.455  24.777  1.00 74.21           O  
ANISOU 1115  O   SER A 629     8259  10607   9332   -376    261    978
ATOM   1116  CB  SER A 629      28.492  -7.527  23.736  1.00  0.00           C  
ATOM   1117  OG  SER A 629      29.850  -7.163  23.889  1.00  0.00           O  
ATOM   1118  HB2 SER A 629      27.981  -6.734  23.189  1.00  0.00           H  
ATOM   1119  HB3 SER A 629      28.033  -7.571  24.721  1.00  0.00           H  
ATOM   1120  HG  SER A 629      30.181  -6.847  23.044  1.00  0.00           H  
ATOM   1121  H   SER A 629      26.522  -9.583  23.812  1.00  0.00           H  
ATOM   1122  HA  SER A 629      28.690  -8.761  21.988  1.00  0.00           H  
ATOM   1123  N   PRO A 630      30.205 -10.518  23.261  1.00 70.75           N  
ANISOU 1123  N   PRO A 630     7725  10333   8825   -518    383   1112
ATOM   1124  CA  PRO A 630      30.960 -11.602  23.932  1.00 71.01           C  
ANISOU 1124  CA  PRO A 630     7553  10510   8919   -446    456   1163
ATOM   1125  C   PRO A 630      31.383 -11.339  25.389  1.00 74.30           C  
ANISOU 1125  C   PRO A 630     7886  10921   9422   -465    328   1149
ATOM   1126  O   PRO A 630      31.494 -12.299  26.145  1.00 74.03           O  
ANISOU 1126  O   PRO A 630     7786  10910   9433   -338    345   1134
ATOM   1127  CD  PRO A 630      30.901 -10.104  22.041  1.00  0.00           C  
ATOM   1128  CB  PRO A 630      32.190 -11.831  23.038  1.00  0.00           C  
ATOM   1129  CG  PRO A 630      31.783 -11.292  21.681  1.00  0.00           C  
ATOM   1130  HD3 PRO A 630      30.258  -9.866  21.198  1.00  0.00           H  
ATOM   1131  HD2 PRO A 630      31.507  -9.225  22.265  1.00  0.00           H  
ATOM   1132  HB2 PRO A 630      33.049 -11.264  23.403  1.00  0.00           H  
ATOM   1133  HB3 PRO A 630      32.486 -12.880  22.992  1.00  0.00           H  
ATOM   1134  HG3 PRO A 630      31.191 -12.044  21.159  1.00  0.00           H  
ATOM   1135  HG2 PRO A 630      32.630 -11.028  21.047  1.00  0.00           H  
ATOM   1136  HA  PRO A 630      30.331 -12.493  23.900  1.00  0.00           H  
ATOM   1137  N   ALA A 631      31.579 -10.062  25.767  1.00 69.99           N  
ANISOU 1137  N   ALA A 631     7374  10329   8889   -616    202   1151
ATOM   1138  CA  ALA A 631      31.870  -9.640  27.140  1.00 69.50           C  
ANISOU 1138  CA  ALA A 631     7267  10254   8887   -653     78   1135
ATOM   1139  C   ALA A 631      30.688  -9.845  28.105  1.00 73.84           C  
ANISOU 1139  C   ALA A 631     7907  10688   9461   -530     36   1048
ATOM   1140  O   ALA A 631      30.920 -10.139  29.276  1.00 74.15           O  
ANISOU 1140  O   ALA A 631     7861  10767   9545   -461     18   1051
ATOM   1141  CB  ALA A 631      32.302  -8.167  27.130  1.00  0.00           C  
ATOM   1142  HB1 ALA A 631      33.190  -8.023  26.513  1.00  0.00           H  
ATOM   1143  HB2 ALA A 631      31.515  -7.522  26.734  1.00  0.00           H  
ATOM   1144  HB3 ALA A 631      32.543  -7.818  28.135  1.00  0.00           H  
ATOM   1145  H   ALA A 631      31.481  -9.322  25.086  1.00  0.00           H  
ATOM   1146  HA  ALA A 631      32.708 -10.237  27.506  1.00  0.00           H  
ATOM   1147  N   ARG A 632      29.454  -9.713  27.590  1.00 69.30           N  
ANISOU 1147  N   ARG A 632     7499   9974   8857   -506     17    979
ATOM   1148  CA  ARG A 632      28.209  -9.968  28.317  1.00 67.59           C  
ANISOU 1148  CA  ARG A 632     7361   9648   8671   -410    -20    901
ATOM   1149  C   ARG A 632      27.892 -11.469  28.409  1.00 73.01           C  
ANISOU 1149  C   ARG A 632     8000  10369   9373   -262     75    893
ATOM   1150  O   ARG A 632      27.280 -11.873  29.394  1.00 72.53           O  
ANISOU 1150  O   ARG A 632     7930  10270   9358   -193     52    864
ATOM   1151  CB  ARG A 632      27.042  -9.203  27.664  1.00  0.00           C  
ATOM   1152  CG  ARG A 632      27.302  -7.694  27.519  1.00  0.00           C  
ATOM   1153  CD  ARG A 632      26.113  -6.952  26.899  1.00  0.00           C  
ATOM   1154  NE  ARG A 632      26.501  -5.612  26.436  1.00  0.00           N  
ATOM   1155  CZ  ARG A 632      25.665  -4.601  26.146  1.00  0.00           C  
ATOM   1156  NH1 ARG A 632      24.340  -4.717  26.316  1.00  0.00           N  
ATOM   1157  NH2 ARG A 632      26.170  -3.454  25.675  1.00  0.00           N1+
ATOM   1158  HB2 ARG A 632      26.845  -9.620  26.675  1.00  0.00           H  
ATOM   1159  HB3 ARG A 632      26.130  -9.359  28.242  1.00  0.00           H  
ATOM   1160  HG2 ARG A 632      27.444  -7.314  28.532  1.00  0.00           H  
ATOM   1161  HG3 ARG A 632      28.224  -7.469  26.983  1.00  0.00           H  
ATOM   1162  HD2 ARG A 632      25.573  -7.539  26.155  1.00  0.00           H  
ATOM   1163  HD3 ARG A 632      25.411  -6.761  27.711  1.00  0.00           H  
ATOM   1164  HE  ARG A 632      27.485  -5.482  26.253  1.00  0.00           H  
ATOM   1165 HH12 ARG A 632      23.725  -3.942  26.123  1.00  0.00           H  
ATOM   1166 HH11 ARG A 632      23.954  -5.589  26.650  1.00  0.00           H  
ATOM   1167 HH22 ARG A 632      25.562  -2.683  25.438  1.00  0.00           H  
ATOM   1168 HH21 ARG A 632      27.163  -3.355  25.523  1.00  0.00           H  
ATOM   1169  H   ARG A 632      29.352  -9.490  26.610  1.00  0.00           H  
ATOM   1170  HA  ARG A 632      28.323  -9.591  29.335  1.00  0.00           H  
ATOM   1171  N   CYS A 633      28.344 -12.265  27.420  1.00 71.47           N  
ANISOU 1171  N   CYS A 633     7781  10240   9134   -211    191    925
ATOM   1172  CA  CYS A 633      28.299 -13.730  27.442  1.00 72.07           C  
ANISOU 1172  CA  CYS A 633     7828  10340   9215    -57    297    920
ATOM   1173  C   CYS A 633      29.285 -14.294  28.481  1.00 73.82           C  
ANISOU 1173  C   CYS A 633     7876  10677   9493     -3    310    983
ATOM   1174  O   CYS A 633      28.899 -15.141  29.280  1.00 72.93           O  
ANISOU 1174  O   CYS A 633     7766  10533   9412    118    334    964
ATOM   1175  CB  CYS A 633      28.610 -14.300  26.042  1.00 74.36           C  
ANISOU 1175  CB  CYS A 633     8151  10669   9431    -10    427    936
ATOM   1176  SG  CYS A 633      27.527 -13.745  24.698  1.00 78.65           S  
ANISOU 1176  SG  CYS A 633     8926  11072   9886    -49    403    859
ATOM   1177  H   CYS A 633      28.814 -11.847  26.629  1.00  0.00           H  
ATOM   1178  HA  CYS A 633      27.290 -14.038  27.722  1.00  0.00           H  
ATOM   1179  HB3 CYS A 633      28.567 -15.390  26.070  1.00  0.00           H  
ATOM   1180  HB2 CYS A 633      29.630 -14.051  25.752  1.00  0.00           H  
ATOM   1181  N   LEU A 634      30.519 -13.762  28.488  1.00 70.04           N  
ANISOU 1181  N   LEU A 634     7256  10326   9028    -98    284   1059
ATOM   1182  CA  LEU A 634      31.592 -14.086  29.432  1.00 70.90           C  
ANISOU 1182  CA  LEU A 634     7191  10558   9188    -69    260   1126
ATOM   1183  C   LEU A 634      31.384 -13.502  30.844  1.00 73.75           C  
ANISOU 1183  C   LEU A 634     7601  10839   9582    -71    145   1084
ATOM   1184  O   LEU A 634      32.157 -13.853  31.733  1.00 73.13           O  
ANISOU 1184  O   LEU A 634     7488  10767   9532     48    158   1092
ATOM   1185  CB  LEU A 634      32.938 -13.629  28.827  1.00  0.00           C  
ATOM   1186  CG  LEU A 634      33.409 -14.505  27.643  1.00  0.00           C  
ATOM   1187  CD1 LEU A 634      34.523 -13.812  26.829  1.00  0.00           C  
ATOM   1188  CD2 LEU A 634      33.813 -15.920  28.107  1.00  0.00           C  
ATOM   1189  HB2 LEU A 634      32.839 -12.589  28.512  1.00  0.00           H  
ATOM   1190  HB3 LEU A 634      33.724 -13.627  29.585  1.00  0.00           H  
ATOM   1191  HG  LEU A 634      32.570 -14.622  26.958  1.00  0.00           H  
ATOM   1192 HD11 LEU A 634      35.471 -14.349  26.868  1.00  0.00           H  
ATOM   1193 HD12 LEU A 634      34.239 -13.732  25.779  1.00  0.00           H  
ATOM   1194 HD13 LEU A 634      34.721 -12.800  27.183  1.00  0.00           H  
ATOM   1195 HD21 LEU A 634      34.713 -16.286  27.613  1.00  0.00           H  
ATOM   1196 HD22 LEU A 634      33.993 -15.964  29.182  1.00  0.00           H  
ATOM   1197 HD23 LEU A 634      33.018 -16.632  27.889  1.00  0.00           H  
ATOM   1198  H   LEU A 634      30.758 -13.072  27.787  1.00  0.00           H  
ATOM   1199  HA  LEU A 634      31.611 -15.170  29.559  1.00  0.00           H  
ATOM   1200  N   ALA A 635      30.348 -12.665  31.038  1.00 69.93           N  
ANISOU 1200  N   ALA A 635     7207  10274   9089   -201     41   1044
ATOM   1201  CA  ALA A 635      29.869 -12.206  32.343  1.00 69.90           C  
ANISOU 1201  CA  ALA A 635     7259  10194   9105   -220    -59   1005
ATOM   1202  C   ALA A 635      28.643 -13.014  32.801  1.00 73.47           C  
ANISOU 1202  C   ALA A 635     7804  10534   9578    -96    -29    946
ATOM   1203  O   ALA A 635      28.540 -13.314  33.987  1.00 75.45           O  
ANISOU 1203  O   ALA A 635     8037  10783   9848    -51    -62    952
ATOM   1204  CB  ALA A 635      29.538 -10.710  32.267  1.00  0.00           C  
ATOM   1205  HB1 ALA A 635      29.148 -10.340  33.216  1.00  0.00           H  
ATOM   1206  HB2 ALA A 635      30.427 -10.126  32.029  1.00  0.00           H  
ATOM   1207  HB3 ALA A 635      28.792 -10.503  31.499  1.00  0.00           H  
ATOM   1208  H   ALA A 635      29.790 -12.393  30.243  1.00  0.00           H  
ATOM   1209  HA  ALA A 635      30.650 -12.334  33.096  1.00  0.00           H  
ATOM   1210  N   GLN A 636      27.765 -13.395  31.856  1.00 66.86           N  
ANISOU 1210  N   GLN A 636     7070   9602   8733    -51     26    892
ATOM   1211  CA  GLN A 636      26.606 -14.268  32.064  1.00 65.05           C  
ANISOU 1211  CA  GLN A 636     6929   9257   8530     43     51    834
ATOM   1212  C   GLN A 636      27.002 -15.668  32.560  1.00 71.17           C  
ANISOU 1212  C   GLN A 636     7647  10074   9321    183    128    872
ATOM   1213  O   GLN A 636      26.437 -16.122  33.551  1.00 70.02           O  
ANISOU 1213  O   GLN A 636     7534   9867   9204    238    120    859
ATOM   1214  CB  GLN A 636      25.769 -14.299  30.763  1.00 65.34           C  
ANISOU 1214  CB  GLN A 636     7089   9190   8548     44     75    769
ATOM   1215  CG  GLN A 636      24.584 -15.288  30.710  1.00 73.76           C  
ANISOU 1215  CG  GLN A 636     8161  10296   9569    108    177    782
ATOM   1216  CD  GLN A 636      24.017 -15.402  29.290  1.00 84.47           C  
ANISOU 1216  CD  GLN A 636     9657  11553  10885     91    179    716
ATOM   1217  OE1 GLN A 636      23.792 -14.398  28.618  1.00 75.31           O  
ANISOU 1217  OE1 GLN A 636     8548  10361   9704     -5    110    698
ATOM   1218  NE2 GLN A 636      23.772 -16.630  28.829  1.00 79.01           N  
ANISOU 1218  NE2 GLN A 636     9038  10810  10171    187    256    683
ATOM   1219  H   GLN A 636      27.902 -13.082  30.905  1.00  0.00           H  
ATOM   1220  HA  GLN A 636      25.992 -13.818  32.845  1.00  0.00           H  
ATOM   1221  HB3 GLN A 636      26.436 -14.522  29.931  1.00  0.00           H  
ATOM   1222  HB2 GLN A 636      25.386 -13.295  30.575  1.00  0.00           H  
ATOM   1223  HG3 GLN A 636      23.792 -14.964  31.387  1.00  0.00           H  
ATOM   1224  HG2 GLN A 636      24.884 -16.284  31.035  1.00  0.00           H  
ATOM   1225 HE22 GLN A 636      23.384 -16.751  27.905  1.00  0.00           H  
ATOM   1226 HE21 GLN A 636      23.947 -17.440  29.405  1.00  0.00           H  
ATOM   1227  N   GLN A 637      27.969 -16.305  31.878  1.00 69.62           N  
ANISOU 1227  N   GLN A 637     7364   9983   9105    243    209    926
ATOM   1228  CA  GLN A 637      28.482 -17.646  32.175  1.00 69.92           C  
ANISOU 1228  CA  GLN A 637     7341  10068   9158    398    291    972
ATOM   1229  C   GLN A 637      28.989 -17.878  33.619  1.00 76.52           C  
ANISOU 1229  C   GLN A 637     8071  10983  10019    411    225   1034
ATOM   1230  O   GLN A 637      28.503 -18.822  34.244  1.00 76.01           O  
ANISOU 1230  O   GLN A 637     8027  10880   9973    524    245   1047
ATOM   1231  CB  GLN A 637      29.527 -18.058  31.106  1.00  0.00           C  
ATOM   1232  CG  GLN A 637      28.944 -18.411  29.718  1.00  0.00           C  
ATOM   1233  CD  GLN A 637      27.958 -19.578  29.732  1.00  0.00           C  
ATOM   1234  OE1 GLN A 637      28.034 -20.450  30.594  1.00  0.00           O  
ATOM   1235  NE2 GLN A 637      27.033 -19.601  28.770  1.00  0.00           N  
ATOM   1236  HB2 GLN A 637      30.252 -17.256  30.971  1.00  0.00           H  
ATOM   1237  HB3 GLN A 637      30.106 -18.912  31.463  1.00  0.00           H  
ATOM   1238  HG2 GLN A 637      28.435 -17.549  29.294  1.00  0.00           H  
ATOM   1239  HG3 GLN A 637      29.755 -18.660  29.034  1.00  0.00           H  
ATOM   1240 HE22 GLN A 637      26.360 -20.353  28.733  1.00  0.00           H  
ATOM   1241 HE21 GLN A 637      27.002 -18.872  28.072  1.00  0.00           H  
ATOM   1242  H   GLN A 637      28.376 -15.849  31.071  1.00  0.00           H  
ATOM   1243  HA  GLN A 637      27.614 -18.299  32.081  1.00  0.00           H  
ATOM   1244  N   PRO A 638      29.892 -17.024  34.161  1.00 75.32           N  
ANISOU 1244  N   PRO A 638     7825  10932   9861    287    137   1072
ATOM   1245  CA  PRO A 638      30.313 -17.139  35.568  1.00 75.99           C  
ANISOU 1245  CA  PRO A 638     7816  11105   9953    265     46   1128
ATOM   1246  C   PRO A 638      29.225 -16.780  36.600  1.00 77.50           C  
ANISOU 1246  C   PRO A 638     8127  11177  10142    248    -19   1079
ATOM   1247  O   PRO A 638      29.130 -17.484  37.603  1.00 77.62           O  
ANISOU 1247  O   PRO A 638     8144  11188  10162    344    -21   1107
ATOM   1248  CD  PRO A 638      30.703 -16.029  33.461  1.00  0.00           C  
ATOM   1249  CB  PRO A 638      31.548 -16.228  35.668  1.00  0.00           C  
ATOM   1250  CG  PRO A 638      31.365 -15.210  34.562  1.00  0.00           C  
ATOM   1251  HD3 PRO A 638      31.463 -16.549  32.877  1.00  0.00           H  
ATOM   1252  HD2 PRO A 638      30.142 -15.390  32.787  1.00  0.00           H  
ATOM   1253  HB2 PRO A 638      31.680 -15.763  36.646  1.00  0.00           H  
ATOM   1254  HB3 PRO A 638      32.447 -16.809  35.459  1.00  0.00           H  
ATOM   1255  HG3 PRO A 638      32.298 -14.738  34.254  1.00  0.00           H  
ATOM   1256  HG2 PRO A 638      30.692 -14.425  34.904  1.00  0.00           H  
ATOM   1257  HA  PRO A 638      30.621 -18.167  35.764  1.00  0.00           H  
ATOM   1258  N   LEU A 639      28.412 -15.738  36.340  1.00 72.19           N  
ANISOU 1258  N   LEU A 639     7563  10405   9462    139    -61   1008
ATOM   1259  CA  LEU A 639      27.333 -15.296  37.238  1.00 71.18           C  
ANISOU 1259  CA  LEU A 639     7542  10168   9334    110   -112    957
ATOM   1260  C   LEU A 639      26.150 -16.280  37.333  1.00 74.69           C  
ANISOU 1260  C   LEU A 639     8077  10495   9807    215    -42    923
ATOM   1261  O   LEU A 639      25.481 -16.302  38.364  1.00 76.00           O  
ANISOU 1261  O   LEU A 639     8281  10625   9971    245    -59    929
ATOM   1262  CB  LEU A 639      26.803 -13.913  36.795  1.00 70.81           C  
ANISOU 1262  CB  LEU A 639     7573  10051   9281    -15   -164    897
ATOM   1263  CG  LEU A 639      27.742 -12.704  37.005  1.00 76.33           C  
ANISOU 1263  CG  LEU A 639     8261  10797   9945   -140   -268    909
ATOM   1264  CD1 LEU A 639      27.204 -11.460  36.266  1.00 77.08           C  
ANISOU 1264  CD1 LEU A 639     8215  11051  10021   -176   -306    990
ATOM   1265  CD2 LEU A 639      27.987 -12.387  38.490  1.00 79.48           C  
ANISOU 1265  CD2 LEU A 639     8730  11131  10338   -248   -299    864
ATOM   1266  H   LEU A 639      28.537 -15.198  35.494  1.00  0.00           H  
ATOM   1267  HA  LEU A 639      27.746 -15.227  38.244  1.00  0.00           H  
ATOM   1268  HB3 LEU A 639      25.877 -13.692  37.326  1.00  0.00           H  
ATOM   1269  HB2 LEU A 639      26.529 -13.978  35.741  1.00  0.00           H  
ATOM   1270  HG  LEU A 639      28.709 -12.957  36.570  1.00  0.00           H  
ATOM   1271 HD11 LEU A 639      26.247 -11.657  35.781  1.00  0.00           H  
ATOM   1272 HD12 LEU A 639      27.050 -10.612  36.933  1.00  0.00           H  
ATOM   1273 HD13 LEU A 639      27.899 -11.135  35.493  1.00  0.00           H  
ATOM   1274 HD21 LEU A 639      28.086 -13.278  39.106  1.00  0.00           H  
ATOM   1275 HD22 LEU A 639      28.904 -11.810  38.616  1.00  0.00           H  
ATOM   1276 HD23 LEU A 639      27.166 -11.800  38.901  1.00  0.00           H  
ATOM   1277  N   SER A 640      25.910 -17.063  36.270  1.00 68.24           N  
ANISOU 1277  N   SER A 640     7305   9612   9009    265     35    888
ATOM   1278  CA  SER A 640      24.833 -18.050  36.194  1.00 66.13           C  
ANISOU 1278  CA  SER A 640     7133   9222   8773    345     95    852
ATOM   1279  C   SER A 640      25.157 -19.390  36.879  1.00 70.81           C  
ANISOU 1279  C   SER A 640     7696   9844   9365    474    140    918
ATOM   1280  O   SER A 640      24.222 -20.156  37.097  1.00 70.78           O  
ANISOU 1280  O   SER A 640     7756   9764   9375    508    149    918
ATOM   1281  CB  SER A 640      24.422 -18.246  34.716  1.00  0.00           C  
ATOM   1282  OG  SER A 640      25.424 -18.870  33.940  1.00  0.00           O  
ATOM   1283  HB2 SER A 640      23.543 -18.883  34.652  1.00  0.00           H  
ATOM   1284  HB3 SER A 640      24.144 -17.296  34.261  1.00  0.00           H  
ATOM   1285  HG  SER A 640      26.110 -18.221  33.758  1.00  0.00           H  
ATOM   1286  H   SER A 640      26.481 -16.964  35.442  1.00  0.00           H  
ATOM   1287  HA  SER A 640      23.965 -17.637  36.713  1.00  0.00           H  
ATOM   1288  N   HIS A 641      26.439 -19.675  37.180  1.00 66.98           N  
ANISOU 1288  N   HIS A 641     7111   9474   8865    545    170    979
ATOM   1289  CA  HIS A 641      26.875 -21.004  37.623  1.00 67.95           C  
ANISOU 1289  CA  HIS A 641     7191   9639   8987    687    206   1053
ATOM   1290  C   HIS A 641      27.679 -20.974  38.928  1.00 73.17           C  
ANISOU 1290  C   HIS A 641     7813  10360   9629    677    122   1109
ATOM   1291  O   HIS A 641      27.342 -21.731  39.836  1.00 72.27           O  
ANISOU 1291  O   HIS A 641     7763  10184   9513    761    140   1135
ATOM   1292  CB  HIS A 641      27.664 -21.701  36.495  1.00  0.00           C  
ATOM   1293  CG  HIS A 641      26.858 -21.927  35.238  1.00  0.00           C  
ATOM   1294  ND1 HIS A 641      27.347 -21.605  33.981  1.00  0.00           N1+
ATOM   1295  CD2 HIS A 641      25.677 -22.620  35.044  1.00  0.00           C  
ATOM   1296  CE1 HIS A 641      26.435 -22.002  33.096  1.00  0.00           C  
ATOM   1297  NE2 HIS A 641      25.413 -22.607  33.687  1.00  0.00           N  
ATOM   1298  HB2 HIS A 641      28.556 -21.123  36.246  1.00  0.00           H  
ATOM   1299  HB3 HIS A 641      28.014 -22.675  36.838  1.00  0.00           H  
ATOM   1300  HD2 HIS A 641      24.997 -23.090  35.739  1.00  0.00           H  
ATOM   1301  HE1 HIS A 641      26.513 -21.863  32.028  1.00  0.00           H  
ATOM   1302  H   HIS A 641      27.161 -18.992  36.994  1.00  0.00           H  
ATOM   1303  HA  HIS A 641      26.009 -21.633  37.837  1.00  0.00           H  
ATOM   1304  HE2 HIS A 641      24.594 -22.994  33.216  1.00  0.00           H  
ATOM   1305  HD1 HIS A 641      28.209 -21.118  33.774  1.00  0.00           H  
ATOM   1306  N   LEU A 642      28.726 -20.135  39.007  1.00 70.80           N  
ANISOU 1306  N   LEU A 642     7428  10169   9304    563     25   1125
ATOM   1307  CA  LEU A 642      29.674 -20.106  40.127  1.00 70.97           C  
ANISOU 1307  CA  LEU A 642     7416  10261   9287    539    -73   1175
ATOM   1308  C   LEU A 642      29.115 -19.685  41.507  1.00 74.45           C  
ANISOU 1308  C   LEU A 642     7991  10591   9705    478   -105   1125
ATOM   1309  O   LEU A 642      29.509 -20.328  42.482  1.00 74.02           O  
ANISOU 1309  O   LEU A 642     7963  10551   9611    519   -144   1168
ATOM   1310  CB  LEU A 642      30.928 -19.283  39.763  1.00 71.37           C  
ANISOU 1310  CB  LEU A 642     7334  10465   9317    429   -170   1209
ATOM   1311  CG  LEU A 642      31.676 -19.783  38.505  1.00 77.19           C  
ANISOU 1311  CG  LEU A 642     7893  11361  10074    509   -150   1296
ATOM   1312  CD1 LEU A 642      32.779 -18.795  38.087  1.00 78.61           C  
ANISOU 1312  CD1 LEU A 642     7953  11658  10258    371   -197   1308
ATOM   1313  CD2 LEU A 642      32.214 -21.218  38.678  1.00 78.89           C  
ANISOU 1313  CD2 LEU A 642     8034  11673  10269    605   -213   1387
ATOM   1314  H   LEU A 642      28.930 -19.507  38.242  1.00  0.00           H  
ATOM   1315  HA  LEU A 642      29.999 -21.140  40.257  1.00  0.00           H  
ATOM   1316  HB3 LEU A 642      31.622 -19.279  40.605  1.00  0.00           H  
ATOM   1317  HB2 LEU A 642      30.638 -18.242  39.618  1.00  0.00           H  
ATOM   1318  HG  LEU A 642      30.969 -19.808  37.675  1.00  0.00           H  
ATOM   1319 HD11 LEU A 642      32.528 -18.324  37.141  1.00  0.00           H  
ATOM   1320 HD12 LEU A 642      32.919 -17.998  38.818  1.00  0.00           H  
ATOM   1321 HD13 LEU A 642      33.743 -19.276  37.936  1.00  0.00           H  
ATOM   1322 HD21 LEU A 642      31.564 -21.928  38.165  1.00  0.00           H  
ATOM   1323 HD22 LEU A 642      33.213 -21.355  38.267  1.00  0.00           H  
ATOM   1324 HD23 LEU A 642      32.259 -21.516  39.726  1.00  0.00           H  
ATOM   1325  N   PRO A 643      28.182 -18.703  41.609  1.00 70.45           N  
ANISOU 1325  N   PRO A 643     7568   9980   9219    390    -88   1040
ATOM   1326  CA  PRO A 643      27.535 -18.417  42.903  1.00 69.12           C  
ANISOU 1326  CA  PRO A 643     7513   9711   9039    341   -101    993
ATOM   1327  C   PRO A 643      26.529 -19.493  43.353  1.00 74.57           C  
ANISOU 1327  C   PRO A 643     8280  10319   9733    444    -33   1017
ATOM   1328  O   PRO A 643      26.339 -19.639  44.558  1.00 75.07           O  
ANISOU 1328  O   PRO A 643     8387  10391   9746    456    -63   1050
ATOM   1329  CD  PRO A 643      27.805 -17.697  40.609  1.00  0.00           C  
ATOM   1330  CB  PRO A 643      26.890 -17.040  42.711  1.00  0.00           C  
ATOM   1331  CG  PRO A 643      26.632 -16.944  41.222  1.00  0.00           C  
ATOM   1332  HD3 PRO A 643      28.648 -17.026  40.445  1.00  0.00           H  
ATOM   1333  HD2 PRO A 643      27.494 -18.098  39.648  1.00  0.00           H  
ATOM   1334  HB2 PRO A 643      25.978 -16.905  43.288  1.00  0.00           H  
ATOM   1335  HB3 PRO A 643      27.590 -16.262  43.016  1.00  0.00           H  
ATOM   1336  HG3 PRO A 643      26.533 -15.920  40.862  1.00  0.00           H  
ATOM   1337  HG2 PRO A 643      25.710 -17.475  40.984  1.00  0.00           H  
ATOM   1338  HA  PRO A 643      28.290 -18.333  43.688  1.00  0.00           H  
ATOM   1339  N   LEU A 644      25.947 -20.256  42.409  1.00 71.24           N  
ANISOU 1339  N   LEU A 644     7887   9817   9364    516     57   1006
ATOM   1340  CA  LEU A 644      25.106 -21.418  42.711  1.00 70.68           C  
ANISOU 1340  CA  LEU A 644     7905   9644   9308    605    134   1029
ATOM   1341  C   LEU A 644      25.929 -22.623  43.196  1.00 73.21           C  
ANISOU 1341  C   LEU A 644     8200  10035   9580    722    121   1127
ATOM   1342  O   LEU A 644      25.438 -23.342  44.062  1.00 72.97           O  
ANISOU 1342  O   LEU A 644     8252   9952   9521    760    138   1163
ATOM   1343  CB  LEU A 644      24.217 -21.777  41.499  1.00  0.00           C  
ATOM   1344  CG  LEU A 644      23.126 -20.722  41.214  1.00  0.00           C  
ATOM   1345  CD1 LEU A 644      22.453 -20.946  39.848  1.00  0.00           C  
ATOM   1346  CD2 LEU A 644      22.088 -20.612  42.354  1.00  0.00           C  
ATOM   1347  HB2 LEU A 644      24.850 -21.903  40.620  1.00  0.00           H  
ATOM   1348  HB3 LEU A 644      23.737 -22.744  41.658  1.00  0.00           H  
ATOM   1349  HG  LEU A 644      23.638 -19.764  41.138  1.00  0.00           H  
ATOM   1350 HD11 LEU A 644      22.324 -20.000  39.321  1.00  0.00           H  
ATOM   1351 HD12 LEU A 644      23.053 -21.587  39.203  1.00  0.00           H  
ATOM   1352 HD13 LEU A 644      21.470 -21.408  39.938  1.00  0.00           H  
ATOM   1353 HD21 LEU A 644      22.293 -19.743  42.978  1.00  0.00           H  
ATOM   1354 HD22 LEU A 644      21.071 -20.498  41.980  1.00  0.00           H  
ATOM   1355 HD23 LEU A 644      22.098 -21.488  43.002  1.00  0.00           H  
ATOM   1356  H   LEU A 644      26.145 -20.087  41.434  1.00  0.00           H  
ATOM   1357  HA  LEU A 644      24.450 -21.148  43.539  1.00  0.00           H  
ATOM   1358  N   THR A 645      27.175 -22.786  42.707  1.00 69.42           N  
ANISOU 1358  N   THR A 645     7602   9683   9091    778     88   1177
ATOM   1359  CA  THR A 645      28.143 -23.763  43.225  1.00 69.78           C  
ANISOU 1359  CA  THR A 645     7591   9825   9099    898     56   1280
ATOM   1360  C   THR A 645      28.507 -23.492  44.700  1.00 73.65           C  
ANISOU 1360  C   THR A 645     8089  10380   9513    845    -49   1314
ATOM   1361  O   THR A 645      28.521 -24.423  45.505  1.00 74.40           O  
ANISOU 1361  O   THR A 645     8236  10470   9565    938    -56   1384
ATOM   1362  CB  THR A 645      29.489 -23.766  42.443  1.00  0.00           C  
ATOM   1363  OG1 THR A 645      29.268 -23.728  41.051  1.00  0.00           O  
ATOM   1364  CG2 THR A 645      30.373 -24.991  42.746  1.00  0.00           C  
ATOM   1365  HB  THR A 645      30.066 -22.872  42.679  1.00  0.00           H  
ATOM   1366  HG1 THR A 645      28.890 -24.571  40.773  1.00  0.00           H  
ATOM   1367 HG21 THR A 645      31.295 -24.966  42.164  1.00  0.00           H  
ATOM   1368 HG22 THR A 645      30.667 -25.035  43.795  1.00  0.00           H  
ATOM   1369 HG23 THR A 645      29.857 -25.921  42.505  1.00  0.00           H  
ATOM   1370  H   THR A 645      27.513 -22.178  41.973  1.00  0.00           H  
ATOM   1371  HA  THR A 645      27.688 -24.753  43.156  1.00  0.00           H  
ATOM   1372  N   GLY A 646      28.754 -22.206  45.010  1.00 69.06           N  
ANISOU 1372  N   GLY A 646     7486   9846   8909    698   -127   1264
ATOM   1373  CA  GLY A 646      29.099 -21.715  46.338  1.00 68.73           C  
ANISOU 1373  CA  GLY A 646     7484   9851   8781    631   -229   1277
ATOM   1374  C   GLY A 646      27.902 -21.755  47.292  1.00 72.47           C  
ANISOU 1374  C   GLY A 646     8121  10195   9219    658   -169   1267
ATOM   1375  O   GLY A 646      28.096 -22.036  48.471  1.00 74.52           O  
ANISOU 1375  O   GLY A 646     8431  10485   9396    707   -215   1330
ATOM   1376  HA3 GLY A 646      29.418 -20.678  46.246  1.00  0.00           H  
ATOM   1377  H   GLY A 646      28.712 -21.515  44.273  1.00  0.00           H  
ATOM   1378  HA2 GLY A 646      29.937 -22.281  46.748  1.00  0.00           H  
ATOM   1379  N   CYS A 647      26.679 -21.504  46.790  1.00 65.43           N  
ANISOU 1379  N   CYS A 647     7307   9165   8388    628    -66   1197
ATOM   1380  CA  CYS A 647      25.436 -21.542  47.562  1.00 64.80           C  
ANISOU 1380  CA  CYS A 647     7364   8958   8298    640     17   1187
ATOM   1381  C   CYS A 647      25.065 -22.980  47.966  1.00 70.16           C  
ANISOU 1381  C   CYS A 647     8101   9590   8965    773     77   1271
ATOM   1382  O   CYS A 647      24.782 -23.199  49.140  1.00 70.50           O  
ANISOU 1382  O   CYS A 647     8245   9608   8934    805     85   1319
ATOM   1383  CB  CYS A 647      24.283 -20.806  46.845  1.00 64.17           C  
ANISOU 1383  CB  CYS A 647     7312   8761   8310    575    103   1101
ATOM   1384  SG  CYS A 647      22.796 -20.671  47.883  1.00 67.02           S  
ANISOU 1384  SG  CYS A 647     7642   9142   8680    436     45   1008
ATOM   1385  H   CYS A 647      26.587 -21.250  45.815  1.00  0.00           H  
ATOM   1386  HA  CYS A 647      25.627 -20.989  48.484  1.00  0.00           H  
ATOM   1387  HB3 CYS A 647      24.023 -21.307  45.912  1.00  0.00           H  
ATOM   1388  HB2 CYS A 647      24.591 -19.793  46.587  1.00  0.00           H  
ATOM   1389  HG  CYS A 647      22.511 -21.976  47.893  1.00  0.00           H  
ATOM   1390  N   LEU A 648      25.137 -23.937  47.021  1.00 67.46           N  
ANISOU 1390  N   LEU A 648     7718   9225   8690    854    127   1289
ATOM   1391  CA  LEU A 648      24.957 -25.378  47.258  1.00 68.55           C  
ANISOU 1391  CA  LEU A 648     7936   9283   8827    986    198   1361
ATOM   1392  C   LEU A 648      25.968 -25.948  48.274  1.00 74.40           C  
ANISOU 1392  C   LEU A 648     8629  10141   9499   1111    122   1470
ATOM   1393  O   LEU A 648      25.586 -26.779  49.099  1.00 76.60           O  
ANISOU 1393  O   LEU A 648     9001  10354   9751   1226    165   1546
ATOM   1394  CB  LEU A 648      25.063 -26.143  45.917  1.00  0.00           C  
ATOM   1395  CG  LEU A 648      23.855 -25.973  44.968  1.00  0.00           C  
ATOM   1396  CD1 LEU A 648      24.206 -26.438  43.536  1.00  0.00           C  
ATOM   1397  CD2 LEU A 648      22.591 -26.663  45.519  1.00  0.00           C  
ATOM   1398  HB2 LEU A 648      25.967 -25.807  45.406  1.00  0.00           H  
ATOM   1399  HB3 LEU A 648      25.209 -27.210  46.097  1.00  0.00           H  
ATOM   1400  HG  LEU A 648      23.619 -24.911  44.903  1.00  0.00           H  
ATOM   1401 HD11 LEU A 648      24.358 -25.581  42.878  1.00  0.00           H  
ATOM   1402 HD12 LEU A 648      25.123 -27.029  43.510  1.00  0.00           H  
ATOM   1403 HD13 LEU A 648      23.425 -27.041  43.077  1.00  0.00           H  
ATOM   1404 HD21 LEU A 648      21.837 -25.922  45.786  1.00  0.00           H  
ATOM   1405 HD22 LEU A 648      22.127 -27.343  44.806  1.00  0.00           H  
ATOM   1406 HD23 LEU A 648      22.807 -27.248  46.413  1.00  0.00           H  
ATOM   1407  H   LEU A 648      25.378 -23.678  46.072  1.00  0.00           H  
ATOM   1408  HA  LEU A 648      23.961 -25.526  47.680  1.00  0.00           H  
ATOM   1409  N   SER A 649      27.218 -25.455  48.218  1.00 68.61           N  
ANISOU 1409  N   SER A 649     7758   9577   8734   1084      1   1485
ATOM   1410  CA  SER A 649      28.293 -25.795  49.151  1.00 69.34           C  
ANISOU 1410  CA  SER A 649     7785   9798   8762   1192    -93   1594
ATOM   1411  C   SER A 649      28.089 -25.191  50.555  1.00 73.00           C  
ANISOU 1411  C   SER A 649     8352  10276   9108   1156   -168   1626
ATOM   1412  O   SER A 649      28.417 -25.860  51.532  1.00 74.51           O  
ANISOU 1412  O   SER A 649     8607  10470   9235   1273   -188   1721
ATOM   1413  CB  SER A 649      29.643 -25.351  48.554  1.00 73.35           C  
ANISOU 1413  CB  SER A 649     8091  10490   9289   1167   -194   1607
ATOM   1414  OG  SER A 649      30.010 -26.182  47.472  1.00 82.10           O  
ANISOU 1414  OG  SER A 649     9112  11592  10490   1223   -111   1589
ATOM   1415  H   SER A 649      27.450 -24.783  47.501  1.00  0.00           H  
ATOM   1416  HA  SER A 649      28.312 -26.880  49.271  1.00  0.00           H  
ATOM   1417  HB3 SER A 649      30.437 -25.412  49.300  1.00  0.00           H  
ATOM   1418  HB2 SER A 649      29.601 -24.317  48.214  1.00  0.00           H  
ATOM   1419  HG  SER A 649      29.482 -25.933  46.708  1.00  0.00           H  
ATOM   1420  N   THR A 650      27.534 -23.966  50.637  1.00 67.73           N  
ANISOU 1420  N   THR A 650     7720   9608   8407   1002   -204   1546
ATOM   1421  CA  THR A 650      27.226 -23.266  51.891  1.00 68.19           C  
ANISOU 1421  CA  THR A 650     7899   9672   8339    959   -264   1560
ATOM   1422  C   THR A 650      25.985 -23.845  52.603  1.00 76.38           C  
ANISOU 1422  C   THR A 650     9120  10552   9350   1011   -135   1579
ATOM   1423  O   THR A 650      25.972 -23.889  53.831  1.00 77.66           O  
ANISOU 1423  O   THR A 650     9396  10719   9393   1059   -168   1646
ATOM   1424  CB  THR A 650      26.993 -21.744  51.667  1.00  0.00           C  
ATOM   1425  OG1 THR A 650      28.167 -21.162  51.149  1.00  0.00           O  
ATOM   1426  CG2 THR A 650      26.633 -20.922  52.916  1.00  0.00           C  
ATOM   1427  HB  THR A 650      26.211 -21.601  50.921  1.00  0.00           H  
ATOM   1428  HG1 THR A 650      28.308 -21.505  50.260  1.00  0.00           H  
ATOM   1429 HG21 THR A 650      27.343 -21.098  53.725  1.00  0.00           H  
ATOM   1430 HG22 THR A 650      26.636 -19.853  52.700  1.00  0.00           H  
ATOM   1431 HG23 THR A 650      25.636 -21.158  53.280  1.00  0.00           H  
ATOM   1432  H   THR A 650      27.294 -23.475  49.787  1.00  0.00           H  
ATOM   1433  HA  THR A 650      28.081 -23.383  52.561  1.00  0.00           H  
ATOM   1434  N   LEU A 651      24.986 -24.315  51.835  1.00 73.35           N  
ANISOU 1434  N   LEU A 651     8764  10031   9074   1002      9   1529
ATOM   1435  CA  LEU A 651      23.808 -25.028  52.340  1.00 73.20           C  
ANISOU 1435  CA  LEU A 651     8902   9856   9053   1032    145   1550
ATOM   1436  C   LEU A 651      24.171 -26.398  52.946  1.00 78.04           C  
ANISOU 1436  C   LEU A 651     9575  10425   9653   1188    176   1661
ATOM   1437  O   LEU A 651      23.537 -26.800  53.921  1.00 78.73           O  
ANISOU 1437  O   LEU A 651     9811  10445   9659   1230    222   1725
ATOM   1438  CB  LEU A 651      22.775 -25.192  51.205  1.00 72.01           C  
ANISOU 1438  CB  LEU A 651     8753   9580   9028    952    268   1460
ATOM   1439  CG  LEU A 651      22.080 -23.880  50.778  1.00 76.57           C  
ANISOU 1439  CG  LEU A 651     9383  10114   9596    833    317   1388
ATOM   1440  CD1 LEU A 651      21.454 -24.027  49.379  1.00 76.96           C  
ANISOU 1440  CD1 LEU A 651     9364  10100   9776    747    375   1292
ATOM   1441  CD2 LEU A 651      21.044 -23.413  51.819  1.00 78.36           C  
ANISOU 1441  CD2 LEU A 651     9767  10243   9764    851    423   1438
ATOM   1442  H   LEU A 651      25.047 -24.216  50.829  1.00  0.00           H  
ATOM   1443  HA  LEU A 651      23.361 -24.431  53.137  1.00  0.00           H  
ATOM   1444  HB3 LEU A 651      22.010 -25.909  51.502  1.00  0.00           H  
ATOM   1445  HB2 LEU A 651      23.278 -25.635  50.343  1.00  0.00           H  
ATOM   1446  HG  LEU A 651      22.822 -23.087  50.705  1.00  0.00           H  
ATOM   1447 HD11 LEU A 651      22.212 -23.941  48.601  1.00  0.00           H  
ATOM   1448 HD12 LEU A 651      20.973 -24.997  49.257  1.00  0.00           H  
ATOM   1449 HD13 LEU A 651      20.712 -23.255  49.178  1.00  0.00           H  
ATOM   1450 HD21 LEU A 651      21.447 -22.603  52.426  1.00  0.00           H  
ATOM   1451 HD22 LEU A 651      20.127 -23.046  51.358  1.00  0.00           H  
ATOM   1452 HD23 LEU A 651      20.756 -24.215  52.496  1.00  0.00           H  
ATOM   1453  N   PHE A 652      25.200 -27.061  52.385  1.00 74.65           N  
ANISOU 1453  N   PHE A 652     9041  10028   9293   1284    161   1687
ATOM   1454  CA  PHE A 652      25.746 -28.318  52.898  1.00 75.31           C  
ANISOU 1454  CA  PHE A 652     9183  10062   9368   1459    193   1795
ATOM   1455  C   PHE A 652      26.698 -28.109  54.096  1.00 78.20           C  
ANISOU 1455  C   PHE A 652     9570  10542   9600   1545     71   1905
ATOM   1456  O   PHE A 652      26.782 -28.993  54.947  1.00 79.68           O  
ANISOU 1456  O   PHE A 652     9887  10653   9735   1664    106   2002
ATOM   1457  CB  PHE A 652      26.408 -29.094  51.743  1.00  0.00           C  
ATOM   1458  CG  PHE A 652      26.826 -30.514  52.088  1.00  0.00           C  
ATOM   1459  CD1 PHE A 652      25.844 -31.515  52.248  1.00  0.00           C  
ATOM   1460  CD2 PHE A 652      28.171 -30.818  52.384  1.00  0.00           C  
ATOM   1461  CE1 PHE A 652      26.214 -32.798  52.628  1.00  0.00           C  
ATOM   1462  CE2 PHE A 652      28.521 -32.107  52.765  1.00  0.00           C  
ATOM   1463  CZ  PHE A 652      27.548 -33.093  52.880  1.00  0.00           C  
ATOM   1464  HB2 PHE A 652      25.702 -29.164  50.916  1.00  0.00           H  
ATOM   1465  HB3 PHE A 652      27.264 -28.542  51.351  1.00  0.00           H  
ATOM   1466  HD1 PHE A 652      24.802 -31.289  52.072  1.00  0.00           H  
ATOM   1467  HD2 PHE A 652      28.932 -30.054  52.311  1.00  0.00           H  
ATOM   1468  HE1 PHE A 652      25.460 -33.564  52.737  1.00  0.00           H  
ATOM   1469  HE2 PHE A 652      29.552 -32.342  52.981  1.00  0.00           H  
ATOM   1470  HZ  PHE A 652      27.828 -34.092  53.180  1.00  0.00           H  
ATOM   1471  H   PHE A 652      25.656 -26.675  51.571  1.00  0.00           H  
ATOM   1472  HA  PHE A 652      24.906 -28.919  53.248  1.00  0.00           H  
ATOM   1473  N   LEU A 653      27.354 -26.936  54.172  1.00 73.18           N  
ANISOU 1473  N   LEU A 653     8827  10074   8903   1475    -75   1889
ATOM   1474  CA  LEU A 653      28.179 -26.501  55.307  1.00 74.62           C  
ANISOU 1474  CA  LEU A 653     9027  10378   8946   1528   -222   1982
ATOM   1475  C   LEU A 653      27.331 -26.236  56.569  1.00 77.80           C  
ANISOU 1475  C   LEU A 653     9650  10688   9224   1476   -179   1987
ATOM   1476  O   LEU A 653      27.797 -26.508  57.674  1.00 78.74           O  
ANISOU 1476  O   LEU A 653     9891  10790   9236   1584   -202   2095
ATOM   1477  CB  LEU A 653      28.988 -25.250  54.884  1.00  0.00           C  
ATOM   1478  CG  LEU A 653      30.134 -24.820  55.830  1.00  0.00           C  
ATOM   1479  CD1 LEU A 653      31.272 -25.864  55.875  1.00  0.00           C  
ATOM   1480  CD2 LEU A 653      30.643 -23.406  55.471  1.00  0.00           C  
ATOM   1481  HB2 LEU A 653      29.417 -25.407  53.894  1.00  0.00           H  
ATOM   1482  HB3 LEU A 653      28.294 -24.418  54.775  1.00  0.00           H  
ATOM   1483  HG  LEU A 653      29.721 -24.743  56.836  1.00  0.00           H  
ATOM   1484 HD11 LEU A 653      32.237 -25.450  55.584  1.00  0.00           H  
ATOM   1485 HD12 LEU A 653      31.383 -26.269  56.881  1.00  0.00           H  
ATOM   1486 HD13 LEU A 653      31.086 -26.706  55.208  1.00  0.00           H  
ATOM   1487 HD21 LEU A 653      31.634 -23.419  55.022  1.00  0.00           H  
ATOM   1488 HD22 LEU A 653      29.989 -22.897  54.762  1.00  0.00           H  
ATOM   1489 HD23 LEU A 653      30.698 -22.778  56.360  1.00  0.00           H  
ATOM   1490  H   LEU A 653      27.257 -26.269  53.420  1.00  0.00           H  
ATOM   1491  HA  LEU A 653      28.869 -27.315  55.535  1.00  0.00           H  
ATOM   1492  N   GLN A 654      26.091 -25.757  56.372  1.00 72.10           N  
ANISOU 1492  N   GLN A 654     8979   9900   8515   1323   -105   1877
ATOM   1493  CA  GLN A 654      25.077 -25.588  57.414  1.00 71.51           C  
ANISOU 1493  CA  GLN A 654     9097   9736   8338   1264    -29   1865
ATOM   1494  C   GLN A 654      24.391 -26.910  57.800  1.00 74.66           C  
ANISOU 1494  C   GLN A 654     9656   9972   8737   1350    125   1941
ATOM   1495  O   GLN A 654      23.984 -27.051  58.952  1.00 75.95           O  
ANISOU 1495  O   GLN A 654     9983  10113   8760   1399    126   2022
ATOM   1496  CB  GLN A 654      24.030 -24.564  56.942  1.00  0.00           C  
ATOM   1497  CG  GLN A 654      24.585 -23.136  56.820  1.00  0.00           C  
ATOM   1498  CD  GLN A 654      23.559 -22.211  56.172  1.00  0.00           C  
ATOM   1499  OE1 GLN A 654      22.653 -21.725  56.841  1.00  0.00           O  
ATOM   1500  NE2 GLN A 654      23.686 -21.982  54.865  1.00  0.00           N  
ATOM   1501  HB2 GLN A 654      23.624 -24.887  55.981  1.00  0.00           H  
ATOM   1502  HB3 GLN A 654      23.187 -24.550  57.635  1.00  0.00           H  
ATOM   1503  HG2 GLN A 654      24.840 -22.750  57.807  1.00  0.00           H  
ATOM   1504  HG3 GLN A 654      25.506 -23.120  56.239  1.00  0.00           H  
ATOM   1505 HE22 GLN A 654      23.021 -21.392  54.386  1.00  0.00           H  
ATOM   1506 HE21 GLN A 654      24.438 -22.416  54.347  1.00  0.00           H  
ATOM   1507  H   GLN A 654      25.796 -25.535  55.431  1.00  0.00           H  
ATOM   1508  HA  GLN A 654      25.559 -25.195  58.312  1.00  0.00           H  
ATOM   1509  N   ALA A 655      24.288 -27.859  56.850  1.00 69.41           N  
ANISOU 1509  N   ALA A 655     8958   9189   8223   1361    250   1916
ATOM   1510  CA  ALA A 655      23.770 -29.209  57.088  1.00 69.83           C  
ANISOU 1510  CA  ALA A 655     9160   9065   8306   1417    404   1977
ATOM   1511  C   ALA A 655      24.733 -30.091  57.904  1.00 74.42           C  
ANISOU 1511  C   ALA A 655     9806   9642   8829   1601    358   2115
ATOM   1512  O   ALA A 655      24.262 -31.002  58.582  1.00 75.84           O  
ANISOU 1512  O   ALA A 655    10170   9699   8945   1654    447   2201
ATOM   1513  CB  ALA A 655      23.421 -29.874  55.749  1.00  0.00           C  
ATOM   1514  HB1 ALA A 655      24.309 -30.063  55.148  1.00  0.00           H  
ATOM   1515  HB2 ALA A 655      22.928 -30.834  55.907  1.00  0.00           H  
ATOM   1516  HB3 ALA A 655      22.743 -29.251  55.166  1.00  0.00           H  
ATOM   1517  H   ALA A 655      24.625 -27.668  55.917  1.00  0.00           H  
ATOM   1518  HA  ALA A 655      22.845 -29.117  57.661  1.00  0.00           H  
ATOM   1519  N   ALA A 656      26.043 -29.780  57.868  1.00 69.79           N  
ANISOU 1519  N   ALA A 656     9069   9188   8258   1703    223   2146
ATOM   1520  CA  ALA A 656      27.087 -30.415  58.679  1.00 71.58           C  
ANISOU 1520  CA  ALA A 656     9338   9430   8431   1900    166   2285
ATOM   1521  C   ALA A 656      26.908 -30.217  60.196  1.00 77.78           C  
ANISOU 1521  C   ALA A 656    10263  10263   9026   1933     83   2379
ATOM   1522  O   ALA A 656      27.354 -31.068  60.965  1.00 77.68           O  
ANISOU 1522  O   ALA A 656    10421  10151   8945   2051    129   2494
ATOM   1523  CB  ALA A 656      28.463 -29.908  58.222  1.00  0.00           C  
ATOM   1524  HB1 ALA A 656      28.597 -28.851  58.446  1.00  0.00           H  
ATOM   1525  HB2 ALA A 656      29.266 -30.451  58.723  1.00  0.00           H  
ATOM   1526  HB3 ALA A 656      28.597 -30.043  57.148  1.00  0.00           H  
ATOM   1527  H   ALA A 656      26.350 -29.029  57.265  1.00  0.00           H  
ATOM   1528  HA  ALA A 656      27.044 -31.484  58.483  1.00  0.00           H  
ATOM   1529  N   GLU A 657      26.224 -29.127  60.588  1.00 76.06           N  
ANISOU 1529  N   GLU A 657     9996  10185   8717   1821    -35   2327
ATOM   1530  CA  GLU A 657      25.858 -28.800  61.966  1.00 77.88           C  
ANISOU 1530  CA  GLU A 657    10367  10477   8747   1820   -130   2388
ATOM   1531  C   GLU A 657      24.779 -29.731  62.552  1.00 84.05           C  
ANISOU 1531  C   GLU A 657    11402  11079   9452   1795     46   2417
ATOM   1532  O   GLU A 657      24.748 -29.903  63.768  1.00 85.43           O  
ANISOU 1532  O   GLU A 657    11745  11216   9499   1909     35   2544
ATOM   1533  CB  GLU A 657      25.384 -27.333  62.044  1.00  0.00           C  
ATOM   1534  CG  GLU A 657      26.385 -26.302  61.476  1.00  0.00           C  
ATOM   1535  CD  GLU A 657      25.893 -24.851  61.544  1.00  0.00           C  
ATOM   1536  OE1 GLU A 657      26.638 -23.987  61.033  1.00  0.00           O  
ATOM   1537  OE2 GLU A 657      24.793 -24.619  62.095  1.00  0.00           O1-
ATOM   1538  HB2 GLU A 657      24.427 -27.234  61.529  1.00  0.00           H  
ATOM   1539  HB3 GLU A 657      25.183 -27.086  63.088  1.00  0.00           H  
ATOM   1540  HG2 GLU A 657      27.331 -26.369  62.014  1.00  0.00           H  
ATOM   1541  HG3 GLU A 657      26.605 -26.519  60.430  1.00  0.00           H  
ATOM   1542  H   GLU A 657      25.893 -28.480  59.886  1.00  0.00           H  
ATOM   1543  HA  GLU A 657      26.747 -28.909  62.584  1.00  0.00           H  
ATOM   1544  N   ILE A 658      23.923 -30.308  61.691  1.00 79.92           N  
ANISOU 1544  N   ILE A 658    10900  10447   9021   1654    214   2310
ATOM   1545  CA  ILE A 658      22.843 -31.221  62.076  1.00 80.71           C  
ANISOU 1545  CA  ILE A 658    11201  10380   9087   1605    411   2328
ATOM   1546  C   ILE A 658      23.349 -32.670  62.250  1.00 87.64           C  
ANISOU 1546  C   ILE A 658    12209  11107   9983   1734    505   2454
ATOM   1547  O   ILE A 658      22.787 -33.404  63.064  1.00 89.72           O  
ANISOU 1547  O   ILE A 658    12686  11287  10116   1772    576   2552
ATOM   1548  CB  ILE A 658      21.681 -31.189  61.031  1.00 82.30           C  
ANISOU 1548  CB  ILE A 658    11335  10501   9435   1443    565   2194
ATOM   1549  CG1 ILE A 658      21.036 -29.783  60.967  1.00 81.71           C  
ANISOU 1549  CG1 ILE A 658    11147  10554   9345   1326    481   2071
ATOM   1550  CG2 ILE A 658      20.574 -32.250  61.245  1.00 84.17           C  
ANISOU 1550  CG2 ILE A 658    11755  10577   9648   1387    778   2225
ATOM   1551  CD1 ILE A 658      20.279 -29.498  59.662  1.00 83.54           C  
ANISOU 1551  CD1 ILE A 658    11255  10732   9756   1189    592   1935
ATOM   1552  H   ILE A 658      24.016 -30.124  60.701  1.00  0.00           H  
ATOM   1553  HA  ILE A 658      22.437 -30.898  63.037  1.00  0.00           H  
ATOM   1554  HB  ILE A 658      22.120 -31.388  60.053  1.00  0.00           H  
ATOM   1555 HG13 ILE A 658      21.797 -29.009  61.070  1.00  0.00           H  
ATOM   1556 HG12 ILE A 658      20.372 -29.646  61.821  1.00  0.00           H  
ATOM   1557 HG21 ILE A 658      19.754 -32.128  60.538  1.00  0.00           H  
ATOM   1558 HG22 ILE A 658      20.943 -33.266  61.109  1.00  0.00           H  
ATOM   1559 HG23 ILE A 658      20.152 -32.180  62.248  1.00  0.00           H  
ATOM   1560 HD11 ILE A 658      20.827 -28.769  59.070  1.00  0.00           H  
ATOM   1561 HD12 ILE A 658      20.148 -30.386  59.044  1.00  0.00           H  
ATOM   1562 HD13 ILE A 658      19.291 -29.083  59.864  1.00  0.00           H  
ATOM   1563  N   PHE A 659      24.405 -33.051  61.506  1.00 83.84           N  
ANISOU 1563  N   PHE A 659    11617  10582   9656   1803    510   2451
ATOM   1564  CA  PHE A 659      24.953 -34.412  61.468  1.00 85.34           C  
ANISOU 1564  CA  PHE A 659    11932  10613   9879   1934    595   2558
ATOM   1565  C   PHE A 659      25.593 -34.887  62.792  1.00 92.98           C  
ANISOU 1565  C   PHE A 659    12992  11639  10696   2126    468   2713
ATOM   1566  O   PHE A 659      25.658 -36.096  63.010  1.00 94.65           O  
ANISOU 1566  O   PHE A 659    13410  11703  10849   2212    555   2829
ATOM   1567  CB  PHE A 659      25.976 -34.540  60.312  1.00  0.00           C  
ATOM   1568  CG  PHE A 659      25.521 -34.213  58.891  1.00  0.00           C  
ATOM   1569  CD1 PHE A 659      26.499 -33.988  57.896  1.00  0.00           C  
ATOM   1570  CD2 PHE A 659      24.164 -34.263  58.500  1.00  0.00           C  
ATOM   1571  CE1 PHE A 659      26.123 -33.725  56.585  1.00  0.00           C  
ATOM   1572  CE2 PHE A 659      23.809 -33.992  57.184  1.00  0.00           C  
ATOM   1573  CZ  PHE A 659      24.781 -33.717  56.232  1.00  0.00           C  
ATOM   1574  HB2 PHE A 659      26.834 -33.900  60.529  1.00  0.00           H  
ATOM   1575  HB3 PHE A 659      26.366 -35.559  60.293  1.00  0.00           H  
ATOM   1576  HD1 PHE A 659      27.547 -33.994  58.157  1.00  0.00           H  
ATOM   1577  HD2 PHE A 659      23.386 -34.481  59.216  1.00  0.00           H  
ATOM   1578  HE1 PHE A 659      26.876 -33.524  55.838  1.00  0.00           H  
ATOM   1579  HE2 PHE A 659      22.770 -33.990  56.901  1.00  0.00           H  
ATOM   1580  HZ  PHE A 659      24.490 -33.505  55.214  1.00  0.00           H  
ATOM   1581  H   PHE A 659      24.826 -32.387  60.871  1.00  0.00           H  
ATOM   1582  HA  PHE A 659      24.124 -35.094  61.270  1.00  0.00           H  
ATOM   1583  N   VAL A 660      26.053 -33.950  63.643  1.00 90.74           N  
ANISOU 1583  N   VAL A 660    12561  11570  10347   2184    258   2722
ATOM   1584  CA  VAL A 660      26.756 -34.240  64.901  1.00 93.07           C  
ANISOU 1584  CA  VAL A 660    12908  11959  10496   2363     98   2869
ATOM   1585  C   VAL A 660      25.819 -34.470  66.111  1.00 99.75           C  
ANISOU 1585  C   VAL A 660    13989  12788  11124   2335     95   2939
ATOM   1586  O   VAL A 660      26.299 -34.909  67.157  1.00100.85           O  
ANISOU 1586  O   VAL A 660    14294  12882  11140   2484     64   3088
ATOM   1587  CB  VAL A 660      27.740 -33.088  65.273  1.00  0.00           C  
ATOM   1588  CG1 VAL A 660      28.756 -32.818  64.149  1.00  0.00           C  
ATOM   1589  CG2 VAL A 660      27.075 -31.773  65.730  1.00  0.00           C  
ATOM   1590  HB  VAL A 660      28.335 -33.437  66.118  1.00  0.00           H  
ATOM   1591 HG11 VAL A 660      28.275 -32.409  63.259  1.00  0.00           H  
ATOM   1592 HG12 VAL A 660      29.513 -32.102  64.468  1.00  0.00           H  
ATOM   1593 HG13 VAL A 660      29.273 -33.732  63.858  1.00  0.00           H  
ATOM   1594 HG21 VAL A 660      27.820 -30.993  65.889  1.00  0.00           H  
ATOM   1595 HG22 VAL A 660      26.377 -31.410  64.980  1.00  0.00           H  
ATOM   1596 HG23 VAL A 660      26.532 -31.883  66.668  1.00  0.00           H  
ATOM   1597  H   VAL A 660      25.958 -32.974  63.402  1.00  0.00           H  
ATOM   1598  HA  VAL A 660      27.341 -35.153  64.773  1.00  0.00           H  
ATOM   1599  N   GLU A 661      24.521 -34.148  65.968  1.00 96.40           N  
ANISOU 1599  N   GLU A 661    13586  12394  10646   2150    134   2831
ATOM   1600  CA  GLU A 661      23.541 -34.078  67.059  1.00 97.76           C  
ANISOU 1600  CA  GLU A 661    13983  12549  10611   2092    167   2862
ATOM   1601  C   GLU A 661      23.010 -35.437  67.570  1.00104.56           C  
ANISOU 1601  C   GLU A 661    15091  13189  11450   2126    384   2959
ATOM   1602  O   GLU A 661      22.194 -35.442  68.491  1.00106.16           O  
ANISOU 1602  O   GLU A 661    15519  13364  11454   2193    376   3076
ATOM   1603  CB  GLU A 661      22.399 -33.124  66.645  1.00  0.00           C  
ATOM   1604  CG  GLU A 661      22.894 -31.694  66.326  1.00  0.00           C  
ATOM   1605  CD  GLU A 661      21.774 -30.704  65.994  1.00  0.00           C  
ATOM   1606  OE1 GLU A 661      20.707 -31.153  65.521  1.00  0.00           O  
ATOM   1607  OE2 GLU A 661      22.015 -29.495  66.206  1.00  0.00           O1-
ATOM   1608  HB2 GLU A 661      21.884 -33.536  65.776  1.00  0.00           H  
ATOM   1609  HB3 GLU A 661      21.653 -33.069  67.440  1.00  0.00           H  
ATOM   1610  HG2 GLU A 661      23.459 -31.304  67.173  1.00  0.00           H  
ATOM   1611  HG3 GLU A 661      23.577 -31.709  65.477  1.00  0.00           H  
ATOM   1612  H   GLU A 661      24.197 -33.816  65.070  1.00  0.00           H  
ATOM   1613  HA  GLU A 661      24.041 -33.622  67.916  1.00  0.00           H  
ATOM   1614  N   SER A 662      23.500 -36.560  67.014  1.00100.99           N  
ANISOU 1614  N   SER A 662    14600  12576  11195   2081    564   2917
ATOM   1615  CA  SER A 662      23.193 -37.933  67.439  1.00102.10           C  
ANISOU 1615  CA  SER A 662    14951  12489  11352   2087    775   3001
ATOM   1616  C   SER A 662      23.892 -38.385  68.748  1.00109.47           C  
ANISOU 1616  C   SER A 662    16044  13359  12192   2300    714   3181
ATOM   1617  O   SER A 662      23.780 -39.557  69.107  1.00109.21           O  
ANISOU 1617  O   SER A 662    15934  13290  12272   2430    669   3216
ATOM   1618  CB  SER A 662      23.461 -38.880  66.248  1.00  0.00           C  
ATOM   1619  OG  SER A 662      24.841 -38.986  65.954  1.00  0.00           O  
ATOM   1620  HB2 SER A 662      23.080 -39.878  66.465  1.00  0.00           H  
ATOM   1621  HB3 SER A 662      22.932 -38.535  65.358  1.00  0.00           H  
ATOM   1622  HG  SER A 662      24.951 -39.582  65.209  1.00  0.00           H  
ATOM   1623  H   SER A 662      24.186 -36.481  66.277  1.00  0.00           H  
ATOM   1624  HA  SER A 662      22.122 -37.976  67.643  1.00  0.00           H  
ATOM   1625  N   GLU A 663      24.570 -37.455  69.444  1.00108.20           N  
ANISOU 1625  N   GLU A 663    16112  13192  11806   2345    706   3297
ATOM   1626  CA  GLU A 663      25.247 -37.625  70.736  1.00126.94           C  
ANISOU 1626  CA  GLU A 663    18687  15512  14033   2542    641   3485
ATOM   1627  C   GLU A 663      24.321 -37.985  71.921  1.00139.08           C  
ANISOU 1627  C   GLU A 663    20526  16958  15360   2501    764   3579
ATOM   1628  O   GLU A 663      24.813 -38.524  72.912  1.00101.87           O  
ANISOU 1628  O   GLU A 663    15840  12334  10531   2377    776   3510
ATOM   1629  CB  GLU A 663      26.035 -36.324  71.025  1.00  0.00           C  
ATOM   1630  CG  GLU A 663      25.155 -35.063  71.217  1.00  0.00           C  
ATOM   1631  CD  GLU A 663      25.935 -33.764  71.434  1.00  0.00           C  
ATOM   1632  OE1 GLU A 663      25.261 -32.758  71.741  1.00  0.00           O  
ATOM   1633  OE2 GLU A 663      27.174 -33.760  71.267  1.00  0.00           O1-
ATOM   1634  HB2 GLU A 663      26.650 -36.469  71.914  1.00  0.00           H  
ATOM   1635  HB3 GLU A 663      26.738 -36.155  70.208  1.00  0.00           H  
ATOM   1636  HG2 GLU A 663      24.516 -34.913  70.346  1.00  0.00           H  
ATOM   1637  HG3 GLU A 663      24.488 -35.189  72.071  1.00  0.00           H  
ATOM   1638  H   GLU A 663      24.618 -36.522  69.060  1.00  0.00           H  
ATOM   1639  HA  GLU A 663      25.963 -38.441  70.623  1.00  0.00           H  
ATOM   1640  N   LEU A 664      23.021 -37.660  71.799  1.00  5.42           N  
ATOM   1641  CA  LEU A 664      21.966 -37.779  72.813  1.00  5.32           C  
ATOM   1642  C   LEU A 664      21.788 -39.218  73.360  1.00  4.74           C  
ATOM   1643  O   LEU A 664      22.061 -40.166  72.622  1.00  6.39           O  
ATOM   1644  CB  LEU A 664      20.660 -37.248  72.173  1.00  0.00           C  
ATOM   1645  CG  LEU A 664      20.694 -35.741  71.818  1.00  0.00           C  
ATOM   1646  CD1 LEU A 664      19.426 -35.325  71.043  1.00  0.00           C  
ATOM   1647  CD2 LEU A 664      20.948 -34.846  73.049  1.00  0.00           C  
ATOM   1648  HB2 LEU A 664      20.458 -37.825  71.269  1.00  0.00           H  
ATOM   1649  HB3 LEU A 664      19.808 -37.431  72.827  1.00  0.00           H  
ATOM   1650  HG  LEU A 664      21.528 -35.579  71.135  1.00  0.00           H  
ATOM   1651 HD11 LEU A 664      18.796 -36.181  70.801  1.00  0.00           H  
ATOM   1652 HD12 LEU A 664      18.803 -34.625  71.599  1.00  0.00           H  
ATOM   1653 HD13 LEU A 664      19.691 -34.846  70.100  1.00  0.00           H  
ATOM   1654 HD21 LEU A 664      20.743 -35.367  73.985  1.00  0.00           H  
ATOM   1655 HD22 LEU A 664      21.989 -34.526  73.074  1.00  0.00           H  
ATOM   1656 HD23 LEU A 664      20.339 -33.942  73.047  1.00  0.00           H  
ATOM   1657  H   LEU A 664      22.727 -37.237  70.931  1.00  0.00           H  
ATOM   1658  HA  LEU A 664      22.269 -37.127  73.626  1.00  0.00           H  
ATOM   1659  N   PRO A 665      21.329 -39.386  74.627  1.00  5.58           N  
ATOM   1660  CA  PRO A 665      20.746 -38.364  75.526  1.00  6.93           C  
ATOM   1661  C   PRO A 665      21.733 -37.416  76.234  1.00  8.66           C  
ATOM   1662  O   PRO A 665      21.306 -36.337  76.644  1.00 10.13           O  
ATOM   1663  CD  PRO A 665      21.201 -40.725  75.210  1.00  0.00           C  
ATOM   1664  CB  PRO A 665      19.961 -39.203  76.549  1.00  0.00           C  
ATOM   1665  CG  PRO A 665      20.742 -40.503  76.646  1.00  0.00           C  
ATOM   1666  HD3 PRO A 665      20.445 -41.280  74.653  1.00  0.00           H  
ATOM   1667  HD2 PRO A 665      22.135 -41.288  75.169  1.00  0.00           H  
ATOM   1668  HB2 PRO A 665      19.837 -38.720  77.519  1.00  0.00           H  
ATOM   1669  HB3 PRO A 665      18.962 -39.405  76.159  1.00  0.00           H  
ATOM   1670  HG3 PRO A 665      20.158 -41.333  77.046  1.00  0.00           H  
ATOM   1671  HG2 PRO A 665      21.610 -40.360  77.291  1.00  0.00           H  
ATOM   1672  HA  PRO A 665      20.037 -37.740  74.986  1.00  0.00           H  
ATOM   1673  N   LEU A 666      23.014 -37.805  76.352  1.00 10.08           N  
ATOM   1674  CA  LEU A 666      24.070 -36.964  76.925  1.00 12.98           C  
ATOM   1675  C   LEU A 666      24.528 -35.892  75.922  1.00 13.49           C  
ATOM   1676  O   LEU A 666      24.509 -36.132  74.715  1.00 15.15           O  
ATOM   1677  CB  LEU A 666      25.260 -37.851  77.354  1.00  0.00           C  
ATOM   1678  CG  LEU A 666      24.972 -38.773  78.560  1.00  0.00           C  
ATOM   1679  CD1 LEU A 666      26.131 -39.768  78.785  1.00  0.00           C  
ATOM   1680  CD2 LEU A 666      24.635 -37.981  79.843  1.00  0.00           C  
ATOM   1681  HB2 LEU A 666      25.576 -38.449  76.497  1.00  0.00           H  
ATOM   1682  HB3 LEU A 666      26.113 -37.218  77.605  1.00  0.00           H  
ATOM   1683  HG  LEU A 666      24.097 -39.375  78.311  1.00  0.00           H  
ATOM   1684 HD11 LEU A 666      25.755 -40.789  78.853  1.00  0.00           H  
ATOM   1685 HD12 LEU A 666      26.853 -39.747  77.968  1.00  0.00           H  
ATOM   1686 HD13 LEU A 666      26.689 -39.565  79.699  1.00  0.00           H  
ATOM   1687 HD21 LEU A 666      23.563 -38.005  80.037  1.00  0.00           H  
ATOM   1688 HD22 LEU A 666      25.126 -38.384  80.728  1.00  0.00           H  
ATOM   1689 HD23 LEU A 666      24.929 -36.934  79.765  1.00  0.00           H  
ATOM   1690  H   LEU A 666      23.306 -38.696  75.979  1.00  0.00           H  
ATOM   1691  HA  LEU A 666      23.671 -36.450  77.801  1.00  0.00           H  
ATOM   1692  N   SER A 667      24.946 -34.731  76.445  0.60 13.23           N  
ATOM   1693  CA  SER A 667      25.407 -33.603  75.641  0.60 11.63           C  
ATOM   1694  C   SER A 667      26.335 -32.709  76.474  0.60 12.19           C  
ATOM   1695  O   SER A 667      26.103 -32.517  77.669  0.60 11.47           O  
ATOM   1696  CB  SER A 667      24.190 -32.826  75.085  1.00  0.00           C  
ATOM   1697  OG  SER A 667      24.575 -31.736  74.270  1.00  0.00           O  
ATOM   1698  HB2 SER A 667      23.561 -33.483  74.485  1.00  0.00           H  
ATOM   1699  HB3 SER A 667      23.568 -32.450  75.899  1.00  0.00           H  
ATOM   1700  HG  SER A 667      24.823 -32.076  73.400  1.00  0.00           H  
ATOM   1701  H   SER A 667      24.953 -34.591  77.446  1.00  0.00           H  
ATOM   1702  HA  SER A 667      25.987 -33.991  74.801  1.00  0.00           H  
ATOM   1703  N   TRP A 668      27.351 -32.166  75.791  1.00 13.32           N  
ATOM   1704  CA  TRP A 668      28.274 -31.145  76.290  1.00 13.44           C  
ATOM   1705  C   TRP A 668      28.352 -29.977  75.294  1.00 12.47           C  
ATOM   1706  O   TRP A 668      28.460 -28.832  75.731  1.00 15.16           O  
ATOM   1707  CB  TRP A 668      29.666 -31.758  76.549  1.00  0.00           C  
ATOM   1708  CG  TRP A 668      29.712 -32.864  77.563  1.00  0.00           C  
ATOM   1709  CD1 TRP A 668      29.932 -32.700  78.888  1.00  0.00           C  
ATOM   1710  CD2 TRP A 668      29.438 -34.289  77.379  1.00  0.00           C  
ATOM   1711  NE1 TRP A 668      29.841 -33.918  79.529  1.00  0.00           N  
ATOM   1712  CE2 TRP A 668      29.532 -34.935  78.650  1.00  0.00           C  
ATOM   1713  CE3 TRP A 668      29.107 -35.104  76.270  1.00  0.00           C  
ATOM   1714  CZ2 TRP A 668      29.318 -36.316  78.810  1.00  0.00           C  
ATOM   1715  CZ3 TRP A 668      28.885 -36.488  76.418  1.00  0.00           C  
ATOM   1716  CH2 TRP A 668      28.994 -37.095  77.685  1.00  0.00           C  
ATOM   1717  HB2 TRP A 668      30.079 -32.146  75.617  1.00  0.00           H  
ATOM   1718  HB3 TRP A 668      30.355 -30.976  76.875  1.00  0.00           H  
ATOM   1719  HD1 TRP A 668      30.142 -31.750  79.357  1.00  0.00           H  
ATOM   1720  HE1 TRP A 668      29.975 -34.020  80.524  1.00  0.00           H  
ATOM   1721  HE3 TRP A 668      29.017 -34.656  75.291  1.00  0.00           H  
ATOM   1722  HZ2 TRP A 668      29.396 -36.773  79.786  1.00  0.00           H  
ATOM   1723  HZ3 TRP A 668      28.630 -37.086  75.556  1.00  0.00           H  
ATOM   1724  HH2 TRP A 668      28.824 -38.156  77.792  1.00  0.00           H  
ATOM   1725  H   TRP A 668      27.449 -32.403  74.816  1.00  0.00           H  
ATOM   1726  HA  TRP A 668      27.899 -30.736  77.231  1.00  0.00           H  
ATOM   1727  N   ALA A 669      28.244 -30.289  73.986  1.00 10.59           N  
ATOM   1728  CA  ALA A 669      28.148 -29.357  72.860  0.70  9.34           C  
ATOM   1729  C   ALA A 669      29.360 -28.416  72.718  1.00  7.85           C  
ATOM   1730  O   ALA A 669      29.183 -27.211  72.534  1.00  8.37           O  
ATOM   1731  CB  ALA A 669      26.797 -28.614  72.897  1.00  0.00           C  
ATOM   1732  HB1 ALA A 669      26.651 -28.014  71.998  1.00  0.00           H  
ATOM   1733  HB2 ALA A 669      25.967 -29.319  72.951  1.00  0.00           H  
ATOM   1734  HB3 ALA A 669      26.723 -27.948  73.757  1.00  0.00           H  
ATOM   1735  H   ALA A 669      28.171 -31.262  73.730  1.00  0.00           H  
ATOM   1736  HA  ALA A 669      28.148 -29.977  71.964  1.00  0.00           H  
ATOM   1737  N   ASP A 670      30.572 -28.996  72.785  1.00  5.85           N  
ATOM   1738  CA  ASP A 670      31.849 -28.285  72.629  0.60  4.69           C  
ATOM   1739  C   ASP A 670      32.058 -27.768  71.191  1.00  3.53           C  
ATOM   1740  O   ASP A 670      32.482 -26.625  71.025  1.00  4.77           O  
ATOM   1741  CB  ASP A 670      33.084 -29.106  73.084  1.00  0.00           C  
ATOM   1742  CG  ASP A 670      32.960 -29.845  74.424  1.00  0.00           C  
ATOM   1743  OD1 ASP A 670      32.113 -29.445  75.252  1.00  0.00           O  
ATOM   1744  OD2 ASP A 670      33.776 -30.770  74.622  1.00  0.00           O1-
ATOM   1745  HB2 ASP A 670      33.310 -29.852  72.320  1.00  0.00           H  
ATOM   1746  HB3 ASP A 670      33.944 -28.441  73.162  1.00  0.00           H  
ATOM   1747  H   ASP A 670      30.638 -29.982  72.992  1.00  0.00           H  
ATOM   1748  HA  ASP A 670      31.798 -27.408  73.277  1.00  0.00           H  
ATOM   1749  N   ARG A 671      31.725 -28.611  70.191  1.00171.76           N  
ANISOU 1749  N   ARG A 671    23605  23149  18506   3581  -2087   4222
ATOM   1750  CA  ARG A 671      31.717 -28.324  68.746  1.00169.10           C  
ANISOU 1750  CA  ARG A 671    23436  22570  18246   3455  -1744   4113
ATOM   1751  C   ARG A 671      33.071 -27.816  68.187  1.00169.26           C  
ANISOU 1751  C   ARG A 671    23267  22642  18402   3199  -1674   3892
ATOM   1752  O   ARG A 671      33.092 -26.910  67.353  1.00166.42           O  
ANISOU 1752  O   ARG A 671    22914  22118  18201   3115  -1407   3792
ATOM   1753  CB  ARG A 671      30.536 -27.383  68.384  1.00  0.00           C  
ATOM   1754  CG  ARG A 671      29.138 -27.842  68.848  1.00  0.00           C  
ATOM   1755  CD  ARG A 671      28.551 -29.029  68.065  1.00  0.00           C  
ATOM   1756  NE  ARG A 671      27.251 -29.452  68.607  1.00  0.00           N  
ATOM   1757  CZ  ARG A 671      26.996 -30.534  69.362  1.00  0.00           C  
ATOM   1758  NH1 ARG A 671      27.947 -31.430  69.663  1.00  0.00           N  
ATOM   1759  NH2 ARG A 671      25.754 -30.721  69.824  1.00  0.00           N1+
ATOM   1760  HA  ARG A 671      31.545 -29.283  68.258  1.00  0.00           H  
ATOM   1761  HB2 ARG A 671      30.728 -26.399  68.816  1.00  0.00           H  
ATOM   1762  HB3 ARG A 671      30.504 -27.226  67.305  1.00  0.00           H  
ATOM   1763  HG2 ARG A 671      29.058 -27.985  69.923  1.00  0.00           H  
ATOM   1764  HG3 ARG A 671      28.494 -26.990  68.626  1.00  0.00           H  
ATOM   1765  HD2 ARG A 671      28.276 -28.640  67.083  1.00  0.00           H  
ATOM   1766  HD3 ARG A 671      29.250 -29.841  67.871  1.00  0.00           H  
ATOM   1767  HE  ARG A 671      26.484 -28.819  68.423  1.00  0.00           H  
ATOM   1768 HH12 ARG A 671      27.718 -32.248  70.225  1.00  0.00           H  
ATOM   1769 HH11 ARG A 671      28.885 -31.318  69.310  1.00  0.00           H  
ATOM   1770 HH22 ARG A 671      25.553 -31.508  70.440  1.00  0.00           H  
ATOM   1771 HH21 ARG A 671      25.012 -30.077  69.596  1.00  0.00           H  
ATOM   1772  H   ARG A 671      31.389 -29.527  70.446  1.00  0.00           H  
ATOM   1773  N   LEU A 672      34.177 -28.404  68.672  1.00165.57           N  
ANISOU 1773  N   LEU A 672    22641  22398  17870   3074  -1920   3819
ATOM   1774  CA  LEU A 672      35.552 -27.960  68.410  1.00162.49           C  
ANISOU 1774  CA  LEU A 672    22081  22073  17584   2833  -1897   3618
ATOM   1775  C   LEU A 672      36.105 -28.338  67.022  1.00162.51           C  
ANISOU 1775  C   LEU A 672    21766  22078  17903   2843  -1786   3550
ATOM   1776  O   LEU A 672      37.090 -27.731  66.601  1.00162.97           O  
ANISOU 1776  O   LEU A 672    21563  22283  18076   2970  -1936   3623
ATOM   1777  CB  LEU A 672      36.480 -28.534  69.508  1.00  0.00           C  
ATOM   1778  CG  LEU A 672      36.138 -28.098  70.950  1.00  0.00           C  
ATOM   1779  CD1 LEU A 672      36.980 -28.880  71.981  1.00  0.00           C  
ATOM   1780  CD2 LEU A 672      36.234 -26.570  71.147  1.00  0.00           C  
ATOM   1781  HB2 LEU A 672      36.449 -29.624  69.450  1.00  0.00           H  
ATOM   1782  HB3 LEU A 672      37.515 -28.255  69.300  1.00  0.00           H  
ATOM   1783  HG  LEU A 672      35.102 -28.379  71.136  1.00  0.00           H  
ATOM   1784 HD11 LEU A 672      36.336 -29.383  72.703  1.00  0.00           H  
ATOM   1785 HD12 LEU A 672      37.593 -29.649  71.511  1.00  0.00           H  
ATOM   1786 HD13 LEU A 672      37.658 -28.241  72.545  1.00  0.00           H  
ATOM   1787 HD21 LEU A 672      36.775 -26.086  70.335  1.00  0.00           H  
ATOM   1788 HD22 LEU A 672      35.239 -26.126  71.185  1.00  0.00           H  
ATOM   1789 HD23 LEU A 672      36.737 -26.295  72.074  1.00  0.00           H  
ATOM   1790  H   LEU A 672      34.079 -29.141  69.355  1.00  0.00           H  
ATOM   1791  HA  LEU A 672      35.570 -26.870  68.465  1.00  0.00           H  
ATOM   1792  N   SER A 673      35.500 -29.336  66.353  1.00154.92           N  
ANISOU 1792  N   SER A 673    20825  20956  17081   2719  -1519   3416
ATOM   1793  CA  SER A 673      35.965 -29.902  65.082  1.00151.97           C  
ANISOU 1793  CA  SER A 673    20184  20570  16988   2730  -1407   3351
ATOM   1794  C   SER A 673      35.837 -28.949  63.874  1.00151.96           C  
ANISOU 1794  C   SER A 673    19867  20779  17092   2600  -1570   3247
ATOM   1795  O   SER A 673      35.150 -27.929  63.947  1.00151.06           O  
ANISOU 1795  O   SER A 673    19771  20741  16883   2410  -1663   3144
ATOM   1796  CB  SER A 673      35.253 -31.255  64.860  1.00  0.00           C  
ATOM   1797  OG  SER A 673      33.886 -31.103  64.532  1.00  0.00           O  
ATOM   1798  HB2 SER A 673      35.733 -31.801  64.048  1.00  0.00           H  
ATOM   1799  HB3 SER A 673      35.338 -31.884  65.747  1.00  0.00           H  
ATOM   1800  HG  SER A 673      33.521 -31.967  64.325  1.00  0.00           H  
ATOM   1801  H   SER A 673      34.675 -29.764  66.747  1.00  0.00           H  
ATOM   1802  HA  SER A 673      37.028 -30.115  65.207  1.00  0.00           H  
ATOM   1803  N   GLY A 674      36.522 -29.318  62.777  1.00145.90           N  
ANISOU 1803  N   GLY A 674    18820  20095  16520   2709  -1594   3278
ATOM   1804  CA  GLY A 674      36.519 -28.584  61.512  1.00143.78           C  
ANISOU 1804  CA  GLY A 674    18221  20031  16378   2611  -1733   3207
ATOM   1805  C   GLY A 674      35.220 -28.830  60.728  1.00141.47           C  
ANISOU 1805  C   GLY A 674    17836  19655  16262   2451  -1541   3039
ATOM   1806  O   GLY A 674      34.545 -29.842  60.921  1.00139.21           O  
ANISOU 1806  O   GLY A 674    17701  19159  16034   2453  -1301   2994
ATOM   1807  HA3 GLY A 674      37.365 -28.917  60.910  1.00  0.00           H  
ATOM   1808  H   GLY A 674      37.061 -30.171  62.800  1.00  0.00           H  
ATOM   1809  HA2 GLY A 674      36.656 -27.517  61.697  1.00  0.00           H  
ATOM   1810  N   CYS A 675      34.898 -27.886  59.825  1.00135.29           N  
ANISOU 1810  N   CYS A 675    16806  19038  15559   2302  -1656   2951
ATOM   1811  CA  CYS A 675      33.707 -27.862  58.956  1.00131.55           C  
ANISOU 1811  CA  CYS A 675    16204  18530  15248   2142  -1525   2798
ATOM   1812  C   CYS A 675      32.383 -27.793  59.752  1.00130.88           C  
ANISOU 1812  C   CYS A 675    16357  18267  15102   1973  -1367   2666
ATOM   1813  O   CYS A 675      31.377 -28.361  59.325  1.00128.56           O  
ANISOU 1813  O   CYS A 675    16024  17877  14946   1884  -1198   2553
ATOM   1814  CB  CYS A 675      33.702 -28.992  57.897  1.00  0.00           C  
ATOM   1815  SG  CYS A 675      35.111 -28.795  56.769  1.00  0.00           S  
ATOM   1816  HB2 CYS A 675      33.741 -29.979  58.357  1.00  0.00           H  
ATOM   1817  HB3 CYS A 675      32.797 -28.958  57.289  1.00  0.00           H  
ATOM   1818  HG  CYS A 675      36.053 -29.082  57.673  1.00  0.00           H  
ATOM   1819  H   CYS A 675      35.518 -27.097  59.714  1.00  0.00           H  
ATOM   1820  HA  CYS A 675      33.758 -26.919  58.416  1.00  0.00           H  
ATOM   1821  N   LEU A 676      32.422 -27.105  60.905  1.00126.04           N  
ANISOU 1821  N   LEU A 676    15984  17627  14278   1930  -1432   2682
ATOM   1822  CA  LEU A 676      31.339 -27.048  61.888  1.00123.50           C  
ANISOU 1822  CA  LEU A 676    15906  17154  13865   1796  -1291   2579
ATOM   1823  C   LEU A 676      31.109 -25.617  62.413  1.00124.39           C  
ANISOU 1823  C   LEU A 676    15984  17353  13928   1579  -1401   2446
ATOM   1824  O   LEU A 676      30.002 -25.324  62.865  1.00122.33           O  
ANISOU 1824  O   LEU A 676    15832  16974  13673   1457  -1254   2327
ATOM   1825  CB  LEU A 676      31.682 -28.061  63.007  1.00  0.00           C  
ATOM   1826  CG  LEU A 676      30.643 -28.258  64.129  1.00  0.00           C  
ATOM   1827  CD1 LEU A 676      29.259 -28.686  63.606  1.00  0.00           C  
ATOM   1828  CD2 LEU A 676      31.176 -29.266  65.155  1.00  0.00           C  
ATOM   1829  HB2 LEU A 676      31.876 -29.033  62.550  1.00  0.00           H  
ATOM   1830  HB3 LEU A 676      32.625 -27.760  63.463  1.00  0.00           H  
ATOM   1831  HG  LEU A 676      30.524 -27.311  64.657  1.00  0.00           H  
ATOM   1832 HD11 LEU A 676      29.286 -28.988  62.559  1.00  0.00           H  
ATOM   1833 HD12 LEU A 676      28.852 -29.528  64.166  1.00  0.00           H  
ATOM   1834 HD13 LEU A 676      28.548 -27.865  63.697  1.00  0.00           H  
ATOM   1835 HD21 LEU A 676      32.202 -29.037  65.444  1.00  0.00           H  
ATOM   1836 HD22 LEU A 676      30.571 -29.260  66.057  1.00  0.00           H  
ATOM   1837 HD23 LEU A 676      31.162 -30.281  64.757  1.00  0.00           H  
ATOM   1838  H   LEU A 676      33.297 -26.692  61.190  1.00  0.00           H  
ATOM   1839  HA  LEU A 676      30.404 -27.345  61.410  1.00  0.00           H  
ATOM   1840  N   ARG A 677      32.131 -24.747  62.315  1.00120.94           N  
ANISOU 1840  N   ARG A 677    15386  17116  13450   1533  -1657   2469
ATOM   1841  CA  ARG A 677      32.060 -23.329  62.662  1.00120.19           C  
ANISOU 1841  CA  ARG A 677    15246  17118  13303   1324  -1809   2359
ATOM   1842  C   ARG A 677      31.935 -22.528  61.357  1.00121.08           C  
ANISOU 1842  C   ARG A 677    15250  17170  13587   1181  -1670   2213
ATOM   1843  O   ARG A 677      32.951 -22.162  60.770  1.00119.56           O  
ANISOU 1843  O   ARG A 677    14928  16921  13580   1247  -1511   2211
ATOM   1844  CB  ARG A 677      33.305 -22.930  63.487  1.00  0.00           C  
ATOM   1845  CG  ARG A 677      33.518 -23.792  64.749  1.00  0.00           C  
ATOM   1846  CD  ARG A 677      34.510 -23.199  65.763  1.00  0.00           C  
ATOM   1847  NE  ARG A 677      35.815 -22.865  65.171  1.00  0.00           N  
ATOM   1848  CZ  ARG A 677      36.206 -21.645  64.761  1.00  0.00           C  
ATOM   1849  NH1 ARG A 677      35.411 -20.572  64.890  1.00  0.00           N  
ATOM   1850  NH2 ARG A 677      37.419 -21.494  64.216  1.00  0.00           N1+
ATOM   1851  HB2 ARG A 677      34.205 -22.992  62.873  1.00  0.00           H  
ATOM   1852  HB3 ARG A 677      33.201 -21.885  63.777  1.00  0.00           H  
ATOM   1853  HG2 ARG A 677      32.552 -23.791  65.254  1.00  0.00           H  
ATOM   1854  HG3 ARG A 677      33.736 -24.840  64.534  1.00  0.00           H  
ATOM   1855  HD2 ARG A 677      34.086 -22.439  66.420  1.00  0.00           H  
ATOM   1856  HD3 ARG A 677      34.774 -24.027  66.422  1.00  0.00           H  
ATOM   1857  HE  ARG A 677      36.441 -23.645  65.029  1.00  0.00           H  
ATOM   1858 HH12 ARG A 677      35.721 -19.660  64.587  1.00  0.00           H  
ATOM   1859 HH11 ARG A 677      34.498 -20.671  65.311  1.00  0.00           H  
ATOM   1860 HH22 ARG A 677      37.733 -20.588  63.900  1.00  0.00           H  
ATOM   1861 HH21 ARG A 677      38.036 -22.288  64.114  1.00  0.00           H  
ATOM   1862  H   ARG A 677      33.007 -25.057  61.925  1.00  0.00           H  
ATOM   1863  HA  ARG A 677      31.179 -23.123  63.273  1.00  0.00           H  
ATOM   1864  N   GLY A 678      30.680 -22.337  60.914  1.00116.08           N  
ANISOU 1864  N   GLY A 678    14672  16549  12883    988  -1746   2093
ATOM   1865  CA  GLY A 678      30.263 -21.827  59.602  1.00112.88           C  
ANISOU 1865  CA  GLY A 678    14182  16093  12616    842  -1648   1957
ATOM   1866  C   GLY A 678      31.012 -20.586  59.065  1.00115.14           C  
ANISOU 1866  C   GLY A 678    14147  16526  13076    806  -1742   1973
ATOM   1867  O   GLY A 678      31.485 -20.658  57.932  1.00112.43           O  
ANISOU 1867  O   GLY A 678    13686  16132  12900    769  -1607   1908
ATOM   1868  HA3 GLY A 678      29.202 -21.593  59.665  1.00  0.00           H  
ATOM   1869  H   GLY A 678      29.926 -22.687  61.489  1.00  0.00           H  
ATOM   1870  HA2 GLY A 678      30.351 -22.640  58.880  1.00  0.00           H  
ATOM   1871  N   PRO A 679      31.163 -19.478  59.831  1.00113.19           N  
ANISOU 1871  N   PRO A 679    13755  16466  12786    817  -1973   2066
ATOM   1872  CA  PRO A 679      31.891 -18.272  59.376  1.00112.83           C  
ANISOU 1872  CA  PRO A 679    13384  16585  12900    795  -2063   2104
ATOM   1873  C   PRO A 679      33.394 -18.451  59.082  1.00108.97           C  
ANISOU 1873  C   PRO A 679    12747  16089  12568   1002  -1916   2193
ATOM   1874  O   PRO A 679      33.923 -17.710  58.255  1.00107.14           O  
ANISOU 1874  O   PRO A 679    12326  15872  12509    987  -1819   2162
ATOM   1875  CD  PRO A 679      30.485 -19.228  61.102  1.00  0.00           C  
ATOM   1876  CB  PRO A 679      31.653 -17.245  60.498  1.00  0.00           C  
ATOM   1877  CG  PRO A 679      30.381 -17.712  61.186  1.00  0.00           C  
ATOM   1878  HD3 PRO A 679      29.500 -19.691  61.170  1.00  0.00           H  
ATOM   1879  HD2 PRO A 679      31.104 -19.615  61.912  1.00  0.00           H  
ATOM   1880  HB2 PRO A 679      32.474 -17.263  61.217  1.00  0.00           H  
ATOM   1881  HB3 PRO A 679      31.567 -16.225  60.123  1.00  0.00           H  
ATOM   1882  HG3 PRO A 679      29.514 -17.379  60.613  1.00  0.00           H  
ATOM   1883  HG2 PRO A 679      30.275 -17.340  62.205  1.00  0.00           H  
ATOM   1884  HA  PRO A 679      31.396 -17.923  58.467  1.00  0.00           H  
ATOM   1885  N   TRP A 680      34.045 -19.423  59.747  1.00101.47           N  
ANISOU 1885  N   TRP A 680    11906  15099  11549   1197  -1889   2301
ATOM   1886  CA  TRP A 680      35.450 -19.775  59.531  1.00 99.21           C  
ANISOU 1886  CA  TRP A 680    11529  14774  11391   1412  -1744   2387
ATOM   1887  C   TRP A 680      35.611 -20.863  58.454  1.00 96.91           C  
ANISOU 1887  C   TRP A 680    11283  14304  11236   1395  -1484   2287
ATOM   1888  O   TRP A 680      36.515 -20.758  57.624  1.00 94.40           O  
ANISOU 1888  O   TRP A 680    10785  14003  11078   1469  -1393   2298
ATOM   1889  CB  TRP A 680      36.084 -20.194  60.873  1.00  0.00           C  
ATOM   1890  CG  TRP A 680      37.522 -20.616  60.796  1.00  0.00           C  
ATOM   1891  CD1 TRP A 680      37.979 -21.885  60.907  1.00  0.00           C  
ATOM   1892  CD2 TRP A 680      38.691 -19.792  60.503  1.00  0.00           C  
ATOM   1893  NE1 TRP A 680      39.345 -21.901  60.719  1.00  0.00           N  
ATOM   1894  CE2 TRP A 680      39.839 -20.640  60.454  1.00  0.00           C  
ATOM   1895  CE3 TRP A 680      38.899 -18.415  60.255  1.00  0.00           C  
ATOM   1896  CZ2 TRP A 680      41.126 -20.148  60.172  1.00  0.00           C  
ATOM   1897  CZ3 TRP A 680      40.184 -17.910  59.969  1.00  0.00           C  
ATOM   1898  CH2 TRP A 680      41.296 -18.773  59.925  1.00  0.00           C  
ATOM   1899  HB2 TRP A 680      36.026 -19.360  61.573  1.00  0.00           H  
ATOM   1900  HB3 TRP A 680      35.510 -21.005  61.324  1.00  0.00           H  
ATOM   1901  HD1 TRP A 680      37.354 -22.744  61.101  1.00  0.00           H  
ATOM   1902  HE1 TRP A 680      39.891 -22.750  60.751  1.00  0.00           H  
ATOM   1903  HE3 TRP A 680      38.057 -17.739  60.277  1.00  0.00           H  
ATOM   1904  HZ2 TRP A 680      41.973 -20.817  60.139  1.00  0.00           H  
ATOM   1905  HZ3 TRP A 680      40.316 -16.855  59.779  1.00  0.00           H  
ATOM   1906  HH2 TRP A 680      42.278 -18.381  59.704  1.00  0.00           H  
ATOM   1907  H   TRP A 680      33.539 -19.999  60.405  1.00  0.00           H  
ATOM   1908  HA  TRP A 680      35.991 -18.895  59.178  1.00  0.00           H  
ATOM   1909  N   ALA A 681      34.715 -21.866  58.473  1.00 91.26           N  
ANISOU 1909  N   ALA A 681    10796  13426  10453   1291  -1373   2184
ATOM   1910  CA  ALA A 681      34.631 -22.965  57.507  1.00 88.61           C  
ANISOU 1910  CA  ALA A 681    10515  12920  10234   1256  -1145   2085
ATOM   1911  C   ALA A 681      34.250 -22.522  56.081  1.00 90.09           C  
ANISOU 1911  C   ALA A 681    10499  13168  10564   1132  -1139   1997
ATOM   1912  O   ALA A 681      34.451 -23.290  55.142  1.00 88.38           O  
ANISOU 1912  O   ALA A 681    10191  12896  10492   1188  -1000   1980
ATOM   1913  CB  ALA A 681      33.631 -24.001  58.037  1.00  0.00           C  
ATOM   1914  HB1 ALA A 681      33.592 -24.870  57.383  1.00  0.00           H  
ATOM   1915  HB2 ALA A 681      33.913 -24.353  59.030  1.00  0.00           H  
ATOM   1916  HB3 ALA A 681      32.622 -23.590  58.105  1.00  0.00           H  
ATOM   1917  H   ALA A 681      34.011 -21.874  59.200  1.00  0.00           H  
ATOM   1918  HA  ALA A 681      35.614 -23.435  57.452  1.00  0.00           H  
ATOM   1919  N   TRP A 682      33.750 -21.283  55.947  1.00 86.08           N  
ANISOU 1919  N   TRP A 682     9933  12767  10005    965  -1295   1946
ATOM   1920  CA  TRP A 682      33.481 -20.558  54.706  1.00 84.63           C  
ANISOU 1920  CA  TRP A 682     9573  12649   9936    826  -1313   1872
ATOM   1921  C   TRP A 682      34.697 -20.436  53.762  1.00 86.07           C  
ANISOU 1921  C   TRP A 682     9481  12975  10245    923  -1336   1959
ATOM   1922  O   TRP A 682      34.497 -20.393  52.551  1.00 83.77           O  
ANISOU 1922  O   TRP A 682     9087  12652  10088    922  -1210   1918
ATOM   1923  CB  TRP A 682      32.906 -19.181  55.096  1.00  0.00           C  
ATOM   1924  CG  TRP A 682      32.691 -18.174  54.006  1.00  0.00           C  
ATOM   1925  CD1 TRP A 682      31.724 -18.231  53.063  1.00  0.00           C  
ATOM   1926  CD2 TRP A 682      33.474 -16.977  53.711  1.00  0.00           C  
ATOM   1927  NE1 TRP A 682      31.848 -17.151  52.214  1.00  0.00           N  
ATOM   1928  CE2 TRP A 682      32.909 -16.341  52.565  1.00  0.00           C  
ATOM   1929  CE3 TRP A 682      34.605 -16.359  54.296  1.00  0.00           C  
ATOM   1930  CZ2 TRP A 682      33.434 -15.152  52.029  1.00  0.00           C  
ATOM   1931  CZ3 TRP A 682      35.141 -15.166  53.768  1.00  0.00           C  
ATOM   1932  CH2 TRP A 682      34.556 -14.561  52.638  1.00  0.00           C  
ATOM   1933  HB2 TRP A 682      31.955 -19.316  55.611  1.00  0.00           H  
ATOM   1934  HB3 TRP A 682      33.571 -18.714  55.823  1.00  0.00           H  
ATOM   1935  HD1 TRP A 682      30.979 -19.010  52.995  1.00  0.00           H  
ATOM   1936  HE1 TRP A 682      31.218 -16.995  51.439  1.00  0.00           H  
ATOM   1937  HE3 TRP A 682      35.066 -16.809  55.164  1.00  0.00           H  
ATOM   1938  HZ2 TRP A 682      32.981 -14.699  51.159  1.00  0.00           H  
ATOM   1939  HZ3 TRP A 682      36.006 -14.715  54.232  1.00  0.00           H  
ATOM   1940  HH2 TRP A 682      34.972 -13.649  52.236  1.00  0.00           H  
ATOM   1941  H   TRP A 682      33.588 -20.749  56.790  1.00  0.00           H  
ATOM   1942  HA  TRP A 682      32.714 -21.108  54.158  1.00  0.00           H  
ATOM   1943  N   LEU A 683      35.923 -20.427  54.313  1.00 83.40           N  
ANISOU 1943  N   LEU A 683     9035  12791   9863   1024  -1487   2083
ATOM   1944  CA  LEU A 683      37.181 -20.413  53.557  1.00 83.38           C  
ANISOU 1944  CA  LEU A 683     8759  12941   9981   1147  -1504   2182
ATOM   1945  C   LEU A 683      37.406 -21.682  52.709  1.00 84.48           C  
ANISOU 1945  C   LEU A 683     8920  12948  10230   1335  -1275   2195
ATOM   1946  O   LEU A 683      38.057 -21.590  51.669  1.00 83.47           O  
ANISOU 1946  O   LEU A 683     8630  12849  10234   1346  -1181   2175
ATOM   1947  CB  LEU A 683      38.359 -20.201  54.534  1.00  0.00           C  
ATOM   1948  CG  LEU A 683      38.354 -18.837  55.261  1.00  0.00           C  
ATOM   1949  CD1 LEU A 683      39.388 -18.818  56.408  1.00  0.00           C  
ATOM   1950  CD2 LEU A 683      38.527 -17.651  54.285  1.00  0.00           C  
ATOM   1951  HB2 LEU A 683      38.339 -21.004  55.273  1.00  0.00           H  
ATOM   1952  HB3 LEU A 683      39.306 -20.309  54.003  1.00  0.00           H  
ATOM   1953  HG  LEU A 683      37.380 -18.717  55.738  1.00  0.00           H  
ATOM   1954 HD11 LEU A 683      38.892 -18.636  57.361  1.00  0.00           H  
ATOM   1955 HD12 LEU A 683      39.915 -19.768  56.503  1.00  0.00           H  
ATOM   1956 HD13 LEU A 683      40.148 -18.047  56.288  1.00  0.00           H  
ATOM   1957 HD21 LEU A 683      39.279 -16.935  54.615  1.00  0.00           H  
ATOM   1958 HD22 LEU A 683      38.821 -17.981  53.289  1.00  0.00           H  
ATOM   1959 HD23 LEU A 683      37.591 -17.103  54.179  1.00  0.00           H  
ATOM   1960  H   LEU A 683      36.014 -20.468  55.319  1.00  0.00           H  
ATOM   1961  HA  LEU A 683      37.137 -19.574  52.860  1.00  0.00           H  
ATOM   1962  N   VAL A 684      36.842 -22.825  53.140  1.00 78.88           N  
ANISOU 1962  N   VAL A 684     8430  12083   9460   1466  -1184   2221
ATOM   1963  CA  VAL A 684      36.854 -24.090  52.400  1.00 76.98           C  
ANISOU 1963  CA  VAL A 684     8251  11690   9308   1630   -978   2230
ATOM   1964  C   VAL A 684      35.862 -24.063  51.215  1.00 78.06           C  
ANISOU 1964  C   VAL A 684     8403  11711   9547   1513   -820   2097
ATOM   1965  O   VAL A 684      36.176 -24.622  50.164  1.00 78.38           O  
ANISOU 1965  O   VAL A 684     8342  11736   9703   1597   -705   2094
ATOM   1966  CB  VAL A 684      36.501 -25.296  53.322  1.00  0.00           C  
ATOM   1967  CG1 VAL A 684      36.483 -26.662  52.602  1.00  0.00           C  
ATOM   1968  CG2 VAL A 684      37.443 -25.375  54.538  1.00  0.00           C  
ATOM   1969  HB  VAL A 684      35.494 -25.147  53.712  1.00  0.00           H  
ATOM   1970 HG11 VAL A 684      35.680 -26.731  51.868  1.00  0.00           H  
ATOM   1971 HG12 VAL A 684      37.426 -26.849  52.087  1.00  0.00           H  
ATOM   1972 HG13 VAL A 684      36.326 -27.476  53.309  1.00  0.00           H  
ATOM   1973 HG21 VAL A 684      37.368 -24.486  55.165  1.00  0.00           H  
ATOM   1974 HG22 VAL A 684      37.200 -26.229  55.171  1.00  0.00           H  
ATOM   1975 HG23 VAL A 684      38.483 -25.477  54.227  1.00  0.00           H  
ATOM   1976  H   VAL A 684      36.310 -22.821  54.000  1.00  0.00           H  
ATOM   1977  HA  VAL A 684      37.857 -24.244  51.998  1.00  0.00           H  
ATOM   1978  N   VAL A 685      34.716 -23.375  51.385  1.00 71.67           N  
ANISOU 1978  N   VAL A 685     7716  10827   8690   1329   -819   1990
ATOM   1979  CA  VAL A 685      33.723 -23.149  50.329  1.00 69.60           C  
ANISOU 1979  CA  VAL A 685     7470  10461   8515   1214   -692   1868
ATOM   1980  C   VAL A 685      34.251 -22.216  49.219  1.00 75.31           C  
ANISOU 1980  C   VAL A 685     7963  11318   9332   1149   -725   1849
ATOM   1981  O   VAL A 685      33.951 -22.463  48.052  1.00 74.39           O  
ANISOU 1981  O   VAL A 685     7807  11142   9316   1171   -595   1805
ATOM   1982  CB  VAL A 685      32.384 -22.584  50.890  1.00  0.00           C  
ATOM   1983  CG1 VAL A 685      31.374 -22.142  49.809  1.00  0.00           C  
ATOM   1984  CG2 VAL A 685      31.713 -23.586  51.848  1.00  0.00           C  
ATOM   1985  HB  VAL A 685      32.602 -21.696  51.482  1.00  0.00           H  
ATOM   1986 HG11 VAL A 685      31.246 -22.912  49.050  1.00  0.00           H  
ATOM   1987 HG12 VAL A 685      30.398 -21.943  50.242  1.00  0.00           H  
ATOM   1988 HG13 VAL A 685      31.684 -21.225  49.305  1.00  0.00           H  
ATOM   1989 HG21 VAL A 685      32.358 -23.825  52.693  1.00  0.00           H  
ATOM   1990 HG22 VAL A 685      30.784 -23.186  52.255  1.00  0.00           H  
ATOM   1991 HG23 VAL A 685      31.475 -24.521  51.341  1.00  0.00           H  
ATOM   1992  H   VAL A 685      34.531 -22.929  52.272  1.00  0.00           H  
ATOM   1993  HA  VAL A 685      33.511 -24.116  49.868  1.00  0.00           H  
ATOM   1994  N   LEU A 686      35.064 -21.207  49.582  1.00 74.40           N  
ANISOU 1994  N   LEU A 686     7700  11389   9180   1070   -900   1891
ATOM   1995  CA  LEU A 686      35.747 -20.321  48.633  1.00 74.67           C  
ANISOU 1995  CA  LEU A 686     7502  11575   9295    984   -946   1890
ATOM   1996  C   LEU A 686      36.781 -21.056  47.760  1.00 79.03           C  
ANISOU 1996  C   LEU A 686     7876  12200   9953   1159   -857   1966
ATOM   1997  O   LEU A 686      36.953 -20.669  46.606  1.00 79.42           O  
ANISOU 1997  O   LEU A 686     7814  12271  10090   1117   -774   1927
ATOM   1998  CB  LEU A 686      36.435 -19.160  49.381  1.00  0.00           C  
ATOM   1999  CG  LEU A 686      35.481 -18.166  50.077  1.00  0.00           C  
ATOM   2000  CD1 LEU A 686      36.284 -17.202  50.975  1.00  0.00           C  
ATOM   2001  CD2 LEU A 686      34.554 -17.430  49.084  1.00  0.00           C  
ATOM   2002  HB2 LEU A 686      37.117 -19.580  50.121  1.00  0.00           H  
ATOM   2003  HB3 LEU A 686      37.063 -18.597  48.688  1.00  0.00           H  
ATOM   2004  HG  LEU A 686      34.829 -18.730  50.739  1.00  0.00           H  
ATOM   2005 HD11 LEU A 686      36.009 -17.340  52.019  1.00  0.00           H  
ATOM   2006 HD12 LEU A 686      37.359 -17.373  50.908  1.00  0.00           H  
ATOM   2007 HD13 LEU A 686      36.120 -16.153  50.730  1.00  0.00           H  
ATOM   2008 HD21 LEU A 686      34.514 -16.355  49.257  1.00  0.00           H  
ATOM   2009 HD22 LEU A 686      34.867 -17.572  48.049  1.00  0.00           H  
ATOM   2010 HD23 LEU A 686      33.532 -17.802  49.167  1.00  0.00           H  
ATOM   2011  H   LEU A 686      35.254 -21.048  50.562  1.00  0.00           H  
ATOM   2012  HA  LEU A 686      34.992 -19.915  47.957  1.00  0.00           H  
ATOM   2013  N   LEU A 687      37.421 -22.107  48.303  1.00 75.80           N  
ANISOU 2013  N   LEU A 687     7454  11818   9530   1366   -863   2073
ATOM   2014  CA  LEU A 687      38.339 -22.977  47.567  1.00 76.23           C  
ANISOU 2014  CA  LEU A 687     7361  11925   9680   1569   -762   2148
ATOM   2015  C   LEU A 687      37.602 -23.960  46.639  1.00 79.51           C  
ANISOU 2015  C   LEU A 687     7912  12139  10157   1621   -546   2063
ATOM   2016  O   LEU A 687      38.131 -24.261  45.571  1.00 79.58           O  
ANISOU 2016  O   LEU A 687     7802  12184  10253   1660   -444   2050
ATOM   2017  CB  LEU A 687      39.271 -23.717  48.550  1.00  0.00           C  
ATOM   2018  CG  LEU A 687      40.316 -22.801  49.227  1.00  0.00           C  
ATOM   2019  CD1 LEU A 687      41.007 -23.522  50.404  1.00  0.00           C  
ATOM   2020  CD2 LEU A 687      41.327 -22.215  48.216  1.00  0.00           C  
ATOM   2021  HB2 LEU A 687      38.661 -24.206  49.310  1.00  0.00           H  
ATOM   2022  HB3 LEU A 687      39.798 -24.521  48.033  1.00  0.00           H  
ATOM   2023  HG  LEU A 687      39.779 -21.958  49.662  1.00  0.00           H  
ATOM   2024 HD11 LEU A 687      42.075 -23.668  50.244  1.00  0.00           H  
ATOM   2025 HD12 LEU A 687      40.892 -22.949  51.325  1.00  0.00           H  
ATOM   2026 HD13 LEU A 687      40.580 -24.508  50.589  1.00  0.00           H  
ATOM   2027 HD21 LEU A 687      41.132 -21.155  48.052  1.00  0.00           H  
ATOM   2028 HD22 LEU A 687      42.360 -22.297  48.553  1.00  0.00           H  
ATOM   2029 HD23 LEU A 687      41.270 -22.709  47.245  1.00  0.00           H  
ATOM   2030  H   LEU A 687      37.236 -22.361  49.264  1.00  0.00           H  
ATOM   2031  HA  LEU A 687      38.954 -22.346  46.926  1.00  0.00           H  
ATOM   2032  N   ALA A 688      36.387 -24.398  47.020  1.00 75.12           N  
ANISOU 2032  N   ALA A 688     7607  11380   9555   1607   -479   2003
ATOM   2033  CA  ALA A 688      35.496 -25.193  46.169  1.00 73.73           C  
ANISOU 2033  CA  ALA A 688     7573  11006   9434   1633   -297   1920
ATOM   2034  C   ALA A 688      34.958 -24.392  44.968  1.00 77.90           C  
ANISOU 2034  C   ALA A 688     8057  11529  10014   1461   -254   1808
ATOM   2035  O   ALA A 688      34.829 -24.956  43.881  1.00 77.98           O  
ANISOU 2035  O   ALA A 688     8065  11473  10089   1513   -124   1768
ATOM   2036  CB  ALA A 688      34.347 -25.766  47.015  1.00  0.00           C  
ATOM   2037  HB1 ALA A 688      34.731 -26.335  47.862  1.00  0.00           H  
ATOM   2038  HB2 ALA A 688      33.701 -24.983  47.410  1.00  0.00           H  
ATOM   2039  HB3 ALA A 688      33.723 -26.438  46.425  1.00  0.00           H  
ATOM   2040  H   ALA A 688      36.021 -24.125  47.921  1.00  0.00           H  
ATOM   2041  HA  ALA A 688      36.073 -26.033  45.777  1.00  0.00           H  
ATOM   2042  N   MET A 689      34.712 -23.086  45.176  1.00 73.90           N  
ANISOU 2042  N   MET A 689     7523  11087   9468   1262   -365   1761
ATOM   2043  CA  MET A 689      34.399 -22.120  44.124  1.00 72.12           C  
ANISOU 2043  CA  MET A 689     7264  10857   9283   1094   -341   1665
ATOM   2044  C   MET A 689      35.613 -21.826  43.228  1.00 76.57           C  
ANISOU 2044  C   MET A 689     7604  11579   9911   1122   -327   1708
ATOM   2045  O   MET A 689      35.424 -21.732  42.021  1.00 74.63           O  
ANISOU 2045  O   MET A 689     7353  11286   9718   1107   -216   1652
ATOM   2046  CB  MET A 689      33.859 -20.811  44.734  1.00  0.00           C  
ATOM   2047  CG  MET A 689      32.491 -20.949  45.418  1.00  0.00           C  
ATOM   2048  SD  MET A 689      32.018 -19.498  46.399  1.00  0.00           S  
ATOM   2049  CE  MET A 689      31.480 -18.379  45.079  1.00  0.00           C  
ATOM   2050  HB2 MET A 689      34.578 -20.404  45.446  1.00  0.00           H  
ATOM   2051  HB3 MET A 689      33.768 -20.061  43.947  1.00  0.00           H  
ATOM   2052  HG2 MET A 689      31.718 -21.140  44.672  1.00  0.00           H  
ATOM   2053  HG3 MET A 689      32.481 -21.811  46.082  1.00  0.00           H  
ATOM   2054  HE1 MET A 689      31.135 -17.437  45.506  1.00  0.00           H  
ATOM   2055  HE2 MET A 689      32.301 -18.167  44.393  1.00  0.00           H  
ATOM   2056  HE3 MET A 689      30.659 -18.822  44.516  1.00  0.00           H  
ATOM   2057  H   MET A 689      34.813 -22.710  46.110  1.00  0.00           H  
ATOM   2058  HA  MET A 689      33.617 -22.546  43.492  1.00  0.00           H  
ATOM   2059  N   LEU A 690      36.820 -21.700  43.809  1.00 75.39           N  
ANISOU 2059  N   LEU A 690     7269  11620   9755   1170   -434   1814
ATOM   2060  CA  LEU A 690      38.062 -21.383  43.092  1.00 76.10           C  
ANISOU 2060  CA  LEU A 690     7108  11895   9911   1201   -425   1878
ATOM   2061  C   LEU A 690      38.541 -22.513  42.160  1.00 80.30           C  
ANISOU 2061  C   LEU A 690     7621  12380  10507   1409   -243   1897
ATOM   2062  O   LEU A 690      39.061 -22.218  41.084  1.00 81.14           O  
ANISOU 2062  O   LEU A 690     7575  12585  10670   1410   -171   1907
ATOM   2063  CB  LEU A 690      39.150 -20.955  44.104  1.00  0.00           C  
ATOM   2064  CG  LEU A 690      40.493 -20.475  43.503  1.00  0.00           C  
ATOM   2065  CD1 LEU A 690      40.318 -19.292  42.525  1.00  0.00           C  
ATOM   2066  CD2 LEU A 690      41.508 -20.157  44.621  1.00  0.00           C  
ATOM   2067  HB2 LEU A 690      38.753 -20.156  44.731  1.00  0.00           H  
ATOM   2068  HB3 LEU A 690      39.348 -21.794  44.771  1.00  0.00           H  
ATOM   2069  HG  LEU A 690      40.924 -21.301  42.936  1.00  0.00           H  
ATOM   2070 HD11 LEU A 690      41.106 -18.546  42.623  1.00  0.00           H  
ATOM   2071 HD12 LEU A 690      40.341 -19.641  41.492  1.00  0.00           H  
ATOM   2072 HD13 LEU A 690      39.369 -18.776  42.673  1.00  0.00           H  
ATOM   2073 HD21 LEU A 690      41.125 -20.423  45.607  1.00  0.00           H  
ATOM   2074 HD22 LEU A 690      42.433 -20.716  44.476  1.00  0.00           H  
ATOM   2075 HD23 LEU A 690      41.771 -19.100  44.663  1.00  0.00           H  
ATOM   2076  H   LEU A 690      36.895 -21.771  44.815  1.00  0.00           H  
ATOM   2077  HA  LEU A 690      37.838 -20.518  42.469  1.00  0.00           H  
ATOM   2078  N   VAL A 691      38.328 -23.777  42.564  1.00 75.38           N  
ANISOU 2078  N   VAL A 691     7172  11597   9871   1575   -160   1897
ATOM   2079  CA  VAL A 691      38.589 -24.961  41.740  1.00 75.63           C  
ANISOU 2079  CA  VAL A 691     7244  11541   9951   1765     17   1895
ATOM   2080  C   VAL A 691      37.594 -25.079  40.565  1.00 79.84           C  
ANISOU 2080  C   VAL A 691     7870  11963  10504   1643    124   1772
ATOM   2081  O   VAL A 691      38.014 -25.448  39.467  1.00 80.59           O  
ANISOU 2081  O   VAL A 691     7879  12104  10637   1703    233   1769
ATOM   2082  CB  VAL A 691      38.579 -26.256  42.607  1.00 79.39           C  
ANISOU 2082  CB  VAL A 691     7915  11845  10403   1945     73   1919
ATOM   2083  CG1 VAL A 691      38.461 -27.587  41.832  1.00 79.11           C  
ANISOU 2083  CG1 VAL A 691     7973  11676  10410   2111    260   1889
ATOM   2084  CG2 VAL A 691      39.833 -26.309  43.501  1.00 81.23           C  
ANISOU 2084  CG2 VAL A 691     8049  12201  10614   2095    -32   2056
ATOM   2085  H   VAL A 691      37.926 -23.947  43.476  1.00  0.00           H  
ATOM   2086  HA  VAL A 691      39.585 -24.851  41.308  1.00  0.00           H  
ATOM   2087  HB  VAL A 691      37.717 -26.204  43.274  1.00  0.00           H  
ATOM   2088 HG11 VAL A 691      39.234 -27.670  41.067  1.00  0.00           H  
ATOM   2089 HG12 VAL A 691      38.569 -28.441  42.502  1.00  0.00           H  
ATOM   2090 HG13 VAL A 691      37.491 -27.696  41.346  1.00  0.00           H  
ATOM   2091 HG21 VAL A 691      39.791 -27.154  44.189  1.00  0.00           H  
ATOM   2092 HG22 VAL A 691      40.737 -26.415  42.901  1.00  0.00           H  
ATOM   2093 HG23 VAL A 691      39.945 -25.407  44.100  1.00  0.00           H  
ATOM   2094  N   GLU A 692      36.320 -24.711  40.798  1.00 75.17           N  
ANISOU 2094  N   GLU A 692     7440  11240   9879   1471     88   1676
ATOM   2095  CA  GLU A 692      35.285 -24.624  39.765  1.00 74.14           C  
ANISOU 2095  CA  GLU A 692     7400  11007   9763   1346    160   1563
ATOM   2096  C   GLU A 692      35.530 -23.449  38.796  1.00 79.30           C  
ANISOU 2096  C   GLU A 692     7885  11816  10430   1212    125   1562
ATOM   2097  O   GLU A 692      35.323 -23.626  37.600  1.00 79.37           O  
ANISOU 2097  O   GLU A 692     7887  11812  10459   1214    229   1523
ATOM   2098  CB  GLU A 692      33.895 -24.557  40.438  1.00  0.00           C  
ATOM   2099  CG  GLU A 692      32.682 -24.586  39.478  1.00  0.00           C  
ATOM   2100  CD  GLU A 692      32.309 -25.977  38.963  1.00  0.00           C  
ATOM   2101  OE1 GLU A 692      33.071 -26.941  38.930  1.00  0.00           O  
ATOM   2102  OE2 GLU A 692      31.019 -26.014  38.523  1.00  0.00           O  
ATOM   2103  HB2 GLU A 692      33.804 -25.384  41.145  1.00  0.00           H  
ATOM   2104  HB3 GLU A 692      33.830 -23.657  41.049  1.00  0.00           H  
ATOM   2105  HG2 GLU A 692      31.816 -24.192  40.010  1.00  0.00           H  
ATOM   2106  HG3 GLU A 692      32.825 -23.929  38.623  1.00  0.00           H  
ATOM   2107  H   GLU A 692      36.048 -24.422  41.727  1.00  0.00           H  
ATOM   2108  HA  GLU A 692      35.334 -25.544  39.180  1.00  0.00           H  
ATOM   2109  HE2 GLU A 692      30.752 -26.888  38.215  1.00  0.00           H  
ATOM   2110  N   VAL A 693      36.005 -22.298  39.310  1.00 76.12           N  
ANISOU 2110  N   VAL A 693     7357  11557  10010   1092    -19   1608
ATOM   2111  CA  VAL A 693      36.440 -21.127  38.538  1.00 75.93           C  
ANISOU 2111  CA  VAL A 693     7165  11684  10001    945    -63   1621
ATOM   2112  C   VAL A 693      37.591 -21.473  37.579  1.00 82.11           C  
ANISOU 2112  C   VAL A 693     7759  12605  10835   1074     44   1694
ATOM   2113  O   VAL A 693      37.491 -21.139  36.401  1.00 81.67           O  
ANISOU 2113  O   VAL A 693     7661  12576  10794   1002    120   1666
ATOM   2114  CB  VAL A 693      36.870 -19.944  39.466  1.00  0.00           C  
ATOM   2115  CG1 VAL A 693      37.799 -18.874  38.846  1.00  0.00           C  
ATOM   2116  CG2 VAL A 693      35.655 -19.234  40.087  1.00  0.00           C  
ATOM   2117  HB  VAL A 693      37.420 -20.383  40.293  1.00  0.00           H  
ATOM   2118 HG11 VAL A 693      38.792 -19.267  38.623  1.00  0.00           H  
ATOM   2119 HG12 VAL A 693      37.379 -18.468  37.925  1.00  0.00           H  
ATOM   2120 HG13 VAL A 693      37.947 -18.042  39.534  1.00  0.00           H  
ATOM   2121 HG21 VAL A 693      35.937 -18.718  41.006  1.00  0.00           H  
ATOM   2122 HG22 VAL A 693      35.255 -18.482  39.410  1.00  0.00           H  
ATOM   2123 HG23 VAL A 693      34.847 -19.923  40.328  1.00  0.00           H  
ATOM   2124  H   VAL A 693      36.105 -22.219  40.314  1.00  0.00           H  
ATOM   2125  HA  VAL A 693      35.593 -20.803  37.931  1.00  0.00           H  
ATOM   2126  N   ALA A 694      38.624 -22.169  38.088  1.00 80.62           N  
ANISOU 2126  N   ALA A 694     7468  12496  10667   1276     60   1789
ATOM   2127  CA  ALA A 694      39.775 -22.637  37.315  1.00 82.18           C  
ANISOU 2127  CA  ALA A 694     7480  12826  10917   1440    179   1866
ATOM   2128  C   ALA A 694      39.401 -23.617  36.190  1.00 85.25           C  
ANISOU 2128  C   ALA A 694     8020  13065  11305   1533    373   1788
ATOM   2129  O   ALA A 694      40.002 -23.546  35.120  1.00 85.40           O  
ANISOU 2129  O   ALA A 694     7945  13160  11342   1514    473   1788
ATOM   2130  CB  ALA A 694      40.801 -23.266  38.269  1.00  0.00           C  
ATOM   2131  HB1 ALA A 694      40.382 -24.119  38.803  1.00  0.00           H  
ATOM   2132  HB2 ALA A 694      41.683 -23.612  37.729  1.00  0.00           H  
ATOM   2133  HB3 ALA A 694      41.138 -22.543  39.013  1.00  0.00           H  
ATOM   2134  H   ALA A 694      38.630 -22.395  39.074  1.00  0.00           H  
ATOM   2135  HA  ALA A 694      40.235 -21.762  36.852  1.00  0.00           H  
ATOM   2136  N   LEU A 695      38.401 -24.478  36.441  1.00 81.09           N  
ANISOU 2136  N   LEU A 695     7735  12324  10753   1616    421   1721
ATOM   2137  CA  LEU A 695      37.853 -25.429  35.476  1.00 80.68           C  
ANISOU 2137  CA  LEU A 695     7867  12099  10690   1696    580   1636
ATOM   2138  C   LEU A 695      37.013 -24.729  34.389  1.00 82.46           C  
ANISOU 2138  C   LEU A 695     8150  12287  10893   1508    606   1543
ATOM   2139  O   LEU A 695      37.263 -24.952  33.205  1.00 83.22           O  
ANISOU 2139  O   LEU A 695     8253  12385  10983   1567    742   1522
ATOM   2140  CB  LEU A 695      37.041 -26.499  36.244  1.00 80.04           C  
ANISOU 2140  CB  LEU A 695     8033  11792  10588   1751    580   1581
ATOM   2141  CG  LEU A 695      36.604 -27.720  35.403  1.00 84.83           C  
ANISOU 2141  CG  LEU A 695     8863  12190  11179   1810    716   1483
ATOM   2142  CD1 LEU A 695      37.818 -28.552  34.933  1.00 87.21           C  
ANISOU 2142  CD1 LEU A 695     9129  12519  11489   2029    875   1517
ATOM   2143  CD2 LEU A 695      35.565 -28.574  36.163  1.00 87.09           C  
ANISOU 2143  CD2 LEU A 695     9360  12273  11456   1841    701   1448
ATOM   2144  H   LEU A 695      37.969 -24.478  37.355  1.00  0.00           H  
ATOM   2145  HA  LEU A 695      38.697 -25.917  34.986  1.00  0.00           H  
ATOM   2146  HB3 LEU A 695      36.158 -26.025  36.675  1.00  0.00           H  
ATOM   2147  HB2 LEU A 695      37.621 -26.858  37.095  1.00  0.00           H  
ATOM   2148  HG  LEU A 695      36.092 -27.350  34.515  1.00  0.00           H  
ATOM   2149 HD11 LEU A 695      38.717 -28.321  35.506  1.00  0.00           H  
ATOM   2150 HD12 LEU A 695      37.652 -29.626  35.017  1.00  0.00           H  
ATOM   2151 HD13 LEU A 695      38.046 -28.347  33.888  1.00  0.00           H  
ATOM   2152 HD21 LEU A 695      35.931 -29.573  36.399  1.00  0.00           H  
ATOM   2153 HD22 LEU A 695      35.271 -28.118  37.109  1.00  0.00           H  
ATOM   2154 HD23 LEU A 695      34.657 -28.693  35.571  1.00  0.00           H  
ATOM   2155  N   CYS A 696      36.046 -23.895  34.811  1.00 75.57           N  
ANISOU 2155  N   CYS A 696     7330  11380  10003   1295    482   1491
ATOM   2156  CA  CYS A 696      35.098 -23.186  33.947  1.00 73.79           C  
ANISOU 2156  CA  CYS A 696     7176  11105   9754   1115    483   1408
ATOM   2157  C   CYS A 696      35.774 -22.140  33.047  1.00 79.62           C  
ANISOU 2157  C   CYS A 696     7717  12033  10502   1035    503   1464
ATOM   2158  O   CYS A 696      35.473 -22.108  31.855  1.00 80.40           O  
ANISOU 2158  O   CYS A 696     7857  12112  10580   1019    608   1426
ATOM   2159  CB  CYS A 696      33.959 -22.525  34.752  1.00  0.00           C  
ATOM   2160  SG  CYS A 696      32.854 -23.787  35.445  1.00  0.00           S  
ATOM   2161  HB2 CYS A 696      34.356 -21.908  35.560  1.00  0.00           H  
ATOM   2162  HB3 CYS A 696      33.359 -21.871  34.116  1.00  0.00           H  
ATOM   2163  HG  CYS A 696      32.391 -24.230  34.272  1.00  0.00           H  
ATOM   2164  H   CYS A 696      35.903 -23.775  35.807  1.00  0.00           H  
ATOM   2165  HA  CYS A 696      34.651 -23.929  33.282  1.00  0.00           H  
ATOM   2166  N   THR A 697      36.686 -21.331  33.616  1.00 76.13           N  
ANISOU 2166  N   THR A 697     7067  11772  10088    981    403   1555
ATOM   2167  CA  THR A 697      37.442 -20.296  32.899  1.00 76.30           C  
ANISOU 2167  CA  THR A 697     6880  11983  10129    880    412   1620
ATOM   2168  C   THR A 697      38.431 -20.882  31.872  1.00 79.56           C  
ANISOU 2168  C   THR A 697     7182  12485  10563   1060    596   1673
ATOM   2169  O   THR A 697      38.629 -20.268  30.827  1.00 78.87           O  
ANISOU 2169  O   THR A 697     7072  12434  10459    991    689   1664
ATOM   2170  CB  THR A 697      38.233 -19.370  33.865  1.00  0.00           C  
ATOM   2171  OG1 THR A 697      37.328 -18.758  34.764  1.00  0.00           O  
ATOM   2172  CG2 THR A 697      39.047 -18.242  33.202  1.00  0.00           C  
ATOM   2173  HB  THR A 697      38.919 -19.975  34.461  1.00  0.00           H  
ATOM   2174  HG1 THR A 697      37.002 -19.433  35.366  1.00  0.00           H  
ATOM   2175 HG21 THR A 697      38.423 -17.646  32.535  1.00  0.00           H  
ATOM   2176 HG22 THR A 697      39.466 -17.570  33.951  1.00  0.00           H  
ATOM   2177 HG23 THR A 697      39.886 -18.626  32.621  1.00  0.00           H  
ATOM   2178  H   THR A 697      36.895 -21.430  34.602  1.00  0.00           H  
ATOM   2179  HA  THR A 697      36.722 -19.684  32.353  1.00  0.00           H  
ATOM   2180  N   TRP A 698      38.982 -22.076  32.151  1.00 76.68           N  
ANISOU 2180  N   TRP A 698     6779  12134  10223   1299    660   1723
ATOM   2181  CA  TRP A 698      39.831 -22.835  31.230  1.00 78.17           C  
ANISOU 2181  CA  TRP A 698     6880  12394  10429   1510    853   1771
ATOM   2182  C   TRP A 698      39.092 -23.308  29.961  1.00 80.11           C  
ANISOU 2182  C   TRP A 698     7345  12480  10614   1523   1005   1667
ATOM   2183  O   TRP A 698      39.702 -23.312  28.893  1.00 79.63           O  
ANISOU 2183  O   TRP A 698     7205  12509  10544   1557   1150   1691
ATOM   2184  CB  TRP A 698      40.488 -23.988  32.013  1.00  0.00           C  
ATOM   2185  CG  TRP A 698      41.318 -24.994  31.273  1.00  0.00           C  
ATOM   2186  CD1 TRP A 698      42.300 -24.720  30.383  1.00  0.00           C  
ATOM   2187  CD2 TRP A 698      41.306 -26.446  31.424  1.00  0.00           C  
ATOM   2188  NE1 TRP A 698      42.876 -25.899  29.956  1.00  0.00           N  
ATOM   2189  CE2 TRP A 698      42.309 -26.997  30.569  1.00  0.00           C  
ATOM   2190  CE3 TRP A 698      40.551 -27.356  32.200  1.00  0.00           C  
ATOM   2191  CZ2 TRP A 698      42.549 -28.381  30.489  1.00  0.00           C  
ATOM   2192  CZ3 TRP A 698      40.782 -28.745  32.129  1.00  0.00           C  
ATOM   2193  CH2 TRP A 698      41.779 -29.258  31.275  1.00  0.00           C  
ATOM   2194  HB2 TRP A 698      41.131 -23.566  32.785  1.00  0.00           H  
ATOM   2195  HB3 TRP A 698      39.715 -24.546  32.540  1.00  0.00           H  
ATOM   2196  HD1 TRP A 698      42.577 -23.726  30.065  1.00  0.00           H  
ATOM   2197  HE1 TRP A 698      43.629 -25.923  29.283  1.00  0.00           H  
ATOM   2198  HE3 TRP A 698      39.780 -26.980  32.856  1.00  0.00           H  
ATOM   2199  HZ2 TRP A 698      43.315 -28.766  29.833  1.00  0.00           H  
ATOM   2200  HZ3 TRP A 698      40.189 -29.419  32.730  1.00  0.00           H  
ATOM   2201  HH2 TRP A 698      41.951 -30.323  31.225  1.00  0.00           H  
ATOM   2202  H   TRP A 698      38.769 -22.529  33.029  1.00  0.00           H  
ATOM   2203  HA  TRP A 698      40.631 -22.173  30.895  1.00  0.00           H  
ATOM   2204  N   TYR A 699      37.793 -23.641  30.080  1.00 74.27           N  
ANISOU 2204  N   TYR A 699     6876  11511   9830   1482    966   1554
ATOM   2205  CA  TYR A 699      36.934 -23.991  28.944  1.00 73.03           C  
ANISOU 2205  CA  TYR A 699     6948  11190   9608   1468   1067   1445
ATOM   2206  C   TYR A 699      36.358 -22.772  28.199  1.00 76.79           C  
ANISOU 2206  C   TYR A 699     7409  11717  10053   1251   1045   1422
ATOM   2207  O   TYR A 699      35.998 -22.925  27.032  1.00 76.38           O  
ANISOU 2207  O   TYR A 699     7429  11645   9947   1270   1175   1390
ATOM   2208  CB  TYR A 699      35.822 -24.955  29.397  1.00  0.00           C  
ATOM   2209  CG  TYR A 699      36.313 -26.330  29.820  1.00  0.00           C  
ATOM   2210  CD1 TYR A 699      37.087 -27.118  28.939  1.00  0.00           C  
ATOM   2211  CD2 TYR A 699      35.987 -26.835  31.095  1.00  0.00           C  
ATOM   2212  CE1 TYR A 699      37.552 -28.387  29.339  1.00  0.00           C  
ATOM   2213  CE2 TYR A 699      36.457 -28.100  31.495  1.00  0.00           C  
ATOM   2214  CZ  TYR A 699      37.239 -28.877  30.621  1.00  0.00           C  
ATOM   2215  OH  TYR A 699      37.689 -30.102  31.019  1.00  0.00           O  
ATOM   2216  HB2 TYR A 699      35.241 -24.503  30.203  1.00  0.00           H  
ATOM   2217  HB3 TYR A 699      35.121 -25.111  28.579  1.00  0.00           H  
ATOM   2218  HD1 TYR A 699      37.330 -26.757  27.951  1.00  0.00           H  
ATOM   2219  HD2 TYR A 699      35.383 -26.253  31.775  1.00  0.00           H  
ATOM   2220  HE1 TYR A 699      38.148 -28.977  28.659  1.00  0.00           H  
ATOM   2221  HE2 TYR A 699      36.211 -28.477  32.474  1.00  0.00           H  
ATOM   2222  HH  TYR A 699      38.225 -30.541  30.355  1.00  0.00           H  
ATOM   2223  H   TYR A 699      37.353 -23.623  30.990  1.00  0.00           H  
ATOM   2224  HA  TYR A 699      37.547 -24.517  28.214  1.00  0.00           H  
ATOM   2225  N   LEU A 700      36.323 -21.590  28.842  1.00 73.87           N  
ANISOU 2225  N   LEU A 700     6958  11405   9706   1048    884   1440
ATOM   2226  CA  LEU A 700      36.041 -20.307  28.185  1.00 74.18           C  
ANISOU 2226  CA  LEU A 700     6981  11487   9718    833    848   1430
ATOM   2227  C   LEU A 700      37.260 -19.805  27.387  1.00 83.57           C  
ANISOU 2227  C   LEU A 700     7953  12882  10919    849    972   1529
ATOM   2228  O   LEU A 700      37.072 -19.213  26.326  1.00 83.38           O  
ANISOU 2228  O   LEU A 700     7963  12868  10848    743   1037   1518
ATOM   2229  CB  LEU A 700      35.614 -19.249  29.229  1.00  0.00           C  
ATOM   2230  CG  LEU A 700      34.244 -19.493  29.904  1.00  0.00           C  
ATOM   2231  CD1 LEU A 700      34.053 -18.570  31.128  1.00  0.00           C  
ATOM   2232  CD2 LEU A 700      33.068 -19.402  28.909  1.00  0.00           C  
ATOM   2233  HB2 LEU A 700      36.386 -19.190  29.996  1.00  0.00           H  
ATOM   2234  HB3 LEU A 700      35.593 -18.263  28.764  1.00  0.00           H  
ATOM   2235  HG  LEU A 700      34.247 -20.513  30.286  1.00  0.00           H  
ATOM   2236 HD11 LEU A 700      33.920 -19.160  32.035  1.00  0.00           H  
ATOM   2237 HD12 LEU A 700      34.917 -17.924  31.293  1.00  0.00           H  
ATOM   2238 HD13 LEU A 700      33.186 -17.915  31.042  1.00  0.00           H  
ATOM   2239 HD21 LEU A 700      33.395 -19.113  27.911  1.00  0.00           H  
ATOM   2240 HD22 LEU A 700      32.572 -20.366  28.821  1.00  0.00           H  
ATOM   2241 HD23 LEU A 700      32.306 -18.683  29.210  1.00  0.00           H  
ATOM   2242  H   LEU A 700      36.608 -21.543  29.810  1.00  0.00           H  
ATOM   2243  HA  LEU A 700      35.228 -20.451  27.472  1.00  0.00           H  
ATOM   2244  N   VAL A 701      38.478 -20.075  27.891  1.00 83.66           N  
ANISOU 2244  N   VAL A 701     7740  13056  10993    988   1010   1630
ATOM   2245  CA  VAL A 701      39.753 -19.817  27.216  1.00 87.11           C  
ANISOU 2245  CA  VAL A 701     7929  13707  11460   1023   1135   1737
ATOM   2246  C   VAL A 701      39.967 -20.750  26.005  1.00 96.00           C  
ANISOU 2246  C   VAL A 701     9148  14793  12536   1221   1370   1714
ATOM   2247  O   VAL A 701      40.484 -20.292  24.987  1.00 97.39           O  
ANISOU 2247  O   VAL A 701     9281  15045  12676   1163   1495   1737
ATOM   2248  CB  VAL A 701      40.943 -19.932  28.222  1.00  0.00           C  
ATOM   2249  CG1 VAL A 701      42.342 -20.183  27.616  1.00  0.00           C  
ATOM   2250  CG2 VAL A 701      41.004 -18.688  29.127  1.00  0.00           C  
ATOM   2251  HB  VAL A 701      40.739 -20.779  28.876  1.00  0.00           H  
ATOM   2252 HG11 VAL A 701      42.593 -19.429  26.870  1.00  0.00           H  
ATOM   2253 HG12 VAL A 701      43.113 -20.152  28.387  1.00  0.00           H  
ATOM   2254 HG13 VAL A 701      42.414 -21.164  27.146  1.00  0.00           H  
ATOM   2255 HG21 VAL A 701      41.272 -17.799  28.555  1.00  0.00           H  
ATOM   2256 HG22 VAL A 701      40.047 -18.487  29.607  1.00  0.00           H  
ATOM   2257 HG23 VAL A 701      41.745 -18.810  29.917  1.00  0.00           H  
ATOM   2258  H   VAL A 701      38.545 -20.525  28.794  1.00  0.00           H  
ATOM   2259  HA  VAL A 701      39.723 -18.795  26.834  1.00  0.00           H  
ATOM   2260  N   ALA A 702      39.535 -22.018  26.127  1.00 93.83           N  
ANISOU 2260  N   ALA A 702     9008  14394  12249   1451   1437   1670
ATOM   2261  CA  ALA A 702      39.568 -23.006  25.050  1.00 95.20           C  
ANISOU 2261  CA  ALA A 702     9288  14519  12365   1651   1663   1642
ATOM   2262  C   ALA A 702      38.509 -22.751  23.963  1.00 94.85           C  
ANISOU 2262  C   ALA A 702     9557  14273  12210   1569   1697   1511
ATOM   2263  O   ALA A 702      38.802 -22.985  22.791  1.00 96.05           O  
ANISOU 2263  O   ALA A 702     9805  14403  12287   1671   1881   1486
ATOM   2264  CB  ALA A 702      39.392 -24.411  25.646  1.00  0.00           C  
ATOM   2265  HB1 ALA A 702      38.412 -24.528  26.108  1.00  0.00           H  
ATOM   2266  HB2 ALA A 702      39.486 -25.179  24.878  1.00  0.00           H  
ATOM   2267  HB3 ALA A 702      40.146 -24.614  26.407  1.00  0.00           H  
ATOM   2268  H   ALA A 702      39.151 -22.330  27.008  1.00  0.00           H  
ATOM   2269  HA  ALA A 702      40.551 -22.963  24.579  1.00  0.00           H  
ATOM   2270  N   PHE A 703      37.312 -22.284  24.365  1.00 86.59           N  
ANISOU 2270  N   PHE A 703     8662  13091  11149   1387   1523   1433
ATOM   2271  CA  PHE A 703      36.164 -22.072  23.482  1.00 84.61           C  
ANISOU 2271  CA  PHE A 703     8687  12658  10802   1290   1516   1316
ATOM   2272  C   PHE A 703      35.386 -20.800  23.888  1.00 88.41           C  
ANISOU 2272  C   PHE A 703     9149  13154  11288   1021   1353   1312
ATOM   2273  O   PHE A 703      34.391 -20.917  24.607  1.00 87.66           O  
ANISOU 2273  O   PHE A 703     9174  12929  11206    926   1199   1246
ATOM   2274  CB  PHE A 703      35.248 -23.320  23.499  1.00  0.00           C  
ATOM   2275  CG  PHE A 703      35.865 -24.612  22.993  1.00  0.00           C  
ATOM   2276  CD1 PHE A 703      36.097 -24.798  21.614  1.00  0.00           C  
ATOM   2277  CD2 PHE A 703      36.324 -25.586  23.905  1.00  0.00           C  
ATOM   2278  CE1 PHE A 703      36.726 -25.954  21.167  1.00  0.00           C  
ATOM   2279  CE2 PHE A 703      36.946 -26.736  23.438  1.00  0.00           C  
ATOM   2280  CZ  PHE A 703      37.142 -26.920  22.075  1.00  0.00           C  
ATOM   2281  HB2 PHE A 703      34.874 -23.496  24.509  1.00  0.00           H  
ATOM   2282  HB3 PHE A 703      34.369 -23.120  22.884  1.00  0.00           H  
ATOM   2283  HD1 PHE A 703      35.790 -24.045  20.904  1.00  0.00           H  
ATOM   2284  HD2 PHE A 703      36.194 -25.442  24.968  1.00  0.00           H  
ATOM   2285  HE1 PHE A 703      36.897 -26.098  20.111  1.00  0.00           H  
ATOM   2286  HE2 PHE A 703      37.288 -27.485  24.137  1.00  0.00           H  
ATOM   2287  HZ  PHE A 703      37.631 -27.815  21.719  1.00  0.00           H  
ATOM   2288  H   PHE A 703      37.146 -22.121  25.349  1.00  0.00           H  
ATOM   2289  HA  PHE A 703      36.499 -21.934  22.452  1.00  0.00           H  
ATOM   2290  N   PRO A 704      35.833 -19.604  23.429  1.00 84.45           N  
ANISOU 2290  N   PRO A 704     8491  12812  10783    897   1391   1390
ATOM   2291  CA  PRO A 704      35.103 -18.336  23.653  1.00 82.30           C  
ANISOU 2291  CA  PRO A 704     8205  12546  10518    644   1236   1394
ATOM   2292  C   PRO A 704      33.704 -18.297  22.979  1.00 83.37           C  
ANISOU 2292  C   PRO A 704     8612  12479  10584    537   1143   1281
ATOM   2293  O   PRO A 704      33.610 -18.648  21.800  1.00 81.65           O  
ANISOU 2293  O   PRO A 704     8579  12168  10276    581   1234   1221
ATOM   2294  CB  PRO A 704      36.038 -17.272  23.041  1.00 85.44           C  
ANISOU 2294  CB  PRO A 704     8445  13118  10902    553   1343   1489
ATOM   2295  CG  PRO A 704      37.417 -17.907  23.034  1.00 91.46           C  
ANISOU 2295  CG  PRO A 704     9177  13944  11629    761   1570   1516
ATOM   2296  CD  PRO A 704      37.109 -19.368  22.752  1.00 87.37           C  
ANISOU 2296  CD  PRO A 704     8680  13366  11151    980   1579   1486
ATOM   2297  HA  PRO A 704      35.071 -18.196  24.732  1.00  0.00           H  
ATOM   2298  HB3 PRO A 704      36.022 -16.336  23.600  1.00  0.00           H  
ATOM   2299  HB2 PRO A 704      35.752 -17.039  22.013  1.00  0.00           H  
ATOM   2300  HG3 PRO A 704      37.865 -17.814  24.024  1.00  0.00           H  
ATOM   2301  HG2 PRO A 704      38.099 -17.459  22.311  1.00  0.00           H  
ATOM   2302  HD2 PRO A 704      36.979 -19.540  21.683  1.00  0.00           H  
ATOM   2303  HD3 PRO A 704      37.925 -19.997  23.106  1.00  0.00           H  
ATOM   2304  N   PRO A 705      32.649 -17.875  23.718  1.00 79.99           N  
ANISOU 2304  N   PRO A 705     8208  11985  10198    402    957   1251
ATOM   2305  CA  PRO A 705      31.287 -17.740  23.169  1.00 78.68           C  
ANISOU 2305  CA  PRO A 705     8272  11638   9986    309    856   1151
ATOM   2306  C   PRO A 705      31.127 -16.477  22.296  1.00 85.04           C  
ANISOU 2306  C   PRO A 705     9165  12434  10712    175    875   1153
ATOM   2307  O   PRO A 705      31.072 -15.367  22.828  1.00 86.34           O  
ANISOU 2307  O   PRO A 705     9208  12711  10885     44    869   1230
ATOM   2308  CB  PRO A 705      30.406 -17.708  24.431  1.00 79.14           C  
ANISOU 2308  CB  PRO A 705     8288  11670  10112    202    678   1146
ATOM   2309  CG  PRO A 705      31.276 -17.059  25.496  1.00 84.36           C  
ANISOU 2309  CG  PRO A 705     8742  12467  10845    274    680   1223
ATOM   2310  CD  PRO A 705      32.678 -17.552  25.147  1.00 81.72           C  
ANISOU 2310  CD  PRO A 705     8250  12295  10504    338    830   1309
ATOM   2311  HA  PRO A 705      31.020 -18.618  22.577  1.00  0.00           H  
ATOM   2312  HB3 PRO A 705      30.177 -18.730  24.735  1.00  0.00           H  
ATOM   2313  HB2 PRO A 705      29.455 -17.191  24.293  1.00  0.00           H  
ATOM   2314  HG3 PRO A 705      30.972 -17.306  26.514  1.00  0.00           H  
ATOM   2315  HG2 PRO A 705      31.235 -15.975  25.393  1.00  0.00           H  
ATOM   2316  HD2 PRO A 705      33.425 -16.795  25.385  1.00  0.00           H  
ATOM   2317  HD3 PRO A 705      32.908 -18.460  25.704  1.00  0.00           H  
ATOM   2318  N   GLU A 706      31.061 -16.675  20.970  1.00 82.24           N  
ANISOU 2318  N   GLU A 706     9031  11940  10274    202    894   1070
ATOM   2319  CA  GLU A 706      30.866 -15.608  19.984  1.00 83.07           C  
ANISOU 2319  CA  GLU A 706     9268  12014  10281    101    913   1064
ATOM   2320  C   GLU A 706      29.376 -15.292  19.759  1.00 83.74           C  
ANISOU 2320  C   GLU A 706     9595  11915  10309     85    816    958
ATOM   2321  O   GLU A 706      28.517 -16.134  20.018  1.00 82.83           O  
ANISOU 2321  O   GLU A 706     9577  11705  10190    200    824    884
ATOM   2322  CB  GLU A 706      31.538 -16.010  18.656  1.00  0.00           C  
ATOM   2323  CG  GLU A 706      33.071 -16.134  18.754  1.00  0.00           C  
ATOM   2324  CD  GLU A 706      33.700 -16.450  17.397  1.00  0.00           C  
ATOM   2325  OE1 GLU A 706      33.694 -15.540  16.541  1.00  0.00           O  
ATOM   2326  OE2 GLU A 706      34.156 -17.603  17.229  1.00  0.00           O1-
ATOM   2327  HB2 GLU A 706      31.118 -16.955  18.306  1.00  0.00           H  
ATOM   2328  HB3 GLU A 706      31.293 -15.274  17.889  1.00  0.00           H  
ATOM   2329  HG2 GLU A 706      33.499 -15.200  19.120  1.00  0.00           H  
ATOM   2330  HG3 GLU A 706      33.352 -16.906  19.471  1.00  0.00           H  
ATOM   2331  H   GLU A 706      31.130 -17.612  20.601  1.00  0.00           H  
ATOM   2332  HA  GLU A 706      31.348 -14.695  20.342  1.00  0.00           H  
ATOM   2333  N   VAL A 707      29.118 -14.080  19.246  1.00 74.05           N  
ATOM   2334  CA  VAL A 707      27.789 -13.565  18.891  1.00 62.87           C  
ATOM   2335  C   VAL A 707      27.713 -13.188  17.390  1.00 59.18           C  
ATOM   2336  O   VAL A 707      26.845 -12.412  16.994  1.00 59.42           O  
ATOM   2337  CB  VAL A 707      27.423 -12.327  19.762  1.00  0.00           C  
ATOM   2338  CG1 VAL A 707      27.364 -12.679  21.258  1.00  0.00           C  
ATOM   2339  CG2 VAL A 707      28.326 -11.100  19.520  1.00  0.00           C  
ATOM   2340  HB  VAL A 707      26.407 -12.025  19.503  1.00  0.00           H  
ATOM   2341 HG11 VAL A 707      28.344 -12.956  21.648  1.00  0.00           H  
ATOM   2342 HG12 VAL A 707      27.006 -11.836  21.849  1.00  0.00           H  
ATOM   2343 HG13 VAL A 707      26.684 -13.511  21.438  1.00  0.00           H  
ATOM   2344 HG21 VAL A 707      28.105 -10.308  20.231  1.00  0.00           H  
ATOM   2345 HG22 VAL A 707      29.379 -11.356  19.628  1.00  0.00           H  
ATOM   2346 HG23 VAL A 707      28.189 -10.676  18.526  1.00  0.00           H  
ATOM   2347  H   VAL A 707      29.886 -13.450  19.067  1.00  0.00           H  
ATOM   2348  HA  VAL A 707      27.030 -14.333  19.048  1.00  0.00           H  
ATOM   2349  N   VAL A 708      28.623 -13.743  16.573  1.00 61.02           N  
ATOM   2350  CA  VAL A 708      28.741 -13.475  15.136  1.00 50.85           C  
ATOM   2351  C   VAL A 708      27.631 -14.115  14.266  1.00 46.91           C  
ATOM   2352  O   VAL A 708      27.485 -13.714  13.111  1.00 43.18           O  
ATOM   2353  CB  VAL A 708      30.120 -13.962  14.604  1.00  0.00           C  
ATOM   2354  CG1 VAL A 708      31.283 -13.198  15.262  1.00  0.00           C  
ATOM   2355  CG2 VAL A 708      30.346 -15.487  14.698  1.00  0.00           C  
ATOM   2356  HB  VAL A 708      30.172 -13.709  13.544  1.00  0.00           H  
ATOM   2357 HG11 VAL A 708      32.240 -13.487  14.826  1.00  0.00           H  
ATOM   2358 HG12 VAL A 708      31.342 -13.392  16.333  1.00  0.00           H  
ATOM   2359 HG13 VAL A 708      31.173 -12.122  15.125  1.00  0.00           H  
ATOM   2360 HG21 VAL A 708      31.351 -15.752  14.368  1.00  0.00           H  
ATOM   2361 HG22 VAL A 708      30.235 -15.850  15.720  1.00  0.00           H  
ATOM   2362 HG23 VAL A 708      29.650 -16.042  14.069  1.00  0.00           H  
ATOM   2363  H   VAL A 708      29.306 -14.378  16.958  1.00  0.00           H  
ATOM   2364  HA  VAL A 708      28.679 -12.395  14.990  1.00  0.00           H  
ATOM   2365  N   THR A 709      26.890 -15.088  14.822  1.00 80.19           N  
ANISOU 2365  N   THR A 709     9779  11122   9566    124    767    742
ATOM   2366  CA  THR A 709      25.911 -15.911  14.110  1.00 81.92           C  
ANISOU 2366  CA  THR A 709    10177  11311   9638    202    887    707
ATOM   2367  C   THR A 709      24.469 -15.550  14.514  1.00 86.71           C  
ANISOU 2367  C   THR A 709    11016  11755  10174    184    755    601
ATOM   2368  O   THR A 709      24.213 -15.248  15.682  1.00 85.07           O  
ANISOU 2368  O   THR A 709    10800  11464  10058    151    603    549
ATOM   2369  CB  THR A 709      26.137 -17.409  14.456  1.00  0.00           C  
ATOM   2370  OG1 THR A 709      27.441 -17.790  14.062  1.00  0.00           O  
ATOM   2371  CG2 THR A 709      25.154 -18.407  13.814  1.00  0.00           C  
ATOM   2372  HB  THR A 709      26.094 -17.530  15.538  1.00  0.00           H  
ATOM   2373  HG1 THR A 709      27.489 -17.767  13.103  1.00  0.00           H  
ATOM   2374 HG21 THR A 709      25.483 -19.435  13.965  1.00  0.00           H  
ATOM   2375 HG22 THR A 709      24.158 -18.332  14.250  1.00  0.00           H  
ATOM   2376 HG23 THR A 709      25.064 -18.246  12.739  1.00  0.00           H  
ATOM   2377  HA  THR A 709      26.018 -15.780  13.031  1.00  0.00           H  
ATOM   2378  H   THR A 709      27.051 -15.337  15.787  1.00  0.00           H  
ATOM   2379  N   ASP A 710      23.557 -15.648  13.531  1.00 85.42           N  
ANISOU 2379  N   ASP A 710    11057  11555   9844    206    816    571
ATOM   2380  CA  ASP A 710      22.109 -15.501  13.694  1.00 85.64           C  
ANISOU 2380  CA  ASP A 710    11320  11439   9780    185    687    473
ATOM   2381  C   ASP A 710      21.510 -16.917  13.790  1.00 92.71           C  
ANISOU 2381  C   ASP A 710    12330  12241  10654    301    731    374
ATOM   2382  O   ASP A 710      21.609 -17.684  12.831  1.00 93.89           O  
ANISOU 2382  O   ASP A 710    12545  12414  10714    415    912    370
ATOM   2383  CB  ASP A 710      21.427 -14.700  12.548  1.00  0.00           C  
ATOM   2384  CG  ASP A 710      22.180 -13.477  12.003  1.00  0.00           C  
ATOM   2385  OD1 ASP A 710      23.023 -12.902  12.722  1.00  0.00           O  
ATOM   2386  OD2 ASP A 710      21.830 -13.063  10.877  1.00  0.00           O1-
ATOM   2387  HB2 ASP A 710      21.244 -15.361  11.699  1.00  0.00           H  
ATOM   2388  HB3 ASP A 710      20.456 -14.352  12.902  1.00  0.00           H  
ATOM   2389  H   ASP A 710      23.862 -15.899  12.602  1.00  0.00           H  
ATOM   2390  HA  ASP A 710      21.901 -14.970  14.625  1.00  0.00           H  
ATOM   2391  N   TRP A 711      20.930 -17.247  14.953  1.00 90.53           N  
ANISOU 2391  N   TRP A 711    12073  11857  10469    274    574    300
ATOM   2392  CA  TRP A 711      20.415 -18.576  15.297  1.00 92.17           C  
ANISOU 2392  CA  TRP A 711    12406  11946  10670    351    581    201
ATOM   2393  C   TRP A 711      18.925 -18.724  14.963  1.00100.52           C  
ANISOU 2393  C   TRP A 711    13717  12878  11597    298    453    106
ATOM   2394  O   TRP A 711      18.202 -17.731  14.918  1.00 99.60           O  
ANISOU 2394  O   TRP A 711    13622  12750  11472    189    287    110
ATOM   2395  CB  TRP A 711      20.639 -18.824  16.801  1.00  0.00           C  
ATOM   2396  CG  TRP A 711      22.052 -18.651  17.267  1.00  0.00           C  
ATOM   2397  CD1 TRP A 711      22.518 -17.612  17.996  1.00  0.00           C  
ATOM   2398  CD2 TRP A 711      23.208 -19.492  16.979  1.00  0.00           C  
ATOM   2399  NE1 TRP A 711      23.876 -17.753  18.183  1.00  0.00           N  
ATOM   2400  CE2 TRP A 711      24.359 -18.890  17.570  1.00  0.00           C  
ATOM   2401  CE3 TRP A 711      23.407 -20.697  16.265  1.00  0.00           C  
ATOM   2402  CZ2 TRP A 711      25.641 -19.452  17.453  1.00  0.00           C  
ATOM   2403  CZ3 TRP A 711      24.689 -21.272  16.145  1.00  0.00           C  
ATOM   2404  CH2 TRP A 711      25.807 -20.649  16.734  1.00  0.00           C  
ATOM   2405  HB2 TRP A 711      20.007 -18.155  17.386  1.00  0.00           H  
ATOM   2406  HB3 TRP A 711      20.329 -19.836  17.061  1.00  0.00           H  
ATOM   2407  HD1 TRP A 711      21.906 -16.800  18.360  1.00  0.00           H  
ATOM   2408  HE1 TRP A 711      24.426 -17.081  18.706  1.00  0.00           H  
ATOM   2409  HE3 TRP A 711      22.562 -21.183  15.799  1.00  0.00           H  
ATOM   2410  HZ2 TRP A 711      26.490 -18.955  17.891  1.00  0.00           H  
ATOM   2411  HZ3 TRP A 711      24.816 -22.189  15.589  1.00  0.00           H  
ATOM   2412  HH2 TRP A 711      26.788 -21.086  16.627  1.00  0.00           H  
ATOM   2413  H   TRP A 711      20.863 -16.553  15.688  1.00  0.00           H  
ATOM   2414  HA  TRP A 711      20.974 -19.329  14.738  1.00  0.00           H  
ATOM   2415  N   HIS A 712      18.482 -19.982  14.798  1.00100.63           N  
ANISOU 2415  N   HIS A 712    13932  12794  11510    378    520     18
ATOM   2416  CA  HIS A 712      17.104 -20.366  14.465  1.00102.17           C  
ANISOU 2416  CA  HIS A 712    14394  12864  11562    329    398    -83
ATOM   2417  C   HIS A 712      16.125 -20.345  15.669  1.00110.19           C  
ANISOU 2417  C   HIS A 712    15503  13726  12637    332    322   -192
ATOM   2418  O   HIS A 712      15.054 -20.945  15.581  1.00111.18           O  
ANISOU 2418  O   HIS A 712    15864  13750  12629    395    388   -277
ATOM   2419  CB  HIS A 712      17.155 -21.741  13.759  1.00  0.00           C  
ATOM   2420  CG  HIS A 712      15.976 -22.057  12.870  1.00  0.00           C  
ATOM   2421  ND1 HIS A 712      15.106 -23.104  13.137  1.00  0.00           N1+
ATOM   2422  CD2 HIS A 712      15.639 -21.565  11.622  1.00  0.00           C  
ATOM   2423  CE1 HIS A 712      14.255 -23.176  12.115  1.00  0.00           C  
ATOM   2424  NE2 HIS A 712      14.532 -22.270  11.180  1.00  0.00           N  
ATOM   2425  HB2 HIS A 712      18.031 -21.784  13.110  1.00  0.00           H  
ATOM   2426  HB3 HIS A 712      17.290 -22.540  14.490  1.00  0.00           H  
ATOM   2427  HD1 HIS A 712      15.110 -23.695  13.957  1.00  0.00           H  
ATOM   2428  HD2 HIS A 712      16.076 -20.782  11.020  1.00  0.00           H  
ATOM   2429  HE1 HIS A 712      13.447 -23.889  12.048  1.00  0.00           H  
ATOM   2430  H   HIS A 712      19.140 -20.744  14.879  1.00  0.00           H  
ATOM   2431  HA  HIS A 712      16.737 -19.633  13.743  1.00  0.00           H  
ATOM   2432  HE2 HIS A 712      14.039 -22.127  10.309  1.00  0.00           H  
ATOM   2433  N   MET A 713      16.494 -19.650  16.762  1.00108.87           N  
ANISOU 2433  N   MET A 713    15170  13531  12663    262    193   -191
ATOM   2434  CA  MET A 713      15.713 -19.457  17.994  1.00110.07           C  
ANISOU 2434  CA  MET A 713    15418  13531  12872    240    117   -288
ATOM   2435  C   MET A 713      14.388 -18.693  17.781  1.00117.55           C  
ANISOU 2435  C   MET A 713    16562  14376  13725    122    -90   -381
ATOM   2436  O   MET A 713      13.449 -18.896  18.548  1.00119.71           O  
ANISOU 2436  O   MET A 713    17064  14516  13904    129    -98   -482
ATOM   2437  CB  MET A 713      16.586 -18.717  19.028  1.00  0.00           C  
ATOM   2438  CG  MET A 713      17.856 -19.465  19.461  1.00  0.00           C  
ATOM   2439  SD  MET A 713      19.070 -18.392  20.275  1.00  0.00           S  
ATOM   2440  CE  MET A 713      20.374 -19.603  20.606  1.00  0.00           C  
ATOM   2441  HB2 MET A 713      16.873 -17.748  18.625  1.00  0.00           H  
ATOM   2442  HB3 MET A 713      15.996 -18.503  19.921  1.00  0.00           H  
ATOM   2443  HG2 MET A 713      17.591 -20.277  20.139  1.00  0.00           H  
ATOM   2444  HG3 MET A 713      18.349 -19.923  18.604  1.00  0.00           H  
ATOM   2445  HE1 MET A 713      21.233 -19.114  21.066  1.00  0.00           H  
ATOM   2446  HE2 MET A 713      20.009 -20.375  21.283  1.00  0.00           H  
ATOM   2447  HE3 MET A 713      20.704 -20.075  19.681  1.00  0.00           H  
ATOM   2448  H   MET A 713      17.385 -19.174  16.741  1.00  0.00           H  
ATOM   2449  HA  MET A 713      15.463 -20.443  18.388  1.00  0.00           H  
ATOM   2450  N   LEU A 714      14.337 -17.866  16.725  1.00113.54           N  
ANISOU 2450  N   LEU A 714    15980  13932  13230     20   -258   -345
ATOM   2451  CA  LEU A 714      13.131 -17.262  16.165  1.00114.06           C  
ANISOU 2451  CA  LEU A 714    16200  13933  13205    -88   -478   -410
ATOM   2452  C   LEU A 714      13.111 -17.700  14.686  1.00119.54           C  
ANISOU 2452  C   LEU A 714    17151  14626  13642    -46   -423   -432
ATOM   2453  O   LEU A 714      13.733 -17.015  13.879  1.00118.72           O  
ANISOU 2453  O   LEU A 714    17015  14626  13469     28   -264   -353
ATOM   2454  CB  LEU A 714      13.205 -15.721  16.320  1.00  0.00           C  
ATOM   2455  CG  LEU A 714      13.117 -15.211  17.778  1.00  0.00           C  
ATOM   2456  CD1 LEU A 714      13.384 -13.693  17.849  1.00  0.00           C  
ATOM   2457  CD2 LEU A 714      11.794 -15.601  18.471  1.00  0.00           C  
ATOM   2458  HB2 LEU A 714      14.136 -15.362  15.877  1.00  0.00           H  
ATOM   2459  HB3 LEU A 714      12.403 -15.260  15.741  1.00  0.00           H  
ATOM   2460  HG  LEU A 714      13.922 -15.687  18.337  1.00  0.00           H  
ATOM   2461 HD11 LEU A 714      14.150 -13.468  18.592  1.00  0.00           H  
ATOM   2462 HD12 LEU A 714      13.738 -13.301  16.896  1.00  0.00           H  
ATOM   2463 HD13 LEU A 714      12.496 -13.120  18.114  1.00  0.00           H  
ATOM   2464 HD21 LEU A 714      11.950 -16.435  19.155  1.00  0.00           H  
ATOM   2465 HD22 LEU A 714      11.373 -14.786  19.061  1.00  0.00           H  
ATOM   2466 HD23 LEU A 714      11.030 -15.905  17.755  1.00  0.00           H  
ATOM   2467  H   LEU A 714      15.171 -17.751  16.167  1.00  0.00           H  
ATOM   2468  HA  LEU A 714      12.233 -17.611  16.671  1.00  0.00           H  
ATOM   2469  N   PRO A 715      12.503 -18.871  14.364  1.00118.00           N  
ANISOU 2469  N   PRO A 715    17216  14317  13301   -101   -555   -538
ATOM   2470  CA  PRO A 715      12.707 -19.593  13.086  1.00119.49           C  
ANISOU 2470  CA  PRO A 715    17697  14486  13218    -64   -514   -574
ATOM   2471  C   PRO A 715      12.662 -18.827  11.751  1.00122.64           C  
ANISOU 2471  C   PRO A 715    18079  14988  13532   -102   -599   -490
ATOM   2472  O   PRO A 715      13.433 -19.173  10.856  1.00123.70           O  
ANISOU 2472  O   PRO A 715    18384  15155  13460    -43   -479   -468
ATOM   2473  CD  PRO A 715      11.704 -19.694  15.281  1.00  0.00           C  
ATOM   2474  CB  PRO A 715      11.640 -20.694  13.122  1.00  0.00           C  
ATOM   2475  CG  PRO A 715      11.545 -21.044  14.592  1.00  0.00           C  
ATOM   2476  HD3 PRO A 715      12.163 -19.831  16.259  1.00  0.00           H  
ATOM   2477  HD2 PRO A 715      10.732 -19.218  15.420  1.00  0.00           H  
ATOM   2478  HB2 PRO A 715      10.678 -20.309  12.776  1.00  0.00           H  
ATOM   2479  HB3 PRO A 715      11.892 -21.555  12.505  1.00  0.00           H  
ATOM   2480  HG3 PRO A 715      12.387 -21.687  14.852  1.00  0.00           H  
ATOM   2481  HG2 PRO A 715      10.626 -21.565  14.861  1.00  0.00           H  
ATOM   2482  HA  PRO A 715      13.691 -20.058  13.168  1.00  0.00           H  
ATOM   2483  N   THR A 716      11.768 -17.832  11.630  1.00116.84           N  
ANISOU 2483  N   THR A 716    17146  14298  12950   -193   -794   -439
ATOM   2484  CA  THR A 716      11.536 -17.090  10.388  1.00116.33           C  
ANISOU 2484  CA  THR A 716    17069  14311  12820   -228   -896   -356
ATOM   2485  C   THR A 716      12.424 -15.835  10.246  1.00117.25           C  
ANISOU 2485  C   THR A 716    16902  14544  13102   -211   -817   -230
ATOM   2486  O   THR A 716      12.753 -15.485   9.113  1.00117.17           O  
ANISOU 2486  O   THR A 716    16916  14604  13000   -203   -778   -144
ATOM   2487  CB  THR A 716      10.048 -16.660  10.279  1.00  0.00           C  
ATOM   2488  OG1 THR A 716       9.669 -15.741  11.289  1.00  0.00           O  
ATOM   2489  CG2 THR A 716       9.075 -17.849  10.319  1.00  0.00           C  
ATOM   2490  HB  THR A 716       9.903 -16.151   9.325  1.00  0.00           H  
ATOM   2491  HG1 THR A 716       9.979 -14.859  11.048  1.00  0.00           H  
ATOM   2492 HG21 THR A 716       9.308 -18.570   9.536  1.00  0.00           H  
ATOM   2493 HG22 THR A 716       9.111 -18.372  11.275  1.00  0.00           H  
ATOM   2494 HG23 THR A 716       8.047 -17.518  10.165  1.00  0.00           H  
ATOM   2495  H   THR A 716      11.160 -17.599  12.402  1.00  0.00           H  
ATOM   2496  HA  THR A 716      11.752 -17.740   9.537  1.00  0.00           H  
ATOM   2497  N   GLU A 717      12.800 -15.192  11.366  1.00110.36           N  
ANISOU 2497  N   GLU A 717    15783  13686  12464   -215   -798   -218
ATOM   2498  CA  GLU A 717      13.571 -13.942  11.371  1.00107.26           C  
ANISOU 2498  CA  GLU A 717    15132  13390  12230   -208   -742   -113
ATOM   2499  C   GLU A 717      15.065 -14.178  11.630  1.00107.97           C  
ANISOU 2499  C   GLU A 717    15139  13552  12332   -121   -477    -60
ATOM   2500  O   GLU A 717      15.887 -13.441  11.088  1.00108.14           O  
ANISOU 2500  O   GLU A 717    15178  13538  12373    -61   -355   -110
ATOM   2501  CB  GLU A 717      13.021 -12.984  12.459  1.00107.48           C  
ANISOU 2501  CB  GLU A 717    14944  13400  12494   -258   -870   -125
ATOM   2502  CG  GLU A 717      11.497 -12.744  12.448  1.00119.81           C  
ANISOU 2502  CG  GLU A 717    16358  15012  14154   -301  -1009    -51
ATOM   2503  CD  GLU A 717      10.962 -12.285  11.092  1.00141.19           C  
ANISOU 2503  CD  GLU A 717    18972  17677  16997   -367  -1234    -88
ATOM   2504  OE1 GLU A 717      11.465 -11.259  10.586  1.00131.30           O  
ANISOU 2504  OE1 GLU A 717    17690  16365  15832   -395  -1264   -160
ATOM   2505  OE2 GLU A 717      10.089 -12.999  10.552  1.00135.43           O1-
ANISOU 2505  OE2 GLU A 717    18189  16972  16295   -389  -1374    -37
ATOM   2506  H   GLU A 717      12.506 -15.543  12.266  1.00  0.00           H  
ATOM   2507  HA  GLU A 717      13.482 -13.446  10.403  1.00  0.00           H  
ATOM   2508  HB3 GLU A 717      13.525 -12.020  12.366  1.00  0.00           H  
ATOM   2509  HB2 GLU A 717      13.293 -13.357  13.448  1.00  0.00           H  
ATOM   2510  HG3 GLU A 717      11.243 -11.986  13.189  1.00  0.00           H  
ATOM   2511  HG2 GLU A 717      10.974 -13.651  12.753  1.00  0.00           H  
ATOM   2512  N   ALA A 718      15.358 -15.171  12.487  1.00101.21           N  
ANISOU 2512  N   ALA A 718    14199  12794  11462   -118   -395     44
ATOM   2513  CA  ALA A 718      16.609 -15.444  13.196  1.00 98.30           C  
ANISOU 2513  CA  ALA A 718    13708  12523  11120    -55   -164    118
ATOM   2514  C   ALA A 718      16.849 -14.470  14.368  1.00 95.18           C  
ANISOU 2514  C   ALA A 718    13043  12178  10943    -84   -197    173
ATOM   2515  O   ALA A 718      16.182 -13.440  14.478  1.00 93.06           O  
ANISOU 2515  O   ALA A 718    12712  11909  10740   -151   -345    205
ATOM   2516  CB  ALA A 718      17.809 -15.555  12.238  1.00  0.00           C  
ATOM   2517  HB1 ALA A 718      17.583 -16.212  11.398  1.00  0.00           H  
ATOM   2518  HB2 ALA A 718      18.100 -14.588  11.834  1.00  0.00           H  
ATOM   2519  HB3 ALA A 718      18.678 -15.973  12.747  1.00  0.00           H  
ATOM   2520  H   ALA A 718      14.584 -15.731  12.821  1.00  0.00           H  
ATOM   2521  HA  ALA A 718      16.450 -16.427  13.636  1.00  0.00           H  
ATOM   2522  N   LEU A 719      17.775 -14.853  15.259  1.00 88.71           N  
ANISOU 2522  N   LEU A 719    12079  11393  10231    -25    -65    182
ATOM   2523  CA  LEU A 719      18.066 -14.165  16.515  1.00 86.10           C  
ANISOU 2523  CA  LEU A 719    11516  11106  10091    -48    -94    227
ATOM   2524  C   LEU A 719      19.548 -14.335  16.853  1.00 85.07           C  
ANISOU 2524  C   LEU A 719    11234  11099   9991    -26     60    325
ATOM   2525  O   LEU A 719      20.011 -15.470  16.957  1.00 85.50           O  
ANISOU 2525  O   LEU A 719    11291  11205   9989     51    233    342
ATOM   2526  CB  LEU A 719      17.151 -14.741  17.625  1.00  0.00           C  
ATOM   2527  CG  LEU A 719      17.472 -14.317  19.082  1.00  0.00           C  
ATOM   2528  CD1 LEU A 719      17.317 -12.798  19.296  1.00  0.00           C  
ATOM   2529  CD2 LEU A 719      16.642 -15.136  20.085  1.00  0.00           C  
ATOM   2530  HB2 LEU A 719      16.115 -14.494  17.395  1.00  0.00           H  
ATOM   2531  HB3 LEU A 719      17.212 -15.827  17.567  1.00  0.00           H  
ATOM   2532  HG  LEU A 719      18.511 -14.567  19.303  1.00  0.00           H  
ATOM   2533 HD11 LEU A 719      16.716 -12.544  20.167  1.00  0.00           H  
ATOM   2534 HD12 LEU A 719      18.291 -12.328  19.433  1.00  0.00           H  
ATOM   2535 HD13 LEU A 719      16.842 -12.320  18.443  1.00  0.00           H  
ATOM   2536 HD21 LEU A 719      17.288 -15.770  20.692  1.00  0.00           H  
ATOM   2537 HD22 LEU A 719      16.066 -14.515  20.769  1.00  0.00           H  
ATOM   2538 HD23 LEU A 719      15.932 -15.792  19.583  1.00  0.00           H  
ATOM   2539  H   LEU A 719      18.266 -15.726  15.115  1.00  0.00           H  
ATOM   2540  HA  LEU A 719      17.858 -13.102  16.398  1.00  0.00           H  
ATOM   2541  N   VAL A 720      20.247 -13.216  17.089  1.00 76.74           N  
ANISOU 2541  N   VAL A 720    10039  10090   9028    -92     -5    388
ATOM   2542  CA  VAL A 720      21.636 -13.220  17.546  1.00 75.21           C  
ANISOU 2542  CA  VAL A 720     9682  10010   8882    -96    111    477
ATOM   2543  C   VAL A 720      21.696 -13.438  19.071  1.00 77.62           C  
ANISOU 2543  C   VAL A 720     9820  10327   9344    -64    111    471
ATOM   2544  O   VAL A 720      20.967 -12.778  19.814  1.00 75.80           O  
ANISOU 2544  O   VAL A 720     9537  10047   9215   -104    -16    449
ATOM   2545  CB  VAL A 720      22.350 -11.885  17.204  1.00  0.00           C  
ATOM   2546  CG1 VAL A 720      23.809 -11.833  17.695  1.00  0.00           C  
ATOM   2547  CG2 VAL A 720      22.324 -11.616  15.692  1.00  0.00           C  
ATOM   2548  HB  VAL A 720      21.813 -11.072  17.688  1.00  0.00           H  
ATOM   2549 HG11 VAL A 720      24.316 -10.932  17.349  1.00  0.00           H  
ATOM   2550 HG12 VAL A 720      23.888 -11.843  18.781  1.00  0.00           H  
ATOM   2551 HG13 VAL A 720      24.359 -12.695  17.320  1.00  0.00           H  
ATOM   2552 HG21 VAL A 720      21.308 -11.529  15.307  1.00  0.00           H  
ATOM   2553 HG22 VAL A 720      22.846 -10.693  15.439  1.00  0.00           H  
ATOM   2554 HG23 VAL A 720      22.817 -12.430  15.165  1.00  0.00           H  
ATOM   2555  H   VAL A 720      19.798 -12.312  17.015  1.00  0.00           H  
ATOM   2556  HA  VAL A 720      22.171 -14.030  17.047  1.00  0.00           H  
ATOM   2557  N   HIS A 721      22.585 -14.349  19.496  1.00 74.77           N  
ANISOU 2557  N   HIS A 721     9383  10029   8998     19    257    490
ATOM   2558  CA  HIS A 721      22.817 -14.706  20.895  1.00 73.91           C  
ANISOU 2558  CA  HIS A 721     9131   9933   9020     65    269    492
ATOM   2559  C   HIS A 721      24.205 -15.361  21.055  1.00 77.53           C  
ANISOU 2559  C   HIS A 721     9434  10527   9498    113    408    577
ATOM   2560  O   HIS A 721      24.860 -15.686  20.062  1.00 77.34           O  
ANISOU 2560  O   HIS A 721     9409  10585   9391    114    510    628
ATOM   2561  CB  HIS A 721      21.661 -15.610  21.406  1.00  0.00           C  
ATOM   2562  CG  HIS A 721      21.697 -15.920  22.885  1.00  0.00           C  
ATOM   2563  ND1 HIS A 721      21.682 -14.933  23.858  1.00  0.00           N  
ATOM   2564  CD2 HIS A 721      21.815 -17.110  23.569  1.00  0.00           C  
ATOM   2565  CE1 HIS A 721      21.806 -15.542  25.039  1.00  0.00           C  
ATOM   2566  NE2 HIS A 721      21.889 -16.864  24.942  1.00  0.00           N  
ATOM   2567  HB2 HIS A 721      20.695 -15.146  21.201  1.00  0.00           H  
ATOM   2568  HB3 HIS A 721      21.662 -16.554  20.859  1.00  0.00           H  
ATOM   2569  HD1 HIS A 721      21.608 -13.937  23.706  1.00  0.00           H  
ATOM   2570  HD2 HIS A 721      21.881 -18.116  23.183  1.00  0.00           H  
ATOM   2571  HE1 HIS A 721      21.849 -15.011  25.979  1.00  0.00           H  
ATOM   2572  H   HIS A 721      23.166 -14.829  18.823  1.00  0.00           H  
ATOM   2573  HA  HIS A 721      22.833 -13.781  21.476  1.00  0.00           H  
ATOM   2574  N   CYS A 722      24.613 -15.544  22.321  1.00 74.22           N  
ANISOU 2574  N   CYS A 722     8879  10135   9186    154    412    595
ATOM   2575  CA  CYS A 722      25.813 -16.250  22.776  1.00 74.77           C  
ANISOU 2575  CA  CYS A 722     8786  10339   9286    211    524    676
ATOM   2576  C   CYS A 722      25.851 -17.706  22.278  1.00 78.82           C  
ANISOU 2576  C   CYS A 722     9343  10848   9757    367    674    660
ATOM   2577  O   CYS A 722      24.877 -18.437  22.470  1.00 77.33           O  
ANISOU 2577  O   CYS A 722     9281  10535   9564    427    662    583
ATOM   2578  CB  CYS A 722      25.821 -16.239  24.321  1.00 74.32           C  
ANISOU 2578  CB  CYS A 722     8582  10312   9345    193    453    706
ATOM   2579  SG  CYS A 722      25.729 -14.605  25.109  1.00 77.40           S  
ANISOU 2579  SG  CYS A 722     8913  10724   9770     25    313    738
ATOM   2580  H   CYS A 722      24.000 -15.240  23.065  1.00  0.00           H  
ATOM   2581  HA  CYS A 722      26.689 -15.716  22.405  1.00  0.00           H  
ATOM   2582  HB3 CYS A 722      26.715 -16.739  24.693  1.00  0.00           H  
ATOM   2583  HB2 CYS A 722      24.972 -16.813  24.696  1.00  0.00           H  
ATOM   2584  N   ARG A 723      26.979 -18.102  21.667  1.00 77.45           N  
ANISOU 2584  N   ARG A 723     9068  10807   9554    430    816    734
ATOM   2585  CA  ARG A 723      27.217 -19.466  21.197  1.00 79.49           C  
ANISOU 2585  CA  ARG A 723     9363  11074   9764    598    983    729
ATOM   2586  C   ARG A 723      27.587 -20.395  22.365  1.00 85.25           C  
ANISOU 2586  C   ARG A 723    10011  11796  10584    733   1015    739
ATOM   2587  O   ARG A 723      28.427 -20.034  23.187  1.00 86.55           O  
ANISOU 2587  O   ARG A 723    10177  11986  10723    893   1165    753
ATOM   2588  CB  ARG A 723      28.314 -19.449  20.114  1.00  0.00           C  
ATOM   2589  CG  ARG A 723      28.516 -20.808  19.410  1.00  0.00           C  
ATOM   2590  CD  ARG A 723      29.515 -20.741  18.249  1.00  0.00           C  
ATOM   2591  NE  ARG A 723      30.882 -20.529  18.742  1.00  0.00           N  
ATOM   2592  CZ  ARG A 723      31.871 -19.883  18.105  1.00  0.00           C  
ATOM   2593  NH1 ARG A 723      31.710 -19.360  16.881  1.00  0.00           N  
ATOM   2594  NH2 ARG A 723      33.049 -19.738  18.720  1.00  0.00           N1+
ATOM   2595  HB2 ARG A 723      28.047 -18.703  19.367  1.00  0.00           H  
ATOM   2596  HB3 ARG A 723      29.257 -19.107  20.542  1.00  0.00           H  
ATOM   2597  HG2 ARG A 723      28.913 -21.498  20.154  1.00  0.00           H  
ATOM   2598  HG3 ARG A 723      27.576 -21.243  19.068  1.00  0.00           H  
ATOM   2599  HD2 ARG A 723      29.424 -21.566  17.542  1.00  0.00           H  
ATOM   2600  HD3 ARG A 723      29.273 -19.836  17.691  1.00  0.00           H  
ATOM   2601  HE  ARG A 723      31.086 -20.928  19.647  1.00  0.00           H  
ATOM   2602 HH12 ARG A 723      32.465 -18.821  16.470  1.00  0.00           H  
ATOM   2603 HH11 ARG A 723      30.827 -19.435  16.398  1.00  0.00           H  
ATOM   2604 HH22 ARG A 723      33.759 -19.158  18.277  1.00  0.00           H  
ATOM   2605 HH21 ARG A 723      33.203 -20.073  19.660  1.00  0.00           H  
ATOM   2606  H   ARG A 723      27.725 -17.438  21.509  1.00  0.00           H  
ATOM   2607  HA  ARG A 723      26.297 -19.829  20.733  1.00  0.00           H  
ATOM   2608  N   THR A 724      26.960 -21.580  22.387  1.00 81.15           N  
ANISOU 2608  N   THR A 724     9437  11234  10161    680    884    732
ATOM   2609  CA  THR A 724      27.112 -22.605  23.425  1.00 80.80           C  
ANISOU 2609  CA  THR A 724     9333  11169  10198    790    892    747
ATOM   2610  C   THR A 724      27.528 -23.976  22.828  1.00 85.22           C  
ANISOU 2610  C   THR A 724    10074  11589  10718    932    983    677
ATOM   2611  O   THR A 724      27.473 -24.985  23.531  1.00 85.84           O  
ANISOU 2611  O   THR A 724    10341  11516  10757    881    928    583
ATOM   2612  CB  THR A 724      25.774 -22.759  24.200  1.00 87.09           C  
ANISOU 2612  CB  THR A 724    10101  11910  11077    687    736    732
ATOM   2613  OG1 THR A 724      24.741 -23.313  23.402  1.00 89.26           O  
ANISOU 2613  OG1 THR A 724    10265  12282  11367    544    649    776
ATOM   2614  CG2 THR A 724      25.271 -21.462  24.853  1.00 84.53           C  
ANISOU 2614  CG2 THR A 724     9694  11593  10829    786    741    774
ATOM   2615  H   THR A 724      26.264 -21.782  21.684  1.00  0.00           H  
ATOM   2616  HA  THR A 724      27.894 -22.324  24.132  1.00  0.00           H  
ATOM   2617  HB  THR A 724      25.936 -23.461  25.011  1.00  0.00           H  
ATOM   2618  HG1 THR A 724      23.953 -23.397  23.944  1.00  0.00           H  
ATOM   2619 HG21 THR A 724      26.034 -21.032  25.502  1.00  0.00           H  
ATOM   2620 HG22 THR A 724      25.002 -20.710  24.110  1.00  0.00           H  
ATOM   2621 HG23 THR A 724      24.388 -21.648  25.465  1.00  0.00           H  
ATOM   2622  N   ARG A 725      27.947 -23.973  21.548  1.00 74.05           N  
ATOM   2623  CA  ARG A 725      28.264 -25.118  20.686  1.00 62.87           C  
ATOM   2624  C   ARG A 725      29.242 -26.162  21.266  1.00 59.18           C  
ATOM   2625  O   ARG A 725      29.041 -27.352  21.028  1.00 59.42           O  
ATOM   2626  CB  ARG A 725      28.770 -24.542  19.342  1.00  0.00           C  
ATOM   2627  CG  ARG A 725      29.138 -25.565  18.245  1.00  0.00           C  
ATOM   2628  CD  ARG A 725      29.788 -24.910  17.016  1.00  0.00           C  
ATOM   2629  NE  ARG A 725      31.143 -24.422  17.318  1.00  0.00           N  
ATOM   2630  CZ  ARG A 725      31.843 -23.521  16.608  1.00  0.00           C  
ATOM   2631  NH1 ARG A 725      31.340 -22.957  15.500  1.00  0.00           N  
ATOM   2632  NH2 ARG A 725      33.071 -23.178  17.017  1.00  0.00           N1+
ATOM   2633  HB2 ARG A 725      28.011 -23.869  18.941  1.00  0.00           H  
ATOM   2634  HB3 ARG A 725      29.642 -23.918  19.545  1.00  0.00           H  
ATOM   2635  HG2 ARG A 725      29.887 -26.242  18.657  1.00  0.00           H  
ATOM   2636  HG3 ARG A 725      28.295 -26.195  17.959  1.00  0.00           H  
ATOM   2637  HD2 ARG A 725      29.732 -25.529  16.120  1.00  0.00           H  
ATOM   2638  HD3 ARG A 725      29.216 -24.007  16.800  1.00  0.00           H  
ATOM   2639  HE  ARG A 725      31.599 -24.867  18.102  1.00  0.00           H  
ATOM   2640 HH12 ARG A 725      31.883 -22.293  14.969  1.00  0.00           H  
ATOM   2641 HH11 ARG A 725      30.425 -23.225  15.168  1.00  0.00           H  
ATOM   2642 HH22 ARG A 725      33.614 -22.505  16.496  1.00  0.00           H  
ATOM   2643 HH21 ARG A 725      33.473 -23.600  17.842  1.00  0.00           H  
ATOM   2644  H   ARG A 725      27.983 -23.078  21.083  1.00  0.00           H  
ATOM   2645  HA  ARG A 725      27.319 -25.633  20.499  1.00  0.00           H  
ATOM   2646  N   SER A 726      30.282 -25.709  21.988  1.00 61.02           N  
ATOM   2647  CA  SER A 726      31.352 -26.558  22.527  1.00 50.85           C  
ATOM   2648  C   SER A 726      30.947 -27.454  23.716  1.00 46.91           C  
ATOM   2649  O   SER A 726      31.698 -28.375  24.035  1.00 43.18           O  
ATOM   2650  CB  SER A 726      32.559 -25.665  22.874  1.00  0.00           C  
ATOM   2651  OG  SER A 726      32.315 -24.849  24.005  1.00  0.00           O  
ATOM   2652  HB2 SER A 726      33.429 -26.287  23.091  1.00  0.00           H  
ATOM   2653  HB3 SER A 726      32.833 -25.036  22.026  1.00  0.00           H  
ATOM   2654  HG  SER A 726      33.116 -24.355  24.196  1.00  0.00           H  
ATOM   2655  H   SER A 726      30.372 -24.719  22.168  1.00  0.00           H  
ATOM   2656  HA  SER A 726      31.667 -27.227  21.724  1.00  0.00           H  
ATOM   2657  N   TRP A 727      29.798 -27.156  24.348  1.00 77.70           N  
ANISOU 2657  N   TRP A 727     9514  10237   9773   1403   1221    570
ATOM   2658  CA  TRP A 727      29.237 -27.768  25.556  1.00 76.71           C  
ANISOU 2658  CA  TRP A 727     9474   9959   9713   1428   1176    547
ATOM   2659  C   TRP A 727      30.011 -27.443  26.844  1.00 81.14           C  
ANISOU 2659  C   TRP A 727     9850  10624  10355   1538   1196    660
ATOM   2660  O   TRP A 727      29.399 -26.937  27.778  1.00 79.65           O  
ANISOU 2660  O   TRP A 727     9625  10400  10238   1477   1101    680
ATOM   2661  CB  TRP A 727      28.961 -29.283  25.407  1.00  0.00           C  
ATOM   2662  CG  TRP A 727      28.306 -29.918  26.602  1.00  0.00           C  
ATOM   2663  CD1 TRP A 727      28.942 -30.597  27.586  1.00  0.00           C  
ATOM   2664  CD2 TRP A 727      26.911 -29.824  27.021  1.00  0.00           C  
ATOM   2665  NE1 TRP A 727      28.039 -30.939  28.571  1.00  0.00           N  
ATOM   2666  CE2 TRP A 727      26.769 -30.485  28.279  1.00  0.00           C  
ATOM   2667  CE3 TRP A 727      25.750 -29.231  26.473  1.00  0.00           C  
ATOM   2668  CZ2 TRP A 727      25.539 -30.555  28.957  1.00  0.00           C  
ATOM   2669  CZ3 TRP A 727      24.513 -29.291  27.144  1.00  0.00           C  
ATOM   2670  CH2 TRP A 727      24.405 -29.950  28.385  1.00  0.00           C  
ATOM   2671  HB2 TRP A 727      28.306 -29.445  24.551  1.00  0.00           H  
ATOM   2672  HB3 TRP A 727      29.880 -29.830  25.193  1.00  0.00           H  
ATOM   2673  HD1 TRP A 727      30.001 -30.810  27.594  1.00  0.00           H  
ATOM   2674  HE1 TRP A 727      28.304 -31.451  29.400  1.00  0.00           H  
ATOM   2675  HE3 TRP A 727      25.814 -28.721  25.524  1.00  0.00           H  
ATOM   2676  HZ2 TRP A 727      25.467 -31.054  29.912  1.00  0.00           H  
ATOM   2677  HZ3 TRP A 727      23.645 -28.825  26.703  1.00  0.00           H  
ATOM   2678  HH2 TRP A 727      23.455 -29.989  28.897  1.00  0.00           H  
ATOM   2679  HA  TRP A 727      28.263 -27.291  25.668  1.00  0.00           H  
ATOM   2680  H   TRP A 727      29.251 -26.389  23.980  1.00  0.00           H  
ATOM   2681  N   VAL A 728      31.319 -27.744  26.889  1.00 79.04           N  
ANISOU 2681  N   VAL A 728     9455  10501  10076   1697   1316    740
ATOM   2682  CA  VAL A 728      32.195 -27.596  28.058  1.00 79.30           C  
ANISOU 2682  CA  VAL A 728     9287  10665  10180   1816   1329    859
ATOM   2683  C   VAL A 728      32.311 -26.162  28.629  1.00 81.83           C  
ANISOU 2683  C   VAL A 728     9412  11122  10556   1650   1182    915
ATOM   2684  O   VAL A 728      32.660 -26.014  29.800  1.00 81.22           O  
ANISOU 2684  O   VAL A 728     9275  11046  10537   1660   1109    965
ATOM   2685  CB  VAL A 728      33.624 -28.120  27.751  1.00  0.00           C  
ATOM   2686  CG1 VAL A 728      33.627 -29.642  27.532  1.00  0.00           C  
ATOM   2687  CG2 VAL A 728      34.332 -27.397  26.584  1.00  0.00           C  
ATOM   2688  HB  VAL A 728      34.234 -27.953  28.640  1.00  0.00           H  
ATOM   2689 HG11 VAL A 728      33.045 -29.924  26.654  1.00  0.00           H  
ATOM   2690 HG12 VAL A 728      34.642 -30.015  27.389  1.00  0.00           H  
ATOM   2691 HG13 VAL A 728      33.208 -30.163  28.393  1.00  0.00           H  
ATOM   2692 HG21 VAL A 728      34.422 -26.325  26.754  1.00  0.00           H  
ATOM   2693 HG22 VAL A 728      35.341 -27.783  26.443  1.00  0.00           H  
ATOM   2694 HG23 VAL A 728      33.798 -27.534  25.644  1.00  0.00           H  
ATOM   2695  H   VAL A 728      31.748 -28.150  26.067  1.00  0.00           H  
ATOM   2696  HA  VAL A 728      31.765 -28.211  28.849  1.00  0.00           H  
ATOM   2697  N   SER A 729      31.982 -25.150  27.809  1.00 77.30           N  
ANISOU 2697  N   SER A 729     8772  10644   9955   1498   1139    901
ATOM   2698  CA  SER A 729      31.939 -23.734  28.169  1.00 75.37           C  
ANISOU 2698  CA  SER A 729     8374  10513   9751   1327   1003    940
ATOM   2699  C   SER A 729      30.702 -23.301  28.994  1.00 77.31           C  
ANISOU 2699  C   SER A 729     8698  10638  10037   1213    872    897
ATOM   2700  O   SER A 729      30.709 -22.168  29.474  1.00 76.40           O  
ANISOU 2700  O   SER A 729     8462  10605   9960   1116    767    939
ATOM   2701  CB  SER A 729      32.094 -22.905  26.873  1.00  0.00           C  
ATOM   2702  OG  SER A 729      30.969 -23.021  26.019  1.00  0.00           O  
ATOM   2703  HB2 SER A 729      32.229 -21.850  27.107  1.00  0.00           H  
ATOM   2704  HB3 SER A 729      32.990 -23.210  26.330  1.00  0.00           H  
ATOM   2705  HG  SER A 729      31.108 -23.769  25.430  1.00  0.00           H  
ATOM   2706  H   SER A 729      31.698 -25.368  26.865  1.00  0.00           H  
ATOM   2707  HA  SER A 729      32.814 -23.526  28.788  1.00  0.00           H  
ATOM   2708  N   PHE A 730      29.674 -24.162  29.149  1.00 72.89           N  
ANISOU 2708  N   PHE A 730     8344   9882   9469   1223    882    811
ATOM   2709  CA  PHE A 730      28.423 -23.804  29.839  1.00 71.37           C  
ANISOU 2709  CA  PHE A 730     8234   9562   9322   1123    783    768
ATOM   2710  C   PHE A 730      27.768 -25.012  30.535  1.00 78.20           C  
ANISOU 2710  C   PHE A 730     9158  10333  10222   1257    826    802
ATOM   2711  O   PHE A 730      27.264 -24.865  31.648  1.00 77.01           O  
ANISOU 2711  O   PHE A 730     8953  10191  10114   1225    760    845
ATOM   2712  CB  PHE A 730      27.455 -23.108  28.836  1.00  0.00           C  
ATOM   2713  CG  PHE A 730      26.411 -23.959  28.126  1.00  0.00           C  
ATOM   2714  CD1 PHE A 730      26.784 -24.833  27.082  1.00  0.00           C  
ATOM   2715  CD2 PHE A 730      25.081 -23.989  28.603  1.00  0.00           C  
ATOM   2716  CE1 PHE A 730      25.834 -25.671  26.511  1.00  0.00           C  
ATOM   2717  CE2 PHE A 730      24.147 -24.825  28.009  1.00  0.00           C  
ATOM   2718  CZ  PHE A 730      24.521 -25.660  26.965  1.00  0.00           C  
ATOM   2719  HB2 PHE A 730      26.899 -22.348  29.380  1.00  0.00           H  
ATOM   2720  HB3 PHE A 730      28.021 -22.562  28.080  1.00  0.00           H  
ATOM   2721  HD1 PHE A 730      27.804 -24.853  26.727  1.00  0.00           H  
ATOM   2722  HD2 PHE A 730      24.784 -23.363  29.432  1.00  0.00           H  
ATOM   2723  HE1 PHE A 730      26.116 -26.328  25.702  1.00  0.00           H  
ATOM   2724  HE2 PHE A 730      23.128 -24.831  28.368  1.00  0.00           H  
ATOM   2725  HZ  PHE A 730      23.789 -26.311  26.509  1.00  0.00           H  
ATOM   2726  H   PHE A 730      29.723 -25.084  28.736  1.00  0.00           H  
ATOM   2727  HA  PHE A 730      28.666 -23.094  30.632  1.00  0.00           H  
ATOM   2728  N   GLY A 731      27.736 -26.161  29.845  1.00 76.55           N  
ANISOU 2728  N   GLY A 731     9075  10026   9984   1408    940    783
ATOM   2729  CA  GLY A 731      26.921 -27.315  30.198  1.00 77.41           C  
ANISOU 2729  CA  GLY A 731     9281  10014  10119   1543    992    811
ATOM   2730  C   GLY A 731      27.624 -28.214  31.212  1.00 80.55           C  
ANISOU 2730  C   GLY A 731     9506  10552  10548   1663    989    937
ATOM   2731  O   GLY A 731      26.947 -28.864  32.005  1.00 81.41           O  
ANISOU 2731  O   GLY A 731     9649  10593  10689   1675    952    974
ATOM   2732  HA3 GLY A 731      26.711 -27.880  29.292  1.00  0.00           H  
ATOM   2733  H   GLY A 731      28.193 -26.208  28.943  1.00  0.00           H  
ATOM   2734  HA2 GLY A 731      25.965 -26.985  30.596  1.00  0.00           H  
ATOM   2735  N   LEU A 732      28.968 -28.217  31.227  1.00 74.62           N  
ANISOU 2735  N   LEU A 732     8573   9994   9784   1746   1025   1007
ATOM   2736  CA  LEU A 732      29.767 -28.874  32.260  1.00 74.16           C  
ANISOU 2736  CA  LEU A 732     8341  10080   9758   1858   1003   1131
ATOM   2737  C   LEU A 732      29.670 -28.138  33.612  1.00 77.47           C  
ANISOU 2737  C   LEU A 732     8681  10551  10203   1706    855   1160
ATOM   2738  O   LEU A 732      29.742 -28.791  34.651  1.00 77.86           O  
ANISOU 2738  O   LEU A 732     8784  10532  10268   1766    832   1203
ATOM   2739  CB  LEU A 732      31.219 -29.017  31.751  1.00  0.00           C  
ATOM   2740  CG  LEU A 732      32.157 -29.869  32.638  1.00  0.00           C  
ATOM   2741  CD1 LEU A 732      31.639 -31.308  32.840  1.00  0.00           C  
ATOM   2742  CD2 LEU A 732      33.594 -29.854  32.083  1.00  0.00           C  
ATOM   2743  HB2 LEU A 732      31.198 -29.464  30.757  1.00  0.00           H  
ATOM   2744  HB3 LEU A 732      31.647 -28.021  31.622  1.00  0.00           H  
ATOM   2745  HG  LEU A 732      32.210 -29.399  33.621  1.00  0.00           H  
ATOM   2746 HD11 LEU A 732      32.441 -32.047  32.820  1.00  0.00           H  
ATOM   2747 HD12 LEU A 732      31.143 -31.407  33.805  1.00  0.00           H  
ATOM   2748 HD13 LEU A 732      30.921 -31.595  32.072  1.00  0.00           H  
ATOM   2749 HD21 LEU A 732      34.304 -29.635  32.879  1.00  0.00           H  
ATOM   2750 HD22 LEU A 732      33.884 -30.807  31.641  1.00  0.00           H  
ATOM   2751 HD23 LEU A 732      33.725 -29.097  31.309  1.00  0.00           H  
ATOM   2752  H   LEU A 732      29.473 -27.673  30.542  1.00  0.00           H  
ATOM   2753  HA  LEU A 732      29.352 -29.873  32.400  1.00  0.00           H  
ATOM   2754  N   ALA A 733      29.448 -26.811  33.578  1.00 73.14           N  
ANISOU 2754  N   ALA A 733     8048  10089   9653   1513    761   1131
ATOM   2755  CA  ALA A 733      29.240 -25.976  34.758  1.00 72.40           C  
ANISOU 2755  CA  ALA A 733     7914  10022   9574   1391    636   1153
ATOM   2756  C   ALA A 733      27.891 -26.236  35.454  1.00 76.10           C  
ANISOU 2756  C   ALA A 733     8562  10297  10055   1328    618   1094
ATOM   2757  O   ALA A 733      27.874 -26.264  36.683  1.00 75.32           O  
ANISOU 2757  O   ALA A 733     8456  10200   9961   1299    554   1133
ATOM   2758  CB  ALA A 733      29.391 -24.499  34.370  1.00  0.00           C  
ATOM   2759  HB1 ALA A 733      30.309 -24.331  33.806  1.00  0.00           H  
ATOM   2760  HB2 ALA A 733      28.561 -24.156  33.755  1.00  0.00           H  
ATOM   2761  HB3 ALA A 733      29.433 -23.865  35.256  1.00  0.00           H  
ATOM   2762  H   ALA A 733      29.373 -26.346  32.685  1.00  0.00           H  
ATOM   2763  HA  ALA A 733      30.035 -26.209  35.469  1.00  0.00           H  
ATOM   2764  N   HIS A 734      26.804 -26.453  34.683  1.00 72.83           N  
ANISOU 2764  N   HIS A 734     8308   9721   9645   1298    674   1001
ATOM   2765  CA  HIS A 734      25.487 -26.785  35.245  1.00 71.77           C  
ANISOU 2765  CA  HIS A 734     8330   9402   9536   1224    664    946
ATOM   2766  C   HIS A 734      25.331 -28.272  35.614  1.00 79.78           C  
ANISOU 2766  C   HIS A 734     9436  10318  10559   1364    721   1006
ATOM   2767  O   HIS A 734      24.528 -28.572  36.497  1.00 80.62           O  
ANISOU 2767  O   HIS A 734     9593  10354  10683   1314    691   1023
ATOM   2768  CB  HIS A 734      24.331 -26.243  34.367  1.00  0.00           C  
ATOM   2769  CG  HIS A 734      24.001 -26.904  33.043  1.00  0.00           C  
ATOM   2770  ND1 HIS A 734      23.657 -26.158  31.929  1.00  0.00           N  
ATOM   2771  CD2 HIS A 734      23.870 -28.219  32.647  1.00  0.00           C  
ATOM   2772  CE1 HIS A 734      23.358 -27.011  30.949  1.00  0.00           C  
ATOM   2773  NE2 HIS A 734      23.467 -28.282  31.312  1.00  0.00           N  
ATOM   2774  HB2 HIS A 734      23.410 -26.278  34.950  1.00  0.00           H  
ATOM   2775  HB3 HIS A 734      24.501 -25.184  34.179  1.00  0.00           H  
ATOM   2776  HD1 HIS A 734      23.596 -25.144  31.883  1.00  0.00           H  
ATOM   2777  HD2 HIS A 734      24.009 -29.127  33.214  1.00  0.00           H  
ATOM   2778  HE1 HIS A 734      23.057 -26.698  29.961  1.00  0.00           H  
ATOM   2779  H   HIS A 734      26.876 -26.413  33.676  1.00  0.00           H  
ATOM   2780  HA  HIS A 734      25.406 -26.237  36.185  1.00  0.00           H  
ATOM   2781  N   ALA A 735      26.094 -29.164  34.956  1.00 78.16           N  
ANISOU 2781  N   ALA A 735     9251  10108  10336   1545    808   1041
ATOM   2782  CA  ALA A 735      26.080 -30.608  35.201  1.00 79.24           C  
ANISOU 2782  CA  ALA A 735     9484  10149  10475   1716    871   1107
ATOM   2783  C   ALA A 735      26.824 -31.001  36.485  1.00 83.24           C  
ANISOU 2783  C   ALA A 735     9878  10771  10978   1768    807   1221
ATOM   2784  O   ALA A 735      26.354 -31.892  37.191  1.00 84.96           O  
ANISOU 2784  O   ALA A 735    10203  10879  11198   1818    818   1267
ATOM   2785  CB  ALA A 735      26.666 -31.345  33.988  1.00  0.00           C  
ATOM   2786  HB1 ALA A 735      27.689 -31.027  33.783  1.00  0.00           H  
ATOM   2787  HB2 ALA A 735      26.679 -32.423  34.149  1.00  0.00           H  
ATOM   2788  HB3 ALA A 735      26.071 -31.160  33.094  1.00  0.00           H  
ATOM   2789  H   ALA A 735      26.708 -28.844  34.219  1.00  0.00           H  
ATOM   2790  HA  ALA A 735      25.040 -30.924  35.308  1.00  0.00           H  
ATOM   2791  N   THR A 736      27.939 -30.312  36.788  1.00 77.28           N  
ANISOU 2791  N   THR A 736     8916  10234  10212   1746    735   1268
ATOM   2792  CA  THR A 736      28.680 -30.463  38.045  1.00 76.10           C  
ANISOU 2792  CA  THR A 736     8655  10214  10047   1773    647   1371
ATOM   2793  C   THR A 736      27.935 -29.840  39.244  1.00 75.89           C  
ANISOU 2793  C   THR A 736     8693  10129  10013   1603    573   1341
ATOM   2794  O   THR A 736      28.078 -30.372  40.342  1.00 75.47           O  
ANISOU 2794  O   THR A 736     8702  10035   9939   1646    553   1404
ATOM   2795  CB  THR A 736      30.096 -29.833  37.979  1.00  0.00           C  
ATOM   2796  OG1 THR A 736      30.045 -28.482  37.560  1.00  0.00           O  
ATOM   2797  CG2 THR A 736      31.044 -30.602  37.047  1.00  0.00           C  
ATOM   2798  HB  THR A 736      30.544 -29.835  38.974  1.00  0.00           H  
ATOM   2799  HG1 THR A 736      29.929 -28.469  36.604  1.00  0.00           H  
ATOM   2800 HG21 THR A 736      31.239 -31.601  37.437  1.00  0.00           H  
ATOM   2801 HG22 THR A 736      30.629 -30.724  36.049  1.00  0.00           H  
ATOM   2802 HG23 THR A 736      32.005 -30.095  36.952  1.00  0.00           H  
ATOM   2803  H   THR A 736      28.275 -29.602  36.152  1.00  0.00           H  
ATOM   2804  HA  THR A 736      28.796 -31.531  38.241  1.00  0.00           H  
ATOM   2805  N   ASN A 737      27.114 -28.795  39.024  1.00 70.81           N  
ANISOU 2805  N   ASN A 737     8052   9470   9384   1424    544   1248
ATOM   2806  CA  ASN A 737      26.211 -28.240  40.041  1.00 69.46           C  
ANISOU 2806  CA  ASN A 737     7941   9237   9213   1275    495   1214
ATOM   2807  C   ASN A 737      25.013 -29.162  40.318  1.00 75.53           C  
ANISOU 2807  C   ASN A 737     8892   9806  10002   1298    567   1209
ATOM   2808  O   ASN A 737      24.574 -29.217  41.464  1.00 75.96           O  
ANISOU 2808  O   ASN A 737     8993   9832  10037   1276    549   1252
ATOM   2809  CB  ASN A 737      25.707 -26.849  39.608  1.00 61.29           C  
ANISOU 2809  CB  ASN A 737     6880   8209   8200   1104    460   1117
ATOM   2810  CG  ASN A 737      26.735 -25.724  39.699  1.00 73.18           C  
ANISOU 2810  CG  ASN A 737     8232   9891   9681   1025    368   1125
ATOM   2811  OD1 ASN A 737      27.885 -25.936  40.076  1.00 73.58           O  
ANISOU 2811  OD1 ASN A 737     8269   9945   9744    897    336   1055
ATOM   2812  ND2 ASN A 737      26.307 -24.506  39.362  1.00 58.71           N  
ANISOU 2812  ND2 ASN A 737     6284   8210   7816   1091    316   1210
ATOM   2813  H   ASN A 737      27.059 -28.389  38.101  1.00  0.00           H  
ATOM   2814  HA  ASN A 737      26.800 -28.133  40.954  1.00  0.00           H  
ATOM   2815  HB3 ASN A 737      24.886 -26.547  40.261  1.00  0.00           H  
ATOM   2816  HB2 ASN A 737      25.310 -26.894  38.595  1.00  0.00           H  
ATOM   2817 HD22 ASN A 737      26.926 -23.709  39.432  1.00  0.00           H  
ATOM   2818 HD21 ASN A 737      25.353 -24.369  39.059  1.00  0.00           H  
ATOM   2819  N   ALA A 738      24.520 -29.876  39.291  1.00 72.90           N  
ANISOU 2819  N   ALA A 738     8666   9336   9697   1351    652   1165
ATOM   2820  CA  ALA A 738      23.458 -30.876  39.422  1.00 72.99           C  
ANISOU 2820  CA  ALA A 738     8864   9138   9732   1371    728   1159
ATOM   2821  C   ALA A 738      23.933 -32.149  40.140  1.00 77.84           C  
ANISOU 2821  C   ALA A 738     9537   9724  10315   1527    756   1273
ATOM   2822  O   ALA A 738      23.157 -32.733  40.894  1.00 76.24           O  
ANISOU 2822  O   ALA A 738     9460   9391  10117   1498    788   1299
ATOM   2823  CB  ALA A 738      22.892 -31.204  38.036  1.00  0.00           C  
ATOM   2824  HB1 ALA A 738      23.646 -31.632  37.376  1.00  0.00           H  
ATOM   2825  HB2 ALA A 738      22.071 -31.918  38.111  1.00  0.00           H  
ATOM   2826  HB3 ALA A 738      22.503 -30.306  37.556  1.00  0.00           H  
ATOM   2827  H   ALA A 738      24.910 -29.758  38.366  1.00  0.00           H  
ATOM   2828  HA  ALA A 738      22.652 -30.443  40.015  1.00  0.00           H  
ATOM   2829  N   THR A 739      25.208 -32.520  39.928  1.00 76.77           N  
ANISOU 2829  N   THR A 739     9301   9720  10147   1692    743   1350
ATOM   2830  CA  THR A 739      25.890 -33.612  40.624  1.00 78.85           C  
ANISOU 2830  CA  THR A 739     9589   9997  10375   1865    744   1474
ATOM   2831  C   THR A 739      26.190 -33.253  42.093  1.00 83.10           C  
ANISOU 2831  C   THR A 739    10096  10610  10870   1785    659   1530
ATOM   2832  O   THR A 739      25.964 -34.093  42.962  1.00 84.18           O  
ANISOU 2832  O   THR A 739    10356  10651  10977   1841    681   1601
ATOM   2833  CB  THR A 739      27.222 -33.981  39.918  1.00  0.00           C  
ATOM   2834  OG1 THR A 739      26.943 -34.422  38.604  1.00  0.00           O  
ATOM   2835  CG2 THR A 739      28.062 -35.072  40.607  1.00  0.00           C  
ATOM   2836  HB  THR A 739      27.840 -33.087  39.825  1.00  0.00           H  
ATOM   2837  HG1 THR A 739      26.582 -33.684  38.102  1.00  0.00           H  
ATOM   2838 HG21 THR A 739      28.476 -34.722  41.552  1.00  0.00           H  
ATOM   2839 HG22 THR A 739      27.468 -35.964  40.806  1.00  0.00           H  
ATOM   2840 HG23 THR A 739      28.908 -35.368  39.985  1.00  0.00           H  
ATOM   2841  H   THR A 739      25.768 -31.991  39.274  1.00  0.00           H  
ATOM   2842  HA  THR A 739      25.236 -34.487  40.613  1.00  0.00           H  
ATOM   2843  N   LEU A 740      26.636 -32.007  42.343  1.00 78.09           N  
ANISOU 2843  N   LEU A 740     9316  10132  10224   1649    567   1493
ATOM   2844  CA  LEU A 740      26.861 -31.431  43.673  1.00 77.28           C  
ANISOU 2844  CA  LEU A 740     9185  10111  10067   1558    481   1525
ATOM   2845  C   LEU A 740      25.565 -31.396  44.498  1.00 81.82           C  
ANISOU 2845  C   LEU A 740     9908  10527  10651   1438    535   1485
ATOM   2846  O   LEU A 740      25.566 -31.884  45.625  1.00 82.46           O  
ANISOU 2846  O   LEU A 740    10063  10593  10674   1449    525   1551
ATOM   2847  CB  LEU A 740      27.491 -30.023  43.524  1.00 75.94           C  
ANISOU 2847  CB  LEU A 740     8847  10118   9889   1435    381   1478
ATOM   2848  CG  LEU A 740      27.880 -29.297  44.835  1.00 80.42           C  
ANISOU 2848  CG  LEU A 740     9228  10888  10441   1516    304   1536
ATOM   2849  CD1 LEU A 740      28.998 -30.034  45.600  1.00 78.49           C  
ANISOU 2849  CD1 LEU A 740     8852  10776  10195   1355    218   1477
ATOM   2850  CD2 LEU A 740      28.251 -27.824  44.562  1.00 83.15           C  
ANISOU 2850  CD2 LEU A 740     9545  11328  10721   1638    228   1661
ATOM   2851  H   LEU A 740      26.817 -31.385  41.566  1.00  0.00           H  
ATOM   2852  HA  LEU A 740      27.572 -32.080  44.188  1.00  0.00           H  
ATOM   2853  HB3 LEU A 740      26.793 -29.396  42.970  1.00  0.00           H  
ATOM   2854  HB2 LEU A 740      28.384 -30.094  42.901  1.00  0.00           H  
ATOM   2855  HG  LEU A 740      27.002 -29.266  45.481  1.00  0.00           H  
ATOM   2856 HD11 LEU A 740      28.600 -30.529  46.484  1.00  0.00           H  
ATOM   2857 HD12 LEU A 740      29.477 -30.799  44.989  1.00  0.00           H  
ATOM   2858 HD13 LEU A 740      29.783 -29.360  45.943  1.00  0.00           H  
ATOM   2859 HD21 LEU A 740      27.853 -27.177  45.342  1.00  0.00           H  
ATOM   2860 HD22 LEU A 740      29.329 -27.668  44.534  1.00  0.00           H  
ATOM   2861 HD23 LEU A 740      27.855 -27.466  43.611  1.00  0.00           H  
ATOM   2862  N   ALA A 741      24.482 -30.880  43.890  1.00 77.78           N  
ANISOU 2862  N   ALA A 741     9439   9905  10210   1324    592   1383
ATOM   2863  CA  ALA A 741      23.128 -30.831  44.439  1.00 76.84           C  
ANISOU 2863  CA  ALA A 741     9431   9639  10125   1195    652   1338
ATOM   2864  C   ALA A 741      22.558 -32.205  44.817  1.00 83.90           C  
ANISOU 2864  C   ALA A 741    10499  10361  11017   1281    743   1407
ATOM   2865  O   ALA A 741      21.898 -32.301  45.847  1.00 84.29           O  
ANISOU 2865  O   ALA A 741    10634  10351  11043   1237    776   1449
ATOM   2866  CB  ALA A 741      22.198 -30.154  43.421  1.00  0.00           C  
ATOM   2867  HB1 ALA A 741      22.207 -30.671  42.461  1.00  0.00           H  
ATOM   2868  HB2 ALA A 741      21.166 -30.138  43.767  1.00  0.00           H  
ATOM   2869  HB3 ALA A 741      22.498 -29.124  43.240  1.00  0.00           H  
ATOM   2870  H   ALA A 741      24.586 -30.493  42.960  1.00  0.00           H  
ATOM   2871  HA  ALA A 741      23.157 -30.217  45.342  1.00  0.00           H  
ATOM   2872  N   PHE A 742      22.830 -33.225  43.985  1.00 82.83           N  
ANISOU 2872  N   PHE A 742    10429  10143  10901   1408    791   1420
ATOM   2873  CA  PHE A 742      22.344 -34.592  44.157  1.00 84.60           C  
ANISOU 2873  CA  PHE A 742    10839  10181  11123   1503    879   1485
ATOM   2874  C   PHE A 742      23.109 -35.372  45.244  1.00 88.00           C  
ANISOU 2874  C   PHE A 742    11307  10659  11470   1615    857   1617
ATOM   2875  O   PHE A 742      22.471 -36.074  46.025  1.00 89.14           O  
ANISOU 2875  O   PHE A 742    11607  10662  11600   1601    923   1670
ATOM   2876  CB  PHE A 742      22.347 -35.302  42.789  1.00  0.00           C  
ATOM   2877  CG  PHE A 742      21.731 -36.689  42.765  1.00  0.00           C  
ATOM   2878  CD1 PHE A 742      22.546 -37.841  42.765  1.00  0.00           C  
ATOM   2879  CD2 PHE A 742      20.331 -36.836  42.865  1.00  0.00           C  
ATOM   2880  CE1 PHE A 742      21.961 -39.100  42.801  1.00  0.00           C  
ATOM   2881  CE2 PHE A 742      19.768 -38.104  42.909  1.00  0.00           C  
ATOM   2882  CZ  PHE A 742      20.579 -39.231  42.871  1.00  0.00           C  
ATOM   2883  HB2 PHE A 742      21.770 -34.699  42.088  1.00  0.00           H  
ATOM   2884  HB3 PHE A 742      23.358 -35.343  42.382  1.00  0.00           H  
ATOM   2885  HD1 PHE A 742      23.621 -37.748  42.732  1.00  0.00           H  
ATOM   2886  HD2 PHE A 742      19.694 -35.964  42.904  1.00  0.00           H  
ATOM   2887  HE1 PHE A 742      22.584 -39.982  42.789  1.00  0.00           H  
ATOM   2888  HE2 PHE A 742      18.695 -38.213  42.977  1.00  0.00           H  
ATOM   2889  HZ  PHE A 742      20.134 -40.214  42.908  1.00  0.00           H  
ATOM   2890  H   PHE A 742      23.375 -33.051  43.151  1.00  0.00           H  
ATOM   2891  HA  PHE A 742      21.302 -34.528  44.477  1.00  0.00           H  
ATOM   2892  N   LEU A 743      24.443 -35.210  45.306  1.00 83.06           N  
ANISOU 2892  N   LEU A 743    10539  10233  10786   1713    760   1672
ATOM   2893  CA  LEU A 743      25.303 -35.817  46.330  1.00 83.55           C  
ANISOU 2893  CA  LEU A 743    10616  10375  10754   1819    703   1796
ATOM   2894  C   LEU A 743      25.104 -35.186  47.718  1.00 87.91           C  
ANISOU 2894  C   LEU A 743    11206  10941  11253   1672    687   1796
ATOM   2895  O   LEU A 743      25.047 -35.921  48.704  1.00 89.05           O  
ANISOU 2895  O   LEU A 743    11490  11014  11333   1715    718   1885
ATOM   2896  CB  LEU A 743      26.784 -35.716  45.903  1.00  0.00           C  
ATOM   2897  CG  LEU A 743      27.188 -36.677  44.764  1.00  0.00           C  
ATOM   2898  CD1 LEU A 743      28.601 -36.350  44.243  1.00  0.00           C  
ATOM   2899  CD2 LEU A 743      27.056 -38.162  45.165  1.00  0.00           C  
ATOM   2900  HB2 LEU A 743      26.993 -34.685  45.613  1.00  0.00           H  
ATOM   2901  HB3 LEU A 743      27.432 -35.918  46.758  1.00  0.00           H  
ATOM   2902  HG  LEU A 743      26.504 -36.505  43.932  1.00  0.00           H  
ATOM   2903 HD11 LEU A 743      29.358 -37.012  44.664  1.00  0.00           H  
ATOM   2904 HD12 LEU A 743      28.644 -36.453  43.160  1.00  0.00           H  
ATOM   2905 HD13 LEU A 743      28.900 -35.329  44.482  1.00  0.00           H  
ATOM   2906 HD21 LEU A 743      26.930 -38.286  46.241  1.00  0.00           H  
ATOM   2907 HD22 LEU A 743      26.189 -38.615  44.682  1.00  0.00           H  
ATOM   2908 HD23 LEU A 743      27.926 -38.751  44.875  1.00  0.00           H  
ATOM   2909  H   LEU A 743      24.908 -34.628  44.621  1.00  0.00           H  
ATOM   2910  HA  LEU A 743      25.026 -36.869  46.419  1.00  0.00           H  
ATOM   2911  N   CYS A 744      24.966 -33.849  47.764  1.00 83.42           N  
ANISOU 2911  N   CYS A 744    10529  10455  10712   1507    651   1697
ATOM   2912  CA  CYS A 744      24.661 -33.086  48.978  1.00 83.60           C  
ANISOU 2912  CA  CYS A 744    10572  10496  10697   1363    648   1671
ATOM   2913  C   CYS A 744      23.233 -33.362  49.481  1.00 85.69           C  
ANISOU 2913  C   CYS A 744    11000  10570  10987   1298    778   1682
ATOM   2914  O   CYS A 744      23.029 -33.388  50.696  1.00 85.86           O  
ANISOU 2914  O   CYS A 744    11117  10576  10928   1292    803   1747
ATOM   2915  CB  CYS A 744      24.865 -31.573  48.784  1.00 83.97           C  
ANISOU 2915  CB  CYS A 744    10483  10624  10799   1216    607   1552
ATOM   2916  SG  CYS A 744      26.624 -31.188  48.565  1.00 88.38           S  
ANISOU 2916  SG  CYS A 744    10894  11415  11273   1192    452   1549
ATOM   2917  H   CYS A 744      25.041 -33.310  46.911  1.00  0.00           H  
ATOM   2918  HA  CYS A 744      25.345 -33.421  49.761  1.00  0.00           H  
ATOM   2919  HB3 CYS A 744      24.528 -31.031  49.664  1.00  0.00           H  
ATOM   2920  HB2 CYS A 744      24.294 -31.197  47.935  1.00  0.00           H  
ATOM   2921  HG  CYS A 744      26.718 -31.700  47.334  1.00  0.00           H  
ATOM   2922  N   PHE A 745      22.295 -33.618  48.549  1.00 81.37           N  
ANISOU 2922  N   PHE A 745    10486   9880  10549   1237    859   1615
ATOM   2923  CA  PHE A 745      20.955 -34.127  48.835  1.00 81.63           C  
ANISOU 2923  CA  PHE A 745    10653   9722  10640   1141    982   1611
ATOM   2924  C   PHE A 745      20.967 -35.502  49.517  1.00 86.96           C  
ANISOU 2924  C   PHE A 745    11515  10270  11257   1257   1050   1736
ATOM   2925  O   PHE A 745      20.314 -35.629  50.542  1.00 87.42           O  
ANISOU 2925  O   PHE A 745    11684  10227  11303   1181   1141   1778
ATOM   2926  CB  PHE A 745      20.042 -34.059  47.586  1.00  0.00           C  
ATOM   2927  CG  PHE A 745      18.763 -34.882  47.626  1.00  0.00           C  
ATOM   2928  CD1 PHE A 745      17.675 -34.462  48.418  1.00  0.00           C  
ATOM   2929  CD2 PHE A 745      18.709 -36.147  46.999  1.00  0.00           C  
ATOM   2930  CE1 PHE A 745      16.548 -35.264  48.531  1.00  0.00           C  
ATOM   2931  CE2 PHE A 745      17.571 -36.932  47.121  1.00  0.00           C  
ATOM   2932  CZ  PHE A 745      16.493 -36.490  47.878  1.00  0.00           C  
ATOM   2933  HB2 PHE A 745      19.756 -33.019  47.420  1.00  0.00           H  
ATOM   2934  HB3 PHE A 745      20.598 -34.360  46.702  1.00  0.00           H  
ATOM   2935  HD1 PHE A 745      17.718 -33.516  48.937  1.00  0.00           H  
ATOM   2936  HD2 PHE A 745      19.550 -36.507  46.423  1.00  0.00           H  
ATOM   2937  HE1 PHE A 745      15.713 -34.935  49.131  1.00  0.00           H  
ATOM   2938  HE2 PHE A 745      17.527 -37.895  46.632  1.00  0.00           H  
ATOM   2939  HZ  PHE A 745      15.614 -37.109  47.972  1.00  0.00           H  
ATOM   2940  H   PHE A 745      22.538 -33.549  47.570  1.00  0.00           H  
ATOM   2941  HA  PHE A 745      20.517 -33.440  49.563  1.00  0.00           H  
ATOM   2942  N   LEU A 746      21.718 -36.478  48.972  1.00 83.67           N  
ANISOU 2942  N   LEU A 746    11129   9859  10802   1444   1012   1802
ATOM   2943  CA  LEU A 746      21.821 -37.844  49.506  1.00 84.74           C  
ANISOU 2943  CA  LEU A 746    11447   9878  10874   1585   1061   1932
ATOM   2944  C   LEU A 746      22.477 -37.933  50.898  1.00 86.23           C  
ANISOU 2944  C   LEU A 746    11684  10140  10940   1587   1042   2024
ATOM   2945  O   LEU A 746      22.132 -38.843  51.653  1.00 85.77           O  
ANISOU 2945  O   LEU A 746    11791   9943  10853   1548   1142   2089
ATOM   2946  CB  LEU A 746      22.579 -38.743  48.505  1.00  0.00           C  
ATOM   2947  CG  LEU A 746      21.779 -39.108  47.236  1.00  0.00           C  
ATOM   2948  CD1 LEU A 746      22.717 -39.686  46.158  1.00  0.00           C  
ATOM   2949  CD2 LEU A 746      20.587 -40.041  47.544  1.00  0.00           C  
ATOM   2950  HB2 LEU A 746      23.504 -38.239  48.220  1.00  0.00           H  
ATOM   2951  HB3 LEU A 746      22.889 -39.672  48.989  1.00  0.00           H  
ATOM   2952  HG  LEU A 746      21.354 -38.195  46.825  1.00  0.00           H  
ATOM   2953 HD11 LEU A 746      23.642 -40.073  46.587  1.00  0.00           H  
ATOM   2954 HD12 LEU A 746      22.261 -40.494  45.586  1.00  0.00           H  
ATOM   2955 HD13 LEU A 746      22.998 -38.908  45.448  1.00  0.00           H  
ATOM   2956 HD21 LEU A 746      20.551 -40.330  48.595  1.00  0.00           H  
ATOM   2957 HD22 LEU A 746      19.643 -39.546  47.315  1.00  0.00           H  
ATOM   2958 HD23 LEU A 746      20.612 -40.965  46.968  1.00  0.00           H  
ATOM   2959  H   LEU A 746      22.229 -36.295  48.119  1.00  0.00           H  
ATOM   2960  HA  LEU A 746      20.804 -38.222  49.619  1.00  0.00           H  
ATOM   2961  N   GLY A 747      23.377 -36.990  51.226  1.00 81.49           N  
ANISOU 2961  N   GLY A 747    10944   9755  10264   1617    916   2026
ATOM   2962  CA  GLY A 747      24.007 -36.898  52.543  1.00 81.05           C  
ANISOU 2962  CA  GLY A 747    10932   9793  10070   1619    871   2098
ATOM   2963  C   GLY A 747      23.030 -36.315  53.575  1.00 85.17           C  
ANISOU 2963  C   GLY A 747    11482  10284  10595   1430    955   2040
ATOM   2964  O   GLY A 747      22.961 -36.816  54.697  1.00 86.03           O  
ANISOU 2964  O   GLY A 747    11729  10358  10601   1426   1008   2117
ATOM   2965  HA3 GLY A 747      24.877 -36.245  52.472  1.00  0.00           H  
ATOM   2966  H   GLY A 747      23.630 -36.290  50.541  1.00  0.00           H  
ATOM   2967  HA2 GLY A 747      24.365 -37.877  52.868  1.00  0.00           H  
ATOM   2968  N   THR A 748      22.261 -35.283  53.184  1.00 80.78           N  
ANISOU 2968  N   THR A 748    10798   9741  10151   1286    974   1911
ATOM   2969  CA  THR A 748      21.289 -34.600  54.047  1.00 80.50           C  
ANISOU 2969  CA  THR A 748    10758   9682  10147   1117   1060   1849
ATOM   2970  C   THR A 748      19.909 -35.300  54.095  1.00 87.14           C  
ANISOU 2970  C   THR A 748    11756  10326  11028   1059   1225   1901
ATOM   2971  O   THR A 748      19.126 -35.018  54.998  1.00 87.72           O  
ANISOU 2971  O   THR A 748    11902  10382  11045    994   1313   1936
ATOM   2972  CB  THR A 748      21.105 -33.109  53.639  1.00  0.00           C  
ATOM   2973  OG1 THR A 748      22.373 -32.520  53.418  1.00  0.00           O  
ATOM   2974  CG2 THR A 748      20.412 -32.229  54.697  1.00  0.00           C  
ATOM   2975  HB  THR A 748      20.548 -33.048  52.702  1.00  0.00           H  
ATOM   2976  HG1 THR A 748      22.746 -32.890  52.612  1.00  0.00           H  
ATOM   2977 HG21 THR A 748      20.951 -32.255  55.645  1.00  0.00           H  
ATOM   2978 HG22 THR A 748      20.365 -31.189  54.372  1.00  0.00           H  
ATOM   2979 HG23 THR A 748      19.391 -32.542  54.898  1.00  0.00           H  
ATOM   2980  H   THR A 748      22.347 -34.929  52.242  1.00  0.00           H  
ATOM   2981  HA  THR A 748      21.675 -34.612  55.065  1.00  0.00           H  
ATOM   2982  N   PHE A 749      19.655 -36.243  53.168  1.00 84.71           N  
ANISOU 2982  N   PHE A 749    11511   9866  10809   1084   1271   1910
ATOM   2983  CA  PHE A 749      18.457 -37.087  53.060  1.00 85.96           C  
ANISOU 2983  CA  PHE A 749    11830   9816  11014   1020   1420   1963
ATOM   2984  C   PHE A 749      18.186 -37.943  54.311  1.00 91.52           C  
ANISOU 2984  C   PHE A 749    12726  10469  11576   1132   1463   2114
ATOM   2985  O   PHE A 749      17.029 -38.220  54.625  1.00 92.92           O  
ANISOU 2985  O   PHE A 749    13010  10566  11728   1045   1588   2168
ATOM   2986  CB  PHE A 749      18.554 -37.937  51.767  1.00 88.37           C  
ANISOU 2986  CB  PHE A 749    12176   9963  11436   1024   1440   1925
ATOM   2987  CG  PHE A 749      17.472 -38.969  51.500  1.00 92.24           C  
ANISOU 2987  CG  PHE A 749    12853  10220  11975    948   1584   1984
ATOM   2988  CD1 PHE A 749      16.275 -38.583  50.861  1.00 96.03           C  
ANISOU 2988  CD1 PHE A 749    13303  10625  12561    737   1684   1935
ATOM   2989  CD2 PHE A 749      17.591 -40.285  51.995  1.00 96.05           C  
ANISOU 2989  CD2 PHE A 749    13540  10558  12398   1086   1621   2097
ATOM   2990  CE1 PHE A 749      15.257 -39.508  50.674  1.00 98.82           C  
ANISOU 2990  CE1 PHE A 749    13823  10762  12961    645   1819   1997
ATOM   2991  CE2 PHE A 749      16.559 -41.194  51.802  1.00100.52           C  
ANISOU 2991  CE2 PHE A 749    14296  10893  13005   1003   1758   2158
ATOM   2992  CZ  PHE A 749      15.400 -40.809  51.139  1.00 98.90           C  
ANISOU 2992  CZ  PHE A 749    14054  10615  12906    773   1857   2107
ATOM   2993  H   PHE A 749      20.345 -36.391  52.443  1.00  0.00           H  
ATOM   2994  HA  PHE A 749      17.613 -36.410  52.942  1.00  0.00           H  
ATOM   2995  HB3 PHE A 749      19.517 -38.445  51.736  1.00  0.00           H  
ATOM   2996  HB2 PHE A 749      18.537 -37.271  50.906  1.00  0.00           H  
ATOM   2997  HD1 PHE A 749      16.148 -37.569  50.513  1.00  0.00           H  
ATOM   2998  HD2 PHE A 749      18.484 -40.589  52.522  1.00  0.00           H  
ATOM   2999  HE1 PHE A 749      14.347 -39.211  50.172  1.00  0.00           H  
ATOM   3000  HE2 PHE A 749      16.656 -42.204  52.173  1.00  0.00           H  
ATOM   3001  HZ  PHE A 749      14.603 -41.523  50.993  1.00  0.00           H  
ATOM   3002  N   LEU A 750      19.270 -38.307  55.011  1.00 88.02           N  
ANISOU 3002  N   LEU A 750    12323  10078  11040   1326   1362   2189
ATOM   3003  CA  LEU A 750      19.287 -39.068  56.257  1.00 89.56           C  
ANISOU 3003  CA  LEU A 750    12702  10239  11086   1461   1371   2342
ATOM   3004  C   LEU A 750      18.745 -38.281  57.472  1.00 94.98           C  
ANISOU 3004  C   LEU A 750    13433  11011  11643   1396   1400   2380
ATOM   3005  O   LEU A 750      18.426 -38.909  58.480  1.00 96.25           O  
ANISOU 3005  O   LEU A 750    13789  11070  11709   1414   1496   2494
ATOM   3006  CB  LEU A 750      20.742 -39.528  56.509  1.00  0.00           C  
ATOM   3007  CG  LEU A 750      21.367 -40.378  55.372  1.00  0.00           C  
ATOM   3008  CD1 LEU A 750      22.881 -40.582  55.596  1.00  0.00           C  
ATOM   3009  CD2 LEU A 750      20.616 -41.709  55.150  1.00  0.00           C  
ATOM   3010  HB2 LEU A 750      21.359 -38.640  56.663  1.00  0.00           H  
ATOM   3011  HB3 LEU A 750      20.795 -40.091  57.442  1.00  0.00           H  
ATOM   3012  HG  LEU A 750      21.290 -39.811  54.443  1.00  0.00           H  
ATOM   3013 HD11 LEU A 750      23.449 -40.223  54.737  1.00  0.00           H  
ATOM   3014 HD12 LEU A 750      23.243 -40.034  56.467  1.00  0.00           H  
ATOM   3015 HD13 LEU A 750      23.150 -41.627  55.749  1.00  0.00           H  
ATOM   3016 HD21 LEU A 750      21.286 -42.563  55.051  1.00  0.00           H  
ATOM   3017 HD22 LEU A 750      19.934 -41.934  55.970  1.00  0.00           H  
ATOM   3018 HD23 LEU A 750      20.023 -41.665  54.237  1.00  0.00           H  
ATOM   3019  H   LEU A 750      20.178 -38.022  54.672  1.00  0.00           H  
ATOM   3020  HA  LEU A 750      18.647 -39.943  56.128  1.00  0.00           H  
ATOM   3021  N   VAL A 751      18.657 -36.941  57.364  1.00 90.62           N  
ANISOU 3021  N   VAL A 751    12715  10634  11083   1319   1329   2281
ATOM   3022  CA  VAL A 751      18.225 -36.025  58.426  1.00 90.72           C  
ANISOU 3022  CA  VAL A 751    12764  10741  10964   1267   1347   2294
ATOM   3023  C   VAL A 751      17.204 -34.969  57.933  1.00 94.74           C  
ANISOU 3023  C   VAL A 751    13190  11242  11567   1078   1468   2192
ATOM   3024  O   VAL A 751      16.917 -34.033  58.678  1.00 92.93           O  
ANISOU 3024  O   VAL A 751    12944  11120  11246   1039   1464   2163
ATOM   3025  CB  VAL A 751      19.444 -35.288  59.067  1.00  0.00           C  
ATOM   3026  CG1 VAL A 751      20.414 -36.259  59.764  1.00  0.00           C  
ATOM   3027  CG2 VAL A 751      20.207 -34.356  58.104  1.00  0.00           C  
ATOM   3028  HB  VAL A 751      19.062 -34.655  59.868  1.00  0.00           H  
ATOM   3029 HG11 VAL A 751      19.891 -36.884  60.488  1.00  0.00           H  
ATOM   3030 HG12 VAL A 751      20.909 -36.917  59.049  1.00  0.00           H  
ATOM   3031 HG13 VAL A 751      21.193 -35.716  60.301  1.00  0.00           H  
ATOM   3032 HG21 VAL A 751      20.638 -34.918  57.277  1.00  0.00           H  
ATOM   3033 HG22 VAL A 751      19.570 -33.577  57.684  1.00  0.00           H  
ATOM   3034 HG23 VAL A 751      21.023 -33.849  58.619  1.00  0.00           H  
ATOM   3035  H   VAL A 751      18.946 -36.500  56.501  1.00  0.00           H  
ATOM   3036  HA  VAL A 751      17.711 -36.587  59.207  1.00  0.00           H  
ATOM   3037  N   ARG A 752      16.670 -35.118  56.705  0.50 91.99           N  
ANISOU 3037  N   ARG A 752    12801  10760  11392    967   1577   2146
ATOM   3038  CA  ARG A 752      15.835 -34.122  56.012  0.50 91.46           C  
ANISOU 3038  CA  ARG A 752    12624  10682  11443    792   1684   2057
ATOM   3039  C   ARG A 752      14.526 -33.726  56.720  0.50 97.84           C  
ANISOU 3039  C   ARG A 752    13535  11475  12164    730   1843   2116
ATOM   3040  O   ARG A 752      14.038 -32.623  56.483  0.50 97.66           O  
ANISOU 3040  O   ARG A 752    13399  11521  12185    634   1896   2040
ATOM   3041  CB  ARG A 752      15.534 -34.609  54.578  0.50 91.67           C  
ANISOU 3041  CB  ARG A 752    12612  10556  11663    685   1755   2015
ATOM   3042  CG  ARG A 752      14.589 -35.825  54.467  0.50104.14           C  
ANISOU 3042  CG  ARG A 752    14382  11929  13256    656   1902   2124
ATOM   3043  CD  ARG A 752      14.513 -36.390  53.043  0.50113.84           C  
ANISOU 3043  CD  ARG A 752    15577  13006  14671    537   1943   2068
ATOM   3044  NE  ARG A 752      13.496 -37.441  52.914  0.50121.96           N  
ANISOU 3044  NE  ARG A 752    16765  13841  15734    443   2112   2160
ATOM   3045  CZ  ARG A 752      12.219 -37.266  52.536  0.50130.24           C  
ANISOU 3045  CZ  ARG A 752    17757  14846  16882    257   2251   2150
ATOM   3046  NH1 ARG A 752      11.751 -36.054  52.207  0.50111.19           N  
ANISOU 3046  NH1 ARG A 752    15132  12570  14546    163   2240   2050
ATOM   3047  NH2 ARG A 752      11.400 -38.324  52.485  0.50115.58           N1+
ANISOU 3047  NH2 ARG A 752    16052  12808  15054    165   2405   2245
ATOM   3048  H   ARG A 752      16.938 -35.921  56.155  0.50  0.00           H  
ATOM   3049  HA  ARG A 752      16.436 -33.215  55.939  0.50  0.00           H  
ATOM   3050  HB3 ARG A 752      16.478 -34.824  54.079  0.50  0.00           H  
ATOM   3051  HB2 ARG A 752      15.088 -33.783  54.023  0.50  0.00           H  
ATOM   3052  HG3 ARG A 752      13.593 -35.645  54.871  0.50  0.00           H  
ATOM   3053  HG2 ARG A 752      15.027 -36.601  55.094  0.50  0.00           H  
ATOM   3054  HD3 ARG A 752      15.429 -36.957  52.901  0.50  0.00           H  
ATOM   3055  HD2 ARG A 752      14.511 -35.640  52.252  0.50  0.00           H  
ATOM   3056  HE  ARG A 752      13.795 -38.368  53.187  0.50  0.00           H  
ATOM   3057 HH12 ARG A 752      10.791 -35.933  51.917  0.50  0.00           H  
ATOM   3058 HH11 ARG A 752      12.364 -35.253  52.241  0.50  0.00           H  
ATOM   3059 HH22 ARG A 752      10.438 -38.215  52.201  0.50  0.00           H  
ATOM   3060 HH21 ARG A 752      11.739 -39.244  52.731  0.50  0.00           H  
ATOM   3061  N   SER A 753      13.977 -34.634  57.540  1.00 95.80           N  
ANISOU 3061  N   SER A 753    13491  11126  11781    793   1925   2253
ATOM   3062  CA  SER A 753      12.687 -34.491  58.212  1.00 96.50           C  
ANISOU 3062  CA  SER A 753    13701  11194  11769    740   2096   2323
ATOM   3063  C   SER A 753      12.819 -34.278  59.733  1.00101.29           C  
ANISOU 3063  C   SER A 753    14438  11917  12129    863   2026   2380
ATOM   3064  O   SER A 753      11.810 -34.401  60.426  1.00103.18           O  
ANISOU 3064  O   SER A 753    14847  12121  12238    859   2163   2469
ATOM   3065  CB  SER A 753      11.814 -35.709  57.835  1.00  0.00           C  
ATOM   3066  OG  SER A 753      12.292 -36.908  58.413  1.00  0.00           O  
ATOM   3067  HB2 SER A 753      10.787 -35.554  58.169  1.00  0.00           H  
ATOM   3068  HB3 SER A 753      11.769 -35.829  56.752  1.00  0.00           H  
ATOM   3069  HG  SER A 753      12.097 -36.891  59.354  1.00  0.00           H  
ATOM   3070  H   SER A 753      14.444 -35.519  57.678  1.00  0.00           H  
ATOM   3071  HA  SER A 753      12.173 -33.606  57.833  1.00  0.00           H  
ATOM   3072  N   GLN A 754      14.031 -33.950  60.226  1.00 96.45           N  
ANISOU 3072  N   GLN A 754    13750  11447  11450    959   1816   2329
ATOM   3073  CA  GLN A 754      14.301 -33.609  61.628  1.00 96.94           C  
ANISOU 3073  CA  GLN A 754    13921  11631  11280   1055   1717   2367
ATOM   3074  C   GLN A 754      13.525 -32.340  62.055  1.00101.52           C  
ANISOU 3074  C   GLN A 754    14450  12299  11825    965   1789   2273
ATOM   3075  O   GLN A 754      13.764 -31.285  61.464  1.00 99.63           O  
ANISOU 3075  O   GLN A 754    14014  12122  11720    894   1749   2146
ATOM   3076  CB  GLN A 754      15.823 -33.403  61.815  1.00  0.00           C  
ATOM   3077  CG  GLN A 754      16.650 -34.707  61.883  1.00  0.00           C  
ATOM   3078  CD  GLN A 754      16.393 -35.562  63.130  1.00  0.00           C  
ATOM   3079  OE1 GLN A 754      15.822 -35.102  64.116  1.00  0.00           O  
ATOM   3080  NE2 GLN A 754      16.836 -36.820  63.094  1.00  0.00           N  
ATOM   3081  HB2 GLN A 754      16.209 -32.779  61.008  1.00  0.00           H  
ATOM   3082  HB3 GLN A 754      16.013 -32.832  62.726  1.00  0.00           H  
ATOM   3083  HG2 GLN A 754      16.463 -35.312  60.996  1.00  0.00           H  
ATOM   3084  HG3 GLN A 754      17.710 -34.454  61.872  1.00  0.00           H  
ATOM   3085 HE22 GLN A 754      16.702 -37.424  63.892  1.00  0.00           H  
ATOM   3086 HE21 GLN A 754      17.311 -37.175  62.277  1.00  0.00           H  
ATOM   3087  H   GLN A 754      14.815 -33.865  59.593  1.00  0.00           H  
ATOM   3088  HA  GLN A 754      13.997 -34.476  62.208  1.00  0.00           H  
ATOM   3089  N   PRO A 755      12.585 -32.460  63.025  1.00 99.95           N  
ANISOU 3089  N   PRO A 755    14435  12092  11449    971   1913   2337
ATOM   3090  CA  PRO A 755      11.647 -31.369  63.355  1.00 99.61           C  
ANISOU 3090  CA  PRO A 755    14359  12113  11374    901   2015   2250
ATOM   3091  C   PRO A 755      12.237 -30.179  64.138  1.00102.86           C  
ANISOU 3091  C   PRO A 755    14789  12674  11619    954   1842   2176
ATOM   3092  O   PRO A 755      11.530 -29.185  64.310  1.00101.78           O  
ANISOU 3092  O   PRO A 755    14637  12585  11448    910   1916   2094
ATOM   3093  CB  PRO A 755      10.541 -32.085  64.147  1.00103.69           C  
ANISOU 3093  CB  PRO A 755    15082  12541  11774    886   2252   2360
ATOM   3094  CG  PRO A 755      11.266 -33.218  64.854  1.00109.67           C  
ANISOU 3094  CG  PRO A 755    16014  13196  12457    962   2234   2512
ATOM   3095  CD  PRO A 755      12.291 -33.660  63.817  1.00103.84           C  
ANISOU 3095  CD  PRO A 755    15187  12506  11761   1048   1982   2494
ATOM   3096  HA  PRO A 755      11.224 -30.964  62.438  1.00  0.00           H  
ATOM   3097  HB3 PRO A 755       9.808 -32.495  63.451  1.00  0.00           H  
ATOM   3098  HB2 PRO A 755      10.001 -31.439  64.841  1.00  0.00           H  
ATOM   3099  HG3 PRO A 755      10.607 -34.022  65.181  1.00  0.00           H  
ATOM   3100  HG2 PRO A 755      11.781 -32.827  65.733  1.00  0.00           H  
ATOM   3101  HD2 PRO A 755      13.179 -34.076  64.296  1.00  0.00           H  
ATOM   3102  HD3 PRO A 755      11.858 -34.421  63.166  1.00  0.00           H  
ATOM   3103  N   GLY A 756      13.499 -30.292  64.592  1.00100.32           N  
ANISOU 3103  N   GLY A 756    14489  12425  11204   1044   1612   2202
ATOM   3104  CA  GLY A 756      14.197 -29.295  65.404  1.00100.55           C  
ANISOU 3104  CA  GLY A 756    14533  12593  11078   1077   1417   2139
ATOM   3105  C   GLY A 756      14.402 -27.968  64.658  1.00103.93           C  
ANISOU 3105  C   GLY A 756    14748  13093  11648    998   1354   1981
ATOM   3106  O   GLY A 756      14.563 -27.941  63.435  1.00102.23           O  
ANISOU 3106  O   GLY A 756    14334  12858  11649    957   1337   1934
ATOM   3107  HA3 GLY A 756      15.172 -29.695  65.686  1.00  0.00           H  
ATOM   3108  H   GLY A 756      14.011 -31.138  64.387  1.00  0.00           H  
ATOM   3109  HA2 GLY A 756      13.639 -29.130  66.328  1.00  0.00           H  
ATOM   3110  N   CYS A 757      14.410 -26.871  65.436  1.00100.99           N  
ANISOU 3110  N   CYS A 757    14441  12792  11137    980   1321   1903
ATOM   3111  CA  CYS A 757      14.604 -25.480  65.002  1.00 99.63           C  
ANISOU 3111  CA  CYS A 757    14131  12684  11041    916   1258   1757
ATOM   3112  C   CYS A 757      13.501 -24.995  64.030  1.00102.30           C  
ANISOU 3112  C   CYS A 757    14317  12956  11596    842   1449   1690
ATOM   3113  O   CYS A 757      13.791 -24.219  63.121  1.00100.86           O  
ANISOU 3113  O   CYS A 757    13930  12792  11601    794   1382   1612
ATOM   3114  CB  CYS A 757      16.031 -25.220  64.453  1.00  0.00           C  
ATOM   3115  SG  CYS A 757      17.275 -25.476  65.747  1.00  0.00           S  
ATOM   3116  HB2 CYS A 757      16.262 -25.880  63.619  1.00  0.00           H  
ATOM   3117  HB3 CYS A 757      16.142 -24.196  64.095  1.00  0.00           H  
ATOM   3118  HG  CYS A 757      17.109 -26.799  65.845  1.00  0.00           H  
ATOM   3119  H   CYS A 757      14.283 -26.990  66.431  1.00  0.00           H  
ATOM   3120  HA  CYS A 757      14.482 -24.868  65.896  1.00  0.00           H  
ATOM   3121  N   TYR A 758      12.257 -25.467  64.243  1.00 98.64           N  
ANISOU 3121  N   TYR A 758    13958  12426  11095    832   1687   1721
ATOM   3122  CA  TYR A 758      11.067 -25.226  63.413  1.00 97.13           C  
ANISOU 3122  CA  TYR A 758    13633  12181  11090    765   1895   1674
ATOM   3123  C   TYR A 758      11.211 -25.823  61.995  1.00 96.64           C  
ANISOU 3123  C   TYR A 758    13368  12067  11283    708   1891   1683
ATOM   3124  O   TYR A 758      10.956 -25.127  61.012  1.00 94.73           O  
ANISOU 3124  O   TYR A 758    12932  11836  11226    649   1889   1594
ATOM   3125  CB  TYR A 758      10.673 -23.724  63.391  1.00  0.00           C  
ATOM   3126  CG  TYR A 758      10.432 -23.084  64.749  1.00  0.00           C  
ATOM   3127  CD1 TYR A 758       9.313 -23.461  65.520  1.00  0.00           C  
ATOM   3128  CD2 TYR A 758      11.311 -22.091  65.234  1.00  0.00           C  
ATOM   3129  CE1 TYR A 758       9.073 -22.851  66.767  1.00  0.00           C  
ATOM   3130  CE2 TYR A 758      11.068 -21.477  66.479  1.00  0.00           C  
ATOM   3131  CZ  TYR A 758       9.948 -21.856  67.246  1.00  0.00           C  
ATOM   3132  OH  TYR A 758       9.707 -21.261  68.450  1.00  0.00           O  
ATOM   3133  HB2 TYR A 758      11.425 -23.141  62.859  1.00  0.00           H  
ATOM   3134  HB3 TYR A 758       9.754 -23.598  62.815  1.00  0.00           H  
ATOM   3135  HD1 TYR A 758       8.632 -24.216  65.155  1.00  0.00           H  
ATOM   3136  HD2 TYR A 758      12.171 -21.793  64.653  1.00  0.00           H  
ATOM   3137  HE1 TYR A 758       8.214 -23.144  67.352  1.00  0.00           H  
ATOM   3138  HE2 TYR A 758      11.744 -20.716  66.840  1.00  0.00           H  
ATOM   3139  HH  TYR A 758      10.355 -20.592  68.680  1.00  0.00           H  
ATOM   3140  H   TYR A 758      12.112 -26.093  65.022  1.00  0.00           H  
ATOM   3141  HA  TYR A 758      10.254 -25.777  63.888  1.00  0.00           H  
ATOM   3142  N   ASN A 759      11.629 -27.104  61.924  1.00 91.93           N  
ANISOU 3142  N   ASN A 759    12837  11409  10684    731   1882   1793
ATOM   3143  CA  ASN A 759      11.866 -27.892  60.700  1.00 90.35           C  
ANISOU 3143  CA  ASN A 759    12509  11133  10686    689   1880   1818
ATOM   3144  C   ASN A 759      12.938 -27.249  59.792  1.00 91.78           C  
ANISOU 3144  C   ASN A 759    12505  11377  10989    682   1678   1725
ATOM   3145  O   ASN A 759      12.711 -27.075  58.594  1.00 90.77           O  
ANISOU 3145  O   ASN A 759    12224  11204  11061    618   1694   1686
ATOM   3146  CB  ASN A 759      10.535 -28.174  59.946  1.00 89.17           C  
ANISOU 3146  CB  ASN A 759    12268  10897  10714    588   2100   1819
ATOM   3147  CG  ASN A 759       9.592 -29.116  60.699  1.00103.21           C  
ANISOU 3147  CG  ASN A 759    14208  12618  12391    581   2326   1913
ATOM   3148  OD1 ASN A 759       9.663 -30.330  60.526  1.00100.86           O  
ANISOU 3148  OD1 ASN A 759    14048  12228  12045    592   2398   2031
ATOM   3149  ND2 ASN A 759       8.695 -28.565  61.518  1.00 92.75           N  
ANISOU 3149  ND2 ASN A 759    12860  11334  11047    560   2464   1865
ATOM   3150  H   ASN A 759      11.810 -27.598  62.788  1.00  0.00           H  
ATOM   3151  HA  ASN A 759      12.265 -28.842  61.061  1.00  0.00           H  
ATOM   3152  HB3 ASN A 759      10.748 -28.666  58.995  1.00  0.00           H  
ATOM   3153  HB2 ASN A 759      10.014 -27.250  59.692  1.00  0.00           H  
ATOM   3154 HD22 ASN A 759       8.053 -29.152  62.030  1.00  0.00           H  
ATOM   3155 HD21 ASN A 759       8.654 -27.563  61.634  1.00  0.00           H  
ATOM   3156  N   ARG A 760      14.091 -26.898  60.389  1.00 86.32           N  
ANISOU 3156  N   ARG A 760    11840  10789  10168    743   1486   1697
ATOM   3157  CA  ARG A 760      15.215 -26.246  59.709  1.00 83.12           C  
ANISOU 3157  CA  ARG A 760    11287  10464   9832    746   1284   1627
ATOM   3158  C   ARG A 760      15.905 -27.136  58.657  1.00 85.30           C  
ANISOU 3158  C   ARG A 760    11465  10682  10263    751   1252   1655
ATOM   3159  O   ARG A 760      16.320 -26.616  57.621  1.00 84.27           O  
ANISOU 3159  O   ARG A 760    11171  10570  10279    707   1189   1576
ATOM   3160  CB  ARG A 760      16.204 -25.731  60.775  1.00  0.00           C  
ATOM   3161  CG  ARG A 760      17.449 -25.007  60.223  1.00  0.00           C  
ATOM   3162  CD  ARG A 760      18.365 -24.442  61.316  1.00  0.00           C  
ATOM   3163  NE  ARG A 760      19.008 -25.508  62.099  1.00  0.00           N  
ATOM   3164  CZ  ARG A 760      19.963 -25.325  63.027  1.00  0.00           C  
ATOM   3165  NH1 ARG A 760      20.434 -24.101  63.309  1.00  0.00           N  
ATOM   3166  NH2 ARG A 760      20.459 -26.386  63.678  1.00  0.00           N1+
ATOM   3167  HB2 ARG A 760      15.671 -25.044  61.432  1.00  0.00           H  
ATOM   3168  HB3 ARG A 760      16.524 -26.567  61.398  1.00  0.00           H  
ATOM   3169  HG2 ARG A 760      18.035 -25.710  59.631  1.00  0.00           H  
ATOM   3170  HG3 ARG A 760      17.165 -24.205  59.540  1.00  0.00           H  
ATOM   3171  HD2 ARG A 760      19.106 -23.779  60.870  1.00  0.00           H  
ATOM   3172  HD3 ARG A 760      17.782 -23.846  62.018  1.00  0.00           H  
ATOM   3173  HE  ARG A 760      18.682 -26.448  61.924  1.00  0.00           H  
ATOM   3174 HH12 ARG A 760      21.175 -23.979  63.984  1.00  0.00           H  
ATOM   3175 HH11 ARG A 760      20.076 -23.294  62.814  1.00  0.00           H  
ATOM   3176 HH22 ARG A 760      20.122 -27.318  63.481  1.00  0.00           H  
ATOM   3177 HH21 ARG A 760      21.187 -26.271  64.369  1.00  0.00           H  
ATOM   3178  H   ARG A 760      14.206 -27.072  61.379  1.00  0.00           H  
ATOM   3179  HA  ARG A 760      14.813 -25.376  59.186  1.00  0.00           H  
ATOM   3180  N   ALA A 761      16.003 -28.450  58.933  1.00 81.56           N  
ANISOU 3180  N   ALA A 761    11114  10129   9747    809   1303   1770
ATOM   3181  CA  ALA A 761      16.637 -29.439  58.057  1.00 80.56           C  
ANISOU 3181  CA  ALA A 761    10954   9922   9733    839   1287   1814
ATOM   3182  C   ALA A 761      15.916 -29.635  56.712  1.00 82.68           C  
ANISOU 3182  C   ALA A 761    11126  10082  10207    732   1412   1764
ATOM   3183  O   ALA A 761      16.586 -29.903  55.715  1.00 82.00           O  
ANISOU 3183  O   ALA A 761    10952   9962  10243    731   1354   1734
ATOM   3184  CB  ALA A 761      16.753 -30.775  58.802  1.00 83.00           C  
ANISOU 3184  CB  ALA A 761    11456  10156   9924    932   1330   1955
ATOM   3185  H   ALA A 761      15.627 -28.802  59.802  1.00  0.00           H  
ATOM   3186  HA  ALA A 761      17.647 -29.084  57.841  1.00  0.00           H  
ATOM   3187  HB1 ALA A 761      17.278 -30.657  59.751  1.00  0.00           H  
ATOM   3188  HB2 ALA A 761      15.774 -31.207  59.014  1.00  0.00           H  
ATOM   3189  HB3 ALA A 761      17.316 -31.495  58.208  1.00  0.00           H  
ATOM   3190  N   ARG A 762      14.582 -29.460  56.702  1.00 77.65           N  
ANISOU 3190  N   ARG A 762    10502   9396   9606    641   1581   1756
ATOM   3191  CA  ARG A 762      13.745 -29.493  55.501  1.00 75.35           C  
ANISOU 3191  CA  ARG A 762    10098   9017   9513    519   1695   1710
ATOM   3192  C   ARG A 762      14.022 -28.307  54.560  1.00 75.35           C  
ANISOU 3192  C   ARG A 762     9898   9092   9640    473   1578   1581
ATOM   3193  O   ARG A 762      14.033 -28.506  53.347  1.00 74.48           O  
ANISOU 3193  O   ARG A 762     9708   8924   9666    432   1541   1546
ATOM   3194  CB  ARG A 762      12.263 -29.589  55.930  1.00  0.00           C  
ATOM   3195  CG  ARG A 762      11.243 -29.608  54.775  1.00  0.00           C  
ATOM   3196  CD  ARG A 762       9.825 -29.963  55.246  1.00  0.00           C  
ATOM   3197  NE  ARG A 762       8.823 -29.747  54.192  1.00  0.00           N  
ATOM   3198  CZ  ARG A 762       8.121 -28.616  53.996  1.00  0.00           C  
ATOM   3199  NH1 ARG A 762       8.262 -27.559  54.809  1.00  0.00           N  
ATOM   3200  NH2 ARG A 762       7.262 -28.545  52.971  1.00  0.00           N1+
ATOM   3201  HB2 ARG A 762      12.135 -30.491  56.531  1.00  0.00           H  
ATOM   3202  HB3 ARG A 762      12.019 -28.754  56.588  1.00  0.00           H  
ATOM   3203  HG2 ARG A 762      11.248 -28.698  54.175  1.00  0.00           H  
ATOM   3204  HG3 ARG A 762      11.568 -30.414  54.115  1.00  0.00           H  
ATOM   3205  HD2 ARG A 762       9.808 -31.047  55.361  1.00  0.00           H  
ATOM   3206  HD3 ARG A 762       9.558 -29.563  56.225  1.00  0.00           H  
ATOM   3207  HE  ARG A 762       8.703 -30.506  53.537  1.00  0.00           H  
ATOM   3208 HH12 ARG A 762       7.730 -26.715  54.656  1.00  0.00           H  
ATOM   3209 HH11 ARG A 762       8.905 -27.605  55.586  1.00  0.00           H  
ATOM   3210 HH22 ARG A 762       6.728 -27.704  52.809  1.00  0.00           H  
ATOM   3211 HH21 ARG A 762       7.142 -29.331  52.348  1.00  0.00           H  
ATOM   3212  H   ARG A 762      14.109 -29.243  57.567  1.00  0.00           H  
ATOM   3213  HA  ARG A 762      13.993 -30.404  54.954  1.00  0.00           H  
ATOM   3214  N   GLY A 763      14.278 -27.117  55.132  1.00 68.65           N  
ANISOU 3214  N   GLY A 763     8994   8363   8728    486   1512   1513
ATOM   3215  CA  GLY A 763      14.583 -25.896  54.387  1.00 66.73           C  
ANISOU 3215  CA  GLY A 763     8586   8193   8574    452   1398   1400
ATOM   3216  C   GLY A 763      15.979 -25.937  53.746  1.00 70.70           C  
ANISOU 3216  C   GLY A 763     9042   8720   9101    495   1240   1385
ATOM   3217  O   GLY A 763      16.157 -25.389  52.660  1.00 69.92           O  
ANISOU 3217  O   GLY A 763     8817   8620   9129    444   1188   1311
ATOM   3218  HA3 GLY A 763      14.536 -25.049  55.072  1.00  0.00           H  
ATOM   3219  H   GLY A 763      14.267 -27.044  56.140  1.00  0.00           H  
ATOM   3220  HA2 GLY A 763      13.825 -25.734  53.618  1.00  0.00           H  
ATOM   3221  N   LEU A 764      16.950 -26.614  54.386  1.00 67.79           N  
ANISOU 3221  N   LEU A 764     8772   8378   8605    596   1164   1458
ATOM   3222  CA  LEU A 764      18.284 -26.861  53.834  1.00 66.86           C  
ANISOU 3222  CA  LEU A 764     8601   8295   8508    656   1030   1455
ATOM   3223  C   LEU A 764      18.249 -27.913  52.713  1.00 72.52           C  
ANISOU 3223  C   LEU A 764     9318   8881   9353    639   1093   1467
ATOM   3224  O   LEU A 764      18.873 -27.688  51.676  1.00 72.55           O  
ANISOU 3224  O   LEU A 764     9225   8892   9451    625   1026   1404
ATOM   3225  CB  LEU A 764      19.253 -27.290  54.958  1.00  0.00           C  
ATOM   3226  CG  LEU A 764      19.605 -26.170  55.963  1.00  0.00           C  
ATOM   3227  CD1 LEU A 764      20.371 -26.750  57.168  1.00  0.00           C  
ATOM   3228  CD2 LEU A 764      20.386 -25.016  55.301  1.00  0.00           C  
ATOM   3229  HB2 LEU A 764      18.815 -28.133  55.494  1.00  0.00           H  
ATOM   3230  HB3 LEU A 764      20.181 -27.667  54.525  1.00  0.00           H  
ATOM   3231  HG  LEU A 764      18.676 -25.753  56.353  1.00  0.00           H  
ATOM   3232 HD11 LEU A 764      21.319 -26.245  57.354  1.00  0.00           H  
ATOM   3233 HD12 LEU A 764      19.778 -26.671  58.079  1.00  0.00           H  
ATOM   3234 HD13 LEU A 764      20.607 -27.804  57.021  1.00  0.00           H  
ATOM   3235 HD21 LEU A 764      21.061 -24.514  55.994  1.00  0.00           H  
ATOM   3236 HD22 LEU A 764      20.988 -25.371  54.464  1.00  0.00           H  
ATOM   3237 HD23 LEU A 764      19.704 -24.254  54.923  1.00  0.00           H  
ATOM   3238  H   LEU A 764      16.754 -27.027  55.288  1.00  0.00           H  
ATOM   3239  HA  LEU A 764      18.652 -25.934  53.391  1.00  0.00           H  
ATOM   3240  N   THR A 765      17.505 -29.018  52.922  1.00 69.90           N  
ANISOU 3240  N   THR A 765     9112   8425   9021    634   1223   1545
ATOM   3241  CA  THR A 765      17.365 -30.107  51.949  1.00 70.11           C  
ANISOU 3241  CA  THR A 765     9179   8300   9160    604   1293   1562
ATOM   3242  C   THR A 765      16.663 -29.659  50.656  1.00 73.45           C  
ANISOU 3242  C   THR A 765     9468   8691   9748    474   1302   1455
ATOM   3243  O   THR A 765      17.177 -29.966  49.582  1.00 72.26           O  
ANISOU 3243  O   THR A 765     9282   8503   9671    477   1243   1410
ATOM   3244  CB  THR A 765      16.598 -31.340  52.503  1.00  0.00           C  
ATOM   3245  OG1 THR A 765      17.235 -31.803  53.673  1.00  0.00           O  
ATOM   3246  CG2 THR A 765      16.523 -32.536  51.531  1.00  0.00           C  
ATOM   3247  HB  THR A 765      15.585 -31.048  52.786  1.00  0.00           H  
ATOM   3248  HG1 THR A 765      17.132 -31.142  54.365  1.00  0.00           H  
ATOM   3249 HG21 THR A 765      15.942 -32.309  50.637  1.00  0.00           H  
ATOM   3250 HG22 THR A 765      17.521 -32.842  51.213  1.00  0.00           H  
ATOM   3251 HG23 THR A 765      16.052 -33.402  51.994  1.00  0.00           H  
ATOM   3252  H   THR A 765      17.013 -29.130  53.799  1.00  0.00           H  
ATOM   3253  HA  THR A 765      18.372 -30.434  51.684  1.00  0.00           H  
ATOM   3254  N   PHE A 766      15.545 -28.917  50.776  1.00 70.99           N  
ANISOU 3254  N   PHE A 766     9079   8408   9487    371   1369   1414
ATOM   3255  CA  PHE A 766      14.827 -28.345  49.634  1.00 70.83           C  
ANISOU 3255  CA  PHE A 766     8913   8376   9622    252   1361   1318
ATOM   3256  C   PHE A 766      15.574 -27.233  48.887  1.00 73.06           C  
ANISOU 3256  C   PHE A 766     9085   8758   9918    279   1205   1228
ATOM   3257  O   PHE A 766      15.330 -27.090  47.694  1.00 73.03           O  
ANISOU 3257  O   PHE A 766     9018   8711  10020    221   1163   1165
ATOM   3258  CB  PHE A 766      13.394 -27.905  50.006  1.00 72.96           C  
ANISOU 3258  CB  PHE A 766     9103   8681   9938    166   1460   1300
ATOM   3259  CG  PHE A 766      12.347 -28.987  49.813  1.00 73.79           C  
ANISOU 3259  CG  PHE A 766     9044   8785  10208     53   1434   1209
ATOM   3260  CD1 PHE A 766      11.827 -29.699  50.913  1.00 77.36           C  
ANISOU 3260  CD1 PHE A 766     9476   9120  10797    -62   1490   1209
ATOM   3261  CD2 PHE A 766      11.972 -29.370  48.507  1.00 73.83           C  
ANISOU 3261  CD2 PHE A 766     8924   8900  10227     60   1336   1125
ATOM   3262  CE1 PHE A 766      10.913 -30.724  50.704  1.00 78.14           C  
ANISOU 3262  CE1 PHE A 766     9421   9227  11043   -168   1440   1127
ATOM   3263  CE2 PHE A 766      11.064 -30.402  48.319  1.00 75.79           C  
ANISOU 3263  CE2 PHE A 766     9027   9150  10620    -32   1293   1048
ATOM   3264  CZ  PHE A 766      10.531 -31.071  49.414  1.00 75.33           C  
ANISOU 3264  CZ  PHE A 766     8939   8989  10694   -144   1340   1049
ATOM   3265  H   PHE A 766      15.176 -28.701  51.693  1.00  0.00           H  
ATOM   3266  HA  PHE A 766      14.732 -29.147  48.901  1.00  0.00           H  
ATOM   3267  HB3 PHE A 766      13.079 -27.075  49.371  1.00  0.00           H  
ATOM   3268  HB2 PHE A 766      13.354 -27.515  51.023  1.00  0.00           H  
ATOM   3269  HD1 PHE A 766      12.128 -29.446  51.917  1.00  0.00           H  
ATOM   3270  HD2 PHE A 766      12.392 -28.862  47.650  1.00  0.00           H  
ATOM   3271  HE1 PHE A 766      10.506 -31.259  51.549  1.00  0.00           H  
ATOM   3272  HE2 PHE A 766      10.775 -30.689  47.318  1.00  0.00           H  
ATOM   3273  HZ  PHE A 766       9.824 -31.872  49.260  1.00  0.00           H  
ATOM   3274  N   ALA A 767      16.472 -26.492  49.558  1.00 68.47           N  
ANISOU 3274  N   ALA A 767     8489   8302   9224    357   1121   1224
ATOM   3275  CA  ALA A 767      17.319 -25.489  48.908  1.00 67.08           C  
ANISOU 3275  CA  ALA A 767     8216   8226   9047    379    981   1153
ATOM   3276  C   ALA A 767      18.425 -26.121  48.044  1.00 72.16           C  
ANISOU 3276  C   ALA A 767     8878   8824   9716    428    929   1155
ATOM   3277  O   ALA A 767      18.734 -25.581  46.982  1.00 71.67           O  
ANISOU 3277  O   ALA A 767     8736   8771   9724    392    865   1082
ATOM   3278  CB  ALA A 767      17.901 -24.543  49.964  1.00  0.00           C  
ATOM   3279  HB1 ALA A 767      18.480 -23.746  49.500  1.00  0.00           H  
ATOM   3280  HB2 ALA A 767      17.103 -24.064  50.529  1.00  0.00           H  
ATOM   3281  HB3 ALA A 767      18.545 -25.066  50.672  1.00  0.00           H  
ATOM   3282  H   ALA A 767      16.623 -26.642  50.546  1.00  0.00           H  
ATOM   3283  HA  ALA A 767      16.689 -24.889  48.248  1.00  0.00           H  
ATOM   3284  N   MET A 768      18.964 -27.274  48.482  1.00 68.65           N  
ANISOU 3284  N   MET A 768     8552   8319   9211    515    966   1243
ATOM   3285  CA  MET A 768      19.924 -28.071  47.715  1.00 68.48           C  
ANISOU 3285  CA  MET A 768     8576   8248   9195    600    938   1262
ATOM   3286  C   MET A 768      19.252 -28.850  46.572  1.00 74.34           C  
ANISOU 3286  C   MET A 768     9360   8835  10052    528    996   1224
ATOM   3287  O   MET A 768      19.755 -28.818  45.450  1.00 74.31           O  
ANISOU 3287  O   MET A 768     9347   8810  10077    562    950   1181
ATOM   3288  CB  MET A 768      20.726 -28.995  48.655  1.00 71.74           C  
ANISOU 3288  CB  MET A 768     9108   8648   9502    733    955   1377
ATOM   3289  CG  MET A 768      21.667 -28.206  49.577  1.00 74.67           C  
ANISOU 3289  CG  MET A 768     9423   9187   9759    823    845   1407
ATOM   3290  SD  MET A 768      22.697 -29.205  50.681  1.00 76.77           S  
ANISOU 3290  SD  MET A 768     9524   9586  10060    829    718   1324
ATOM   3291  CE  MET A 768      21.621 -29.355  52.126  1.00 72.35           C  
ANISOU 3291  CE  MET A 768     8885   9171   9433    762    641   1290
ATOM   3292  H   MET A 768      18.669 -27.656  49.370  1.00  0.00           H  
ATOM   3293  HA  MET A 768      20.629 -27.382  47.254  1.00  0.00           H  
ATOM   3294  HB3 MET A 768      21.324 -29.692  48.065  1.00  0.00           H  
ATOM   3295  HB2 MET A 768      20.050 -29.608  49.253  1.00  0.00           H  
ATOM   3296  HG3 MET A 768      21.097 -27.500  50.178  1.00  0.00           H  
ATOM   3297  HG2 MET A 768      22.344 -27.606  48.967  1.00  0.00           H  
ATOM   3298  HE1 MET A 768      20.701 -29.877  51.866  1.00  0.00           H  
ATOM   3299  HE2 MET A 768      22.130 -29.914  52.909  1.00  0.00           H  
ATOM   3300  HE3 MET A 768      21.376 -28.369  52.520  1.00  0.00           H  
ATOM   3301  N   LEU A 769      18.114 -29.498  46.872  1.00 71.49           N  
ANISOU 3301  N   LEU A 769     9043   8367   9755    423   1097   1236
ATOM   3302  CA  LEU A 769      17.311 -30.285  45.934  1.00 71.76           C  
ANISOU 3302  CA  LEU A 769     9112   8250   9903    325   1139   1194
ATOM   3303  C   LEU A 769      16.587 -29.434  44.869  1.00 73.82           C  
ANISOU 3303  C   LEU A 769     9238   8563  10249    234   1054   1078
ATOM   3304  O   LEU A 769      16.294 -29.969  43.803  1.00 73.95           O  
ANISOU 3304  O   LEU A 769     9283   8500  10313    211   1021   1023
ATOM   3305  CB  LEU A 769      16.339 -31.165  46.757  1.00  0.00           C  
ATOM   3306  CG  LEU A 769      15.474 -32.183  45.978  1.00  0.00           C  
ATOM   3307  CD1 LEU A 769      16.326 -33.218  45.209  1.00  0.00           C  
ATOM   3308  CD2 LEU A 769      14.433 -32.842  46.911  1.00  0.00           C  
ATOM   3309  HB2 LEU A 769      16.911 -31.711  47.508  1.00  0.00           H  
ATOM   3310  HB3 LEU A 769      15.673 -30.504  47.312  1.00  0.00           H  
ATOM   3311  HG  LEU A 769      14.897 -31.636  45.235  1.00  0.00           H  
ATOM   3312 HD11 LEU A 769      16.015 -34.247  45.390  1.00  0.00           H  
ATOM   3313 HD12 LEU A 769      16.253 -33.049  44.135  1.00  0.00           H  
ATOM   3314 HD13 LEU A 769      17.381 -33.161  45.476  1.00  0.00           H  
ATOM   3315 HD21 LEU A 769      14.479 -33.930  46.901  1.00  0.00           H  
ATOM   3316 HD22 LEU A 769      14.560 -32.530  47.949  1.00  0.00           H  
ATOM   3317 HD23 LEU A 769      13.421 -32.565  46.617  1.00  0.00           H  
ATOM   3318  H   LEU A 769      17.774 -29.476  47.825  1.00  0.00           H  
ATOM   3319  HA  LEU A 769      18.002 -30.939  45.400  1.00  0.00           H  
ATOM   3320  N   ALA A 770      16.347 -28.135  45.141  1.00 69.05           N  
ANISOU 3320  N   ALA A 770     8501   8088   9647    195   1016   1042
ATOM   3321  CA  ALA A 770      15.737 -27.174  44.211  1.00 67.72           C  
ANISOU 3321  CA  ALA A 770     8204   7977   9549    118    932    944
ATOM   3322  C   ALA A 770      16.513 -26.993  42.900  1.00 71.65           C  
ANISOU 3322  C   ALA A 770     8691   8538   9995    199    828    903
ATOM   3323  O   ALA A 770      15.880 -26.812  41.860  1.00 71.64           O  
ANISOU 3323  O   ALA A 770     8674   8500  10047    151    776    833
ATOM   3324  CB  ALA A 770      15.546 -25.807  44.890  1.00  0.00           C  
ATOM   3325  HB1 ALA A 770      16.445 -25.486  45.418  1.00  0.00           H  
ATOM   3326  HB2 ALA A 770      15.301 -25.031  44.163  1.00  0.00           H  
ATOM   3327  HB3 ALA A 770      14.723 -25.830  45.603  1.00  0.00           H  
ATOM   3328  H   ALA A 770      16.597 -27.768  46.049  1.00  0.00           H  
ATOM   3329  HA  ALA A 770      14.749 -27.555  43.949  1.00  0.00           H  
ATOM   3330  N   TYR A 771      17.855 -27.079  42.964  1.00 66.70           N  
ANISOU 3330  N   TYR A 771     8074   8009   9261    318    800    952
ATOM   3331  CA  TYR A 771      18.720 -27.043  41.787  1.00 64.61           C  
ANISOU 3331  CA  TYR A 771     7781   7827   8940    404    718    935
ATOM   3332  C   TYR A 771      18.545 -28.301  40.913  1.00 69.69           C  
ANISOU 3332  C   TYR A 771     8520   8361   9598    458    742    930
ATOM   3333  O   TYR A 771      18.479 -28.171  39.693  1.00 69.84           O  
ANISOU 3333  O   TYR A 771     8513   8406   9617    475    690    876
ATOM   3334  CB  TYR A 771      20.191 -26.832  42.210  1.00  0.00           C  
ATOM   3335  CG  TYR A 771      21.109 -26.489  41.048  1.00  0.00           C  
ATOM   3336  CD1 TYR A 771      21.421 -25.142  40.772  1.00  0.00           C  
ATOM   3337  CD2 TYR A 771      21.594 -27.504  40.196  1.00  0.00           C  
ATOM   3338  CE1 TYR A 771      22.171 -24.811  39.629  1.00  0.00           C  
ATOM   3339  CE2 TYR A 771      22.312 -27.170  39.034  1.00  0.00           C  
ATOM   3340  CZ  TYR A 771      22.595 -25.822  38.747  1.00  0.00           C  
ATOM   3341  OH  TYR A 771      23.276 -25.495  37.613  1.00  0.00           O  
ATOM   3342  HB2 TYR A 771      20.247 -26.016  42.932  1.00  0.00           H  
ATOM   3343  HB3 TYR A 771      20.572 -27.712  42.730  1.00  0.00           H  
ATOM   3344  HD1 TYR A 771      21.059 -24.355  41.417  1.00  0.00           H  
ATOM   3345  HD2 TYR A 771      21.368 -28.539  40.401  1.00  0.00           H  
ATOM   3346  HE1 TYR A 771      22.390 -23.777  39.411  1.00  0.00           H  
ATOM   3347  HE2 TYR A 771      22.638 -27.950  38.363  1.00  0.00           H  
ATOM   3348  HH  TYR A 771      23.457 -26.265  37.068  1.00  0.00           H  
ATOM   3349  H   TYR A 771      18.306 -27.234  43.855  1.00  0.00           H  
ATOM   3350  HA  TYR A 771      18.421 -26.181  41.186  1.00  0.00           H  
ATOM   3351  N   PHE A 772      18.455 -29.483  41.549  1.00 66.77           N  
ANISOU 3351  N   PHE A 772     8277   7860   9234    487    826    987
ATOM   3352  CA  PHE A 772      18.260 -30.766  40.871  1.00 67.09           C  
ANISOU 3352  CA  PHE A 772     8442   7763   9287    541    861    981
ATOM   3353  C   PHE A 772      16.852 -30.912  40.254  1.00 71.14           C  
ANISOU 3353  C   PHE A 772     8960   8189   9882    414    837    877
ATOM   3354  O   PHE A 772      16.738 -31.465  39.161  1.00 70.37           O  
ANISOU 3354  O   PHE A 772     8897   8073   9768    459    807    826
ATOM   3355  CB  PHE A 772      18.624 -31.918  41.832  1.00  0.00           C  
ATOM   3356  CG  PHE A 772      18.610 -33.302  41.207  1.00  0.00           C  
ATOM   3357  CD1 PHE A 772      19.693 -33.714  40.402  1.00  0.00           C  
ATOM   3358  CD2 PHE A 772      17.457 -34.115  41.270  1.00  0.00           C  
ATOM   3359  CE1 PHE A 772      19.646 -34.935  39.743  1.00  0.00           C  
ATOM   3360  CE2 PHE A 772      17.428 -35.330  40.599  1.00  0.00           C  
ATOM   3361  CZ  PHE A 772      18.520 -35.741  39.845  1.00  0.00           C  
ATOM   3362  HB2 PHE A 772      19.632 -31.750  42.214  1.00  0.00           H  
ATOM   3363  HB3 PHE A 772      17.970 -31.906  42.705  1.00  0.00           H  
ATOM   3364  HD1 PHE A 772      20.562 -33.082  40.297  1.00  0.00           H  
ATOM   3365  HD2 PHE A 772      16.594 -33.793  41.835  1.00  0.00           H  
ATOM   3366  HE1 PHE A 772      20.486 -35.252  39.142  1.00  0.00           H  
ATOM   3367  HE2 PHE A 772      16.549 -35.955  40.657  1.00  0.00           H  
ATOM   3368  HZ  PHE A 772      18.489 -36.687  39.325  1.00  0.00           H  
ATOM   3369  H   PHE A 772      18.495 -29.511  42.558  1.00  0.00           H  
ATOM   3370  HA  PHE A 772      18.975 -30.801  40.047  1.00  0.00           H  
ATOM   3371  N   ILE A 773      15.826 -30.361  40.929  1.00 68.24           N  
ANISOU 3371  N   ILE A 773     8550   7781   9598    257    846    849
ATOM   3372  CA  ILE A 773      14.449 -30.236  40.435  1.00 68.89           C  
ANISOU 3372  CA  ILE A 773     8616   7793   9767    115    803    756
ATOM   3373  C   ILE A 773      14.349 -29.321  39.194  1.00 74.17           C  
ANISOU 3373  C   ILE A 773     9180   8586  10414    118    697    681
ATOM   3374  O   ILE A 773      13.611 -29.651  38.263  1.00 75.91           O  
ANISOU 3374  O   ILE A 773     9453   8747  10641     89    652    609
ATOM   3375  CB  ILE A 773      13.483 -29.738  41.560  1.00 72.77           C  
ANISOU 3375  CB  ILE A 773     9041   8250  10360    -43    838    761
ATOM   3376  CG1 ILE A 773      13.244 -30.861  42.597  1.00 74.50           C  
ANISOU 3376  CG1 ILE A 773     9380   8329  10599    -64    957    842
ATOM   3377  CG2 ILE A 773      12.125 -29.168  41.076  1.00 73.60           C  
ANISOU 3377  CG2 ILE A 773     9082   8320  10561   -198    762    667
ATOM   3378  CD1 ILE A 773      12.652 -30.379  43.932  1.00 84.16           C  
ANISOU 3378  CD1 ILE A 773    10804   9366  11807    -28    995    848
ATOM   3379  H   ILE A 773      16.004 -29.952  41.838  1.00  0.00           H  
ATOM   3380  HA  ILE A 773      14.124 -31.232  40.130  1.00  0.00           H  
ATOM   3381  HB  ILE A 773      13.992 -28.926  42.080  1.00  0.00           H  
ATOM   3382 HG13 ILE A 773      14.180 -31.376  42.814  1.00  0.00           H  
ATOM   3383 HG12 ILE A 773      12.589 -31.621  42.168  1.00  0.00           H  
ATOM   3384 HG21 ILE A 773      12.244 -28.272  40.467  1.00  0.00           H  
ATOM   3385 HG22 ILE A 773      11.575 -29.904  40.488  1.00  0.00           H  
ATOM   3386 HG23 ILE A 773      11.491 -28.873  41.910  1.00  0.00           H  
ATOM   3387 HD11 ILE A 773      13.218 -29.541  44.339  1.00  0.00           H  
ATOM   3388 HD12 ILE A 773      11.613 -30.069  43.828  1.00  0.00           H  
ATOM   3389 HD13 ILE A 773      12.670 -31.178  44.672  1.00  0.00           H  
ATOM   3390  N   THR A 774      15.117 -28.217  39.185  1.00 68.64           N  
ANISOU 3390  N   THR A 774     8356   8047   9678    152    659    699
ATOM   3391  CA  THR A 774      15.225 -27.314  38.038  1.00 66.77           C  
ANISOU 3391  CA  THR A 774     8029   7927   9416    153    565    641
ATOM   3392  C   THR A 774      16.000 -27.946  36.862  1.00 72.34           C  
ANISOU 3392  C   THR A 774     8802   8638  10047    262    555    631
ATOM   3393  O   THR A 774      15.663 -27.666  35.715  1.00 72.77           O  
ANISOU 3393  O   THR A 774     8865   8687  10097    230    501    560
ATOM   3394  CB  THR A 774      15.902 -25.966  38.411  1.00  0.00           C  
ATOM   3395  OG1 THR A 774      15.170 -25.344  39.449  1.00  0.00           O  
ATOM   3396  CG2 THR A 774      16.001 -24.948  37.259  1.00  0.00           C  
ATOM   3397  HB  THR A 774      16.905 -26.153  38.797  1.00  0.00           H  
ATOM   3398  HG1 THR A 774      15.264 -25.871  40.250  1.00  0.00           H  
ATOM   3399 HG21 THR A 774      15.035 -24.804  36.774  1.00  0.00           H  
ATOM   3400 HG22 THR A 774      16.327 -23.978  37.626  1.00  0.00           H  
ATOM   3401 HG23 THR A 774      16.717 -25.255  36.496  1.00  0.00           H  
ATOM   3402  H   THR A 774      15.695 -28.002  39.986  1.00  0.00           H  
ATOM   3403  HA  THR A 774      14.213 -27.094  37.689  1.00  0.00           H  
ATOM   3404  N   TRP A 775      16.991 -28.806  37.159  1.00 69.45           N  
ANISOU 3404  N   TRP A 775     8487   8282   9621    395    612    704
ATOM   3405  CA  TRP A 775      17.836 -29.475  36.170  1.00 69.90           C  
ANISOU 3405  CA  TRP A 775     8591   8356   9612    527    625    712
ATOM   3406  C   TRP A 775      17.081 -30.520  35.333  1.00 76.01           C  
ANISOU 3406  C   TRP A 775     9514   8963  10403    519    658    654
ATOM   3407  O   TRP A 775      17.213 -30.499  34.111  1.00 76.81           O  
ANISOU 3407  O   TRP A 775     9638   9076  10469    541    635    596
ATOM   3408  CB  TRP A 775      19.080 -30.066  36.863  1.00 69.07           C  
ANISOU 3408  CB  TRP A 775     8497   8294   9453    673    673    816
ATOM   3409  CG  TRP A 775      20.074 -30.747  35.972  1.00 70.62           C  
ANISOU 3409  CG  TRP A 775     8683   8560   9588    826    684    841
ATOM   3410  CD1 TRP A 775      20.912 -30.128  35.109  1.00 72.97           C  
ANISOU 3410  CD1 TRP A 775     8849   9037   9838    884    639    876
ATOM   3411  CD2 TRP A 775      20.325 -32.176  35.822  1.00 71.94           C  
ANISOU 3411  CD2 TRP A 775     8977   8620   9738    944    753    839
ATOM   3412  NE1 TRP A 775      21.677 -31.070  34.453  1.00 73.40           N  
ANISOU 3412  NE1 TRP A 775     8915   9118   9856   1031    680    901
ATOM   3413  CE2 TRP A 775      21.362 -32.353  34.855  1.00 76.03           C  
ANISOU 3413  CE2 TRP A 775     9412   9274  10202   1083    755    878
ATOM   3414  CE3 TRP A 775      19.790 -33.345  36.413  1.00 74.50           C  
ANISOU 3414  CE3 TRP A 775     9482   8738  10087    946    816    809
ATOM   3415  CZ2 TRP A 775      21.845 -33.624  34.497  1.00 76.75           C  
ANISOU 3415  CZ2 TRP A 775     9588   9309  10264   1243    829    887
ATOM   3416  CZ3 TRP A 775      20.266 -34.624  36.062  1.00 77.16           C  
ANISOU 3416  CZ3 TRP A 775     9930   9001  10386   1098    882    811
ATOM   3417  CH2 TRP A 775      21.292 -34.765  35.108  1.00 78.09           C  
ANISOU 3417  CH2 TRP A 775     9956   9264  10450   1255    895    850
ATOM   3418  H   TRP A 775      17.223 -28.977  38.129  1.00  0.00           H  
ATOM   3419  HA  TRP A 775      18.187 -28.712  35.474  1.00  0.00           H  
ATOM   3420  HB3 TRP A 775      18.773 -30.783  37.622  1.00  0.00           H  
ATOM   3421  HB2 TRP A 775      19.614 -29.284  37.402  1.00  0.00           H  
ATOM   3422  HD1 TRP A 775      20.965 -29.057  34.970  1.00  0.00           H  
ATOM   3423  HE1 TRP A 775      22.369 -30.824  33.760  1.00  0.00           H  
ATOM   3424  HE3 TRP A 775      19.008 -33.253  37.152  1.00  0.00           H  
ATOM   3425  HZ2 TRP A 775      22.630 -33.723  33.763  1.00  0.00           H  
ATOM   3426  HZ3 TRP A 775      19.841 -35.501  36.530  1.00  0.00           H  
ATOM   3427  HH2 TRP A 775      21.653 -35.748  34.843  1.00  0.00           H  
ATOM   3428  N   VAL A 776      16.279 -31.379  35.987  1.00 72.35           N  
ANISOU 3428  N   VAL A 776     9164   8339   9986    476    714    667
ATOM   3429  CA  VAL A 776      15.472 -32.407  35.316  1.00 72.99           C  
ANISOU 3429  CA  VAL A 776     9414   8232  10086    445    742    610
ATOM   3430  C   VAL A 776      14.296 -31.848  34.480  1.00 76.17           C  
ANISOU 3430  C   VAL A 776     9803   8616  10523    298    657    500
ATOM   3431  O   VAL A 776      13.794 -32.573  33.623  1.00 77.52           O  
ANISOU 3431  O   VAL A 776    10103   8692  10661    309    652    433
ATOM   3432  CB  VAL A 776      14.918 -33.464  36.313  1.00  0.00           C  
ATOM   3433  CG1 VAL A 776      16.049 -34.259  36.988  1.00  0.00           C  
ATOM   3434  CG2 VAL A 776      13.937 -32.909  37.363  1.00  0.00           C  
ATOM   3435  HB  VAL A 776      14.357 -34.197  35.729  1.00  0.00           H  
ATOM   3436 HG11 VAL A 776      15.649 -35.057  37.615  1.00  0.00           H  
ATOM   3437 HG12 VAL A 776      16.703 -34.721  36.248  1.00  0.00           H  
ATOM   3438 HG13 VAL A 776      16.664 -33.624  37.624  1.00  0.00           H  
ATOM   3439 HG21 VAL A 776      13.578 -33.702  38.019  1.00  0.00           H  
ATOM   3440 HG22 VAL A 776      14.422 -32.164  37.989  1.00  0.00           H  
ATOM   3441 HG23 VAL A 776      13.060 -32.446  36.909  1.00  0.00           H  
ATOM   3442  H   VAL A 776      16.217 -31.342  36.995  1.00  0.00           H  
ATOM   3443  HA  VAL A 776      16.130 -32.927  34.616  1.00  0.00           H  
ATOM   3444  N   SER A 777      13.910 -30.578  34.709  1.00 69.85           N  
ANISOU 3444  N   SER A 777     8856   7908   9778    174    588    484
ATOM   3445  CA  SER A 777      12.916 -29.850  33.914  1.00 69.12           C  
ANISOU 3445  CA  SER A 777     8733   7814   9717     44    489    391
ATOM   3446  C   SER A 777      13.552 -28.968  32.818  1.00 72.91           C  
ANISOU 3446  C   SER A 777     9175   8414  10112    115    436    356
ATOM   3447  O   SER A 777      12.885 -28.707  31.817  1.00 73.48           O  
ANISOU 3447  O   SER A 777     9318   8443  10160     68    379    276
ATOM   3448  CB  SER A 777      11.986 -29.060  34.860  1.00  0.00           C  
ATOM   3449  OG  SER A 777      12.618 -27.951  35.469  1.00  0.00           O  
ATOM   3450  HB2 SER A 777      11.126 -28.686  34.303  1.00  0.00           H  
ATOM   3451  HB3 SER A 777      11.589 -29.712  35.639  1.00  0.00           H  
ATOM   3452  HG  SER A 777      13.195 -28.272  36.167  1.00  0.00           H  
ATOM   3453  H   SER A 777      14.371 -30.049  35.435  1.00  0.00           H  
ATOM   3454  HA  SER A 777      12.284 -30.575  33.397  1.00  0.00           H  
ATOM   3455  N   PHE A 778      14.819 -28.551  32.997  1.00 68.57           N  
ANISOU 3455  N   PHE A 778     8528   8011   9514    222    456    417
ATOM   3456  CA  PHE A 778      15.590 -27.765  32.029  1.00 67.65           C  
ANISOU 3456  CA  PHE A 778     8361   8021   9322    280    419    402
ATOM   3457  C   PHE A 778      16.135 -28.612  30.866  1.00 72.56           C  
ANISOU 3457  C   PHE A 778     9121   8580   9868    369    461    363
ATOM   3458  O   PHE A 778      16.021 -28.191  29.716  1.00 74.47           O  
ANISOU 3458  O   PHE A 778     9376   8859  10060    347    413    307
ATOM   3459  CB  PHE A 778      16.702 -26.981  32.764  1.00 68.25           C  
ANISOU 3459  CB  PHE A 778     8314   8253   9364    370    438    484
ATOM   3460  CG  PHE A 778      17.710 -26.252  31.888  1.00 69.23           C  
ANISOU 3460  CG  PHE A 778     8380   8510   9416    426    415    484
ATOM   3461  CD1 PHE A 778      17.381 -25.005  31.318  1.00 70.99           C  
ANISOU 3461  CD1 PHE A 778     8517   8820   9636    341    331    455
ATOM   3462  CD2 PHE A 778      18.916 -26.880  31.508  1.00 71.87           C  
ANISOU 3462  CD2 PHE A 778     8742   8879   9686    565    484    519
ATOM   3463  CE1 PHE A 778      18.275 -24.373  30.464  1.00 71.27           C  
ANISOU 3463  CE1 PHE A 778     8507   8971   9603    378    318    463
ATOM   3464  CE2 PHE A 778      19.793 -26.233  30.649  1.00 73.57           C  
ANISOU 3464  CE2 PHE A 778     8889   9225   9841    606    476    527
ATOM   3465  CZ  PHE A 778      19.479 -24.981  30.138  1.00 70.56           C  
ANISOU 3465  CZ  PHE A 778     8433   8923   9454    503    394    500
ATOM   3466  H   PHE A 778      15.298 -28.783  33.856  1.00  0.00           H  
ATOM   3467  HA  PHE A 778      14.919 -27.025  31.588  1.00  0.00           H  
ATOM   3468  HB3 PHE A 778      17.250 -27.650  33.428  1.00  0.00           H  
ATOM   3469  HB2 PHE A 778      16.236 -26.237  33.412  1.00  0.00           H  
ATOM   3470  HD1 PHE A 778      16.434 -24.538  31.542  1.00  0.00           H  
ATOM   3471  HD2 PHE A 778      19.165 -27.860  31.890  1.00  0.00           H  
ATOM   3472  HE1 PHE A 778      18.026 -23.412  30.042  1.00  0.00           H  
ATOM   3473  HE2 PHE A 778      20.720 -26.708  30.375  1.00  0.00           H  
ATOM   3474  HZ  PHE A 778      20.170 -24.482  29.474  1.00  0.00           H  
ATOM   3475  N   VAL A 779      16.716 -29.778  31.201  1.00 68.30           N  
ANISOU 3475  N   VAL A 779     8693   7945   9312    478    554    395
ATOM   3476  CA  VAL A 779      17.328 -30.744  30.283  1.00 69.31           C  
ANISOU 3476  CA  VAL A 779     8964   8009   9363    594    617    362
ATOM   3477  C   VAL A 779      16.454 -31.200  29.084  1.00 74.26           C  
ANISOU 3477  C   VAL A 779     9736   8510   9970    484    562    245
ATOM   3478  O   VAL A 779      16.975 -31.166  27.969  1.00 72.78           O  
ANISOU 3478  O   VAL A 779     9560   8387   9708    503    540    201
ATOM   3479  CB  VAL A 779      17.895 -31.971  31.070  1.00 73.64           C  
ANISOU 3479  CB  VAL A 779     9623   8455   9904    743    728    419
ATOM   3480  CG1 VAL A 779      18.114 -33.273  30.268  1.00 74.84           C  
ANISOU 3480  CG1 VAL A 779     9919   8546   9972    886    805    383
ATOM   3481  CG2 VAL A 779      19.211 -31.593  31.775  1.00 72.49           C  
ANISOU 3481  CG2 VAL A 779     9334   8445   9764    849    758    535
ATOM   3482  H   VAL A 779      16.767 -30.026  32.181  1.00  0.00           H  
ATOM   3483  HA  VAL A 779      18.178 -30.216  29.846  1.00  0.00           H  
ATOM   3484  HB  VAL A 779      17.180 -32.213  31.858  1.00  0.00           H  
ATOM   3485 HG11 VAL A 779      18.596 -34.033  30.883  1.00  0.00           H  
ATOM   3486 HG12 VAL A 779      17.176 -33.706  29.920  1.00  0.00           H  
ATOM   3487 HG13 VAL A 779      18.753 -33.102  29.400  1.00  0.00           H  
ATOM   3488 HG21 VAL A 779      19.110 -30.688  32.374  1.00  0.00           H  
ATOM   3489 HG22 VAL A 779      19.543 -32.389  32.443  1.00  0.00           H  
ATOM   3490 HG23 VAL A 779      20.008 -31.412  31.053  1.00  0.00           H  
ATOM   3491  N   PRO A 780      15.160 -31.563  29.278  1.00 72.14           N  
ANISOU 3491  N   PRO A 780     9571   8076   9763    355    527    195
ATOM   3492  CA  PRO A 780      14.281 -31.911  28.144  1.00 72.79           C  
ANISOU 3492  CA  PRO A 780     9788   8054   9817    244    451     83
ATOM   3493  C   PRO A 780      13.926 -30.748  27.194  1.00 78.35           C  
ANISOU 3493  C   PRO A 780    10371   8879  10520    129    323     43
ATOM   3494  O   PRO A 780      13.680 -31.021  26.021  1.00 79.50           O  
ANISOU 3494  O   PRO A 780    10624   8994  10591     98    269    -36
ATOM   3495  CB  PRO A 780      13.037 -32.537  28.799  1.00 75.18           C  
ANISOU 3495  CB  PRO A 780    10181   8177  10208    110    433     60
ATOM   3496  CG  PRO A 780      13.025 -31.986  30.213  1.00 79.06           C  
ANISOU 3496  CG  PRO A 780    10522   8727  10788    107    472    159
ATOM   3497  CD  PRO A 780      14.505 -31.877  30.550  1.00 74.11           C  
ANISOU 3497  CD  PRO A 780     9835   8220  10101    302    559    241
ATOM   3498  HA  PRO A 780      14.771 -32.677  27.538  1.00  0.00           H  
ATOM   3499  HB3 PRO A 780      13.157 -33.621  28.832  1.00  0.00           H  
ATOM   3500  HB2 PRO A 780      12.106 -32.332  28.268  1.00  0.00           H  
ATOM   3501  HG3 PRO A 780      12.466 -32.602  30.917  1.00  0.00           H  
ATOM   3502  HG2 PRO A 780      12.578 -30.991  30.212  1.00  0.00           H  
ATOM   3503  HD2 PRO A 780      14.652 -31.149  31.339  1.00  0.00           H  
ATOM   3504  HD3 PRO A 780      14.883 -32.836  30.907  1.00  0.00           H  
ATOM   3505  N   LEU A 781      13.935 -29.496  27.688  1.00 73.69           N  
ANISOU 3505  N   LEU A 781     9577   8418  10005     75    277     98
ATOM   3506  CA  LEU A 781      13.713 -28.286  26.884  1.00 72.54           C  
ANISOU 3506  CA  LEU A 781     9320   8379   9861    -16    158     68
ATOM   3507  C   LEU A 781      14.993 -27.784  26.182  1.00 78.60           C  
ANISOU 3507  C   LEU A 781    10077   9271  10517     88    176     78
ATOM   3508  O   LEU A 781      14.878 -26.986  25.252  1.00 79.29           O  
ANISOU 3508  O   LEU A 781    10221   9368  10539     46    102     18
ATOM   3509  CB  LEU A 781      13.088 -27.165  27.750  1.00  0.00           C  
ATOM   3510  CG  LEU A 781      11.553 -27.255  27.917  1.00  0.00           C  
ATOM   3511  CD1 LEU A 781      11.111 -28.454  28.782  1.00  0.00           C  
ATOM   3512  CD2 LEU A 781      10.973 -25.916  28.426  1.00  0.00           C  
ATOM   3513  HB2 LEU A 781      13.583 -27.096  28.720  1.00  0.00           H  
ATOM   3514  HB3 LEU A 781      13.280 -26.212  27.254  1.00  0.00           H  
ATOM   3515  HG  LEU A 781      11.129 -27.407  26.924  1.00  0.00           H  
ATOM   3516 HD11 LEU A 781      11.939 -28.868  29.353  1.00  0.00           H  
ATOM   3517 HD12 LEU A 781      10.332 -28.199  29.501  1.00  0.00           H  
ATOM   3518 HD13 LEU A 781      10.715 -29.255  28.157  1.00  0.00           H  
ATOM   3519 HD21 LEU A 781      11.751 -25.181  28.629  1.00  0.00           H  
ATOM   3520 HD22 LEU A 781      10.305 -25.479  27.683  1.00  0.00           H  
ATOM   3521 HD23 LEU A 781      10.402 -26.022  29.348  1.00  0.00           H  
ATOM   3522  H   LEU A 781      14.151 -29.344  28.664  1.00  0.00           H  
ATOM   3523  HA  LEU A 781      13.005 -28.520  26.088  1.00  0.00           H  
ATOM   3524  N   LEU A 782      16.176 -28.259  26.615  1.00 75.56           N  
ANISOU 3524  N   LEU A 782     9622   8980  10106    218    271    155
ATOM   3525  CA  LEU A 782      17.489 -27.946  26.045  1.00 75.57           C  
ANISOU 3525  CA  LEU A 782     9590   9109  10015    305    299    176
ATOM   3526  C   LEU A 782      17.752 -28.836  24.808  1.00 81.32           C  
ANISOU 3526  C   LEU A 782    10497   9766  10635    384    360    121
ATOM   3527  O   LEU A 782      18.612 -29.716  24.842  1.00 80.32           O  
ANISOU 3527  O   LEU A 782    10400   9694  10424    373    332     89
ATOM   3528  CB  LEU A 782      18.538 -28.100  27.178  1.00  0.00           C  
ATOM   3529  CG  LEU A 782      19.978 -27.636  26.853  1.00  0.00           C  
ATOM   3530  CD1 LEU A 782      20.085 -26.100  26.736  1.00  0.00           C  
ATOM   3531  CD2 LEU A 782      20.974 -28.216  27.876  1.00  0.00           C  
ATOM   3532  HB2 LEU A 782      18.198 -27.564  28.065  1.00  0.00           H  
ATOM   3533  HB3 LEU A 782      18.570 -29.149  27.472  1.00  0.00           H  
ATOM   3534  HG  LEU A 782      20.269 -28.044  25.886  1.00  0.00           H  
ATOM   3535 HD11 LEU A 782      20.487 -25.819  25.763  1.00  0.00           H  
ATOM   3536 HD12 LEU A 782      19.120 -25.607  26.848  1.00  0.00           H  
ATOM   3537 HD13 LEU A 782      20.748 -25.668  27.485  1.00  0.00           H  
ATOM   3538 HD21 LEU A 782      21.763 -27.514  28.146  1.00  0.00           H  
ATOM   3539 HD22 LEU A 782      20.481 -28.526  28.798  1.00  0.00           H  
ATOM   3540 HD23 LEU A 782      21.460 -29.102  27.467  1.00  0.00           H  
ATOM   3541  H   LEU A 782      16.182 -28.908  27.388  1.00  0.00           H  
ATOM   3542  HA  LEU A 782      17.490 -26.907  25.714  1.00  0.00           H  
ATOM   3543  N   ALA A 783      16.963 -28.604  23.746  1.00 79.63           N  
ANISOU 3543  N   ALA A 783    10417   9424  10413    467    451    111
ATOM   3544  CA  ALA A 783      16.903 -29.405  22.523  1.00 80.78           C  
ANISOU 3544  CA  ALA A 783    10748   9496  10449    570    532     60
ATOM   3545  C   ALA A 783      16.105 -28.655  21.440  1.00 85.29           C  
ANISOU 3545  C   ALA A 783    11524   9909  10975    461    456    -58
ATOM   3546  O   ALA A 783      15.645 -27.536  21.676  1.00 85.70           O  
ANISOU 3546  O   ALA A 783    11738   9917  10907    525    502   -115
ATOM   3547  CB  ALA A 783      16.266 -30.777  22.837  1.00  0.00           C  
ATOM   3548  HB1 ALA A 783      15.252 -30.665  23.226  1.00  0.00           H  
ATOM   3549  HB2 ALA A 783      16.213 -31.412  21.952  1.00  0.00           H  
ATOM   3550  HB3 ALA A 783      16.841 -31.326  23.582  1.00  0.00           H  
ATOM   3551  H   ALA A 783      16.280 -27.860  23.801  1.00  0.00           H  
ATOM   3552  HA  ALA A 783      17.917 -29.550  22.148  1.00  0.00           H  
ATOM   3553  N   ASN A 784      15.936 -29.299  20.271  1.00 31.02           N  
ATOM   3554  CA  ASN A 784      15.038 -28.856  19.197  1.00 32.28           C  
ATOM   3555  C   ASN A 784      13.604 -29.281  19.555  1.00 31.44           C  
ATOM   3556  O   ASN A 784      13.189 -30.395  19.236  1.00 32.07           O  
ATOM   3557  CB  ASN A 784      15.504 -29.449  17.844  1.00  0.00           C  
ATOM   3558  CG  ASN A 784      16.808 -28.854  17.297  1.00  0.00           C  
ATOM   3559  OD1 ASN A 784      17.411 -27.961  17.889  1.00  0.00           O  
ATOM   3560  ND2 ASN A 784      17.249 -29.351  16.139  1.00  0.00           N  
ATOM   3561  HB2 ASN A 784      15.607 -30.533  17.915  1.00  0.00           H  
ATOM   3562  HB3 ASN A 784      14.737 -29.263  17.089  1.00  0.00           H  
ATOM   3563 HD22 ASN A 784      18.102 -28.998  15.732  1.00  0.00           H  
ATOM   3564 HD21 ASN A 784      16.738 -30.083  15.666  1.00  0.00           H  
ATOM   3565  H   ASN A 784      16.355 -30.209  20.144  1.00  0.00           H  
ATOM   3566  HA  ASN A 784      15.094 -27.767  19.137  1.00  0.00           H  
ATOM   3567  N   VAL A 785      12.909 -28.385  20.269  1.00 31.02           N  
ATOM   3568  CA  VAL A 785      11.615 -28.610  20.912  1.00 30.54           C  
ATOM   3569  C   VAL A 785      11.063 -27.249  21.388  1.00 30.29           C  
ATOM   3570  O   VAL A 785      11.817 -26.277  21.458  1.00 30.82           O  
ATOM   3571  CB  VAL A 785      11.769 -29.581  22.131  1.00  0.00           C  
ATOM   3572  CG1 VAL A 785      12.578 -28.998  23.306  1.00  0.00           C  
ATOM   3573  CG2 VAL A 785      10.435 -30.153  22.648  1.00  0.00           C  
ATOM   3574  HB  VAL A 785      12.331 -30.447  21.780  1.00  0.00           H  
ATOM   3575 HG11 VAL A 785      13.553 -28.634  22.987  1.00  0.00           H  
ATOM   3576 HG12 VAL A 785      12.064 -28.176  23.804  1.00  0.00           H  
ATOM   3577 HG13 VAL A 785      12.753 -29.767  24.053  1.00  0.00           H  
ATOM   3578 HG21 VAL A 785      10.615 -30.955  23.365  1.00  0.00           H  
ATOM   3579 HG22 VAL A 785       9.828 -29.405  23.156  1.00  0.00           H  
ATOM   3580 HG23 VAL A 785       9.845 -30.572  21.833  1.00  0.00           H  
ATOM   3581  H   VAL A 785      13.338 -27.498  20.493  1.00  0.00           H  
ATOM   3582  HA  VAL A 785      10.925 -29.028  20.177  1.00  0.00           H  
ATOM   3583  N   GLN A 786       9.765 -27.205  21.731  1.00 27.98           N  
ATOM   3584  CA  GLN A 786       9.145 -26.071  22.419  1.00 27.56           C  
ATOM   3585  C   GLN A 786       9.647 -25.961  23.879  1.00 27.51           C  
ATOM   3586  O   GLN A 786       9.689 -26.983  24.562  1.00 28.08           O  
ATOM   3587  CB  GLN A 786       7.608 -26.224  22.390  1.00  0.00           C  
ATOM   3588  CG  GLN A 786       6.962 -26.080  20.995  1.00  0.00           C  
ATOM   3589  CD  GLN A 786       7.108 -24.689  20.365  1.00  0.00           C  
ATOM   3590  OE1 GLN A 786       7.358 -23.698  21.049  1.00  0.00           O  
ATOM   3591  NE2 GLN A 786       6.929 -24.609  19.046  1.00  0.00           N  
ATOM   3592  HB2 GLN A 786       7.337 -27.198  22.801  1.00  0.00           H  
ATOM   3593  HB3 GLN A 786       7.154 -25.492  23.061  1.00  0.00           H  
ATOM   3594  HG2 GLN A 786       7.380 -26.825  20.317  1.00  0.00           H  
ATOM   3595  HG3 GLN A 786       5.896 -26.299  21.070  1.00  0.00           H  
ATOM   3596 HE22 GLN A 786       6.998 -23.716  18.580  1.00  0.00           H  
ATOM   3597 HE21 GLN A 786       6.715 -25.435  18.506  1.00  0.00           H  
ATOM   3598  H   GLN A 786       9.198 -28.037  21.647  1.00  0.00           H  
ATOM   3599  HA  GLN A 786       9.422 -25.185  21.855  1.00  0.00           H  
ATOM   3600  N   VAL A 787       9.992 -24.766  24.392  1.00 85.70           N  
ANISOU 3600  N   VAL A 787    11476   9985  11101     28     44   -178
ATOM   3601  CA  VAL A 787      10.018 -23.462  23.725  1.00 85.46           C  
ANISOU 3601  CA  VAL A 787    11379  10022  11071    -91   -113   -203
ATOM   3602  C   VAL A 787      11.289 -23.321  22.859  1.00 87.01           C  
ANISOU 3602  C   VAL A 787    11486  10382  11193    -22    -93   -152
ATOM   3603  O   VAL A 787      12.394 -23.528  23.363  1.00 85.28           O  
ANISOU 3603  O   VAL A 787    11195  10246  10961     95     31    -83
ATOM   3604  CB  VAL A 787       9.979 -22.319  24.783  1.00  0.00           C  
ATOM   3605  CG1 VAL A 787      10.207 -20.903  24.218  1.00  0.00           C  
ATOM   3606  CG2 VAL A 787       8.656 -22.345  25.570  1.00  0.00           C  
ATOM   3607  HB  VAL A 787      10.776 -22.498  25.506  1.00  0.00           H  
ATOM   3608 HG11 VAL A 787      10.061 -20.143  24.985  1.00  0.00           H  
ATOM   3609 HG12 VAL A 787      11.223 -20.780  23.855  1.00  0.00           H  
ATOM   3610 HG13 VAL A 787       9.522 -20.684  23.398  1.00  0.00           H  
ATOM   3611 HG21 VAL A 787       8.516 -23.290  26.095  1.00  0.00           H  
ATOM   3612 HG22 VAL A 787       8.628 -21.556  26.322  1.00  0.00           H  
ATOM   3613 HG23 VAL A 787       7.800 -22.202  24.910  1.00  0.00           H  
ATOM   3614  HA  VAL A 787       9.132 -23.361  23.097  1.00  0.00           H  
ATOM   3615  H   VAL A 787      10.312 -24.749  25.349  1.00  0.00           H  
ATOM   3616  N   VAL A 788      11.094 -22.973  21.573  1.00 83.28           N  
ANISOU 3616  N   VAL A 788    11016   9954  10674   -101   -223   -180
ATOM   3617  CA  VAL A 788      12.152 -22.850  20.559  1.00 82.18           C  
ANISOU 3617  CA  VAL A 788    10811   9951  10462    -64   -223   -132
ATOM   3618  C   VAL A 788      13.107 -21.662  20.816  1.00 82.28           C  
ANISOU 3618  C   VAL A 788    10608  10063  10591   -116   -295    -67
ATOM   3619  O   VAL A 788      14.282 -21.747  20.453  1.00 81.88           O  
ANISOU 3619  O   VAL A 788    10524  10081  10503   -149   -379    -52
ATOM   3620  CB  VAL A 788      11.546 -22.738  19.127  1.00  0.00           C  
ATOM   3621  CG1 VAL A 788      12.572 -22.501  17.998  1.00  0.00           C  
ATOM   3622  CG2 VAL A 788      10.711 -23.987  18.785  1.00  0.00           C  
ATOM   3623  HB  VAL A 788      10.861 -21.888  19.117  1.00  0.00           H  
ATOM   3624 HG11 VAL A 788      13.373 -23.240  18.028  1.00  0.00           H  
ATOM   3625 HG12 VAL A 788      12.097 -22.573  17.020  1.00  0.00           H  
ATOM   3626 HG13 VAL A 788      13.025 -21.512  18.049  1.00  0.00           H  
ATOM   3627 HG21 VAL A 788       9.901 -24.139  19.496  1.00  0.00           H  
ATOM   3628 HG22 VAL A 788      10.258 -23.904  17.797  1.00  0.00           H  
ATOM   3629 HG23 VAL A 788      11.327 -24.888  18.794  1.00  0.00           H  
ATOM   3630  H   VAL A 788      10.151 -22.827  21.241  1.00  0.00           H  
ATOM   3631  HA  VAL A 788      12.754 -23.760  20.604  1.00  0.00           H  
ATOM   3632  N   LEU A 789      12.604 -20.613  21.491  1.00 75.43           N  
ANISOU 3632  N   LEU A 789     9613   9195   9852   -113   -253    -28
ATOM   3633  CA  LEU A 789      13.385 -19.511  22.053  1.00 72.52           C  
ANISOU 3633  CA  LEU A 789     9058   8908   9590   -144   -294     30
ATOM   3634  C   LEU A 789      14.143 -20.005  23.302  1.00 73.07           C  
ANISOU 3634  C   LEU A 789     9033   9059   9672    -54   -170    107
ATOM   3635  O   LEU A 789      13.681 -19.819  24.427  1.00 70.78           O  
ANISOU 3635  O   LEU A 789     8618   8798   9475    -64   -165    148
ATOM   3636  CB  LEU A 789      12.430 -18.320  22.328  1.00  0.00           C  
ATOM   3637  CG  LEU A 789      13.105 -16.998  22.764  1.00  0.00           C  
ATOM   3638  CD1 LEU A 789      14.031 -16.423  21.675  1.00  0.00           C  
ATOM   3639  CD2 LEU A 789      12.059 -15.961  23.227  1.00  0.00           C  
ATOM   3640  HB2 LEU A 789      11.842 -18.123  21.429  1.00  0.00           H  
ATOM   3641  HB3 LEU A 789      11.706 -18.617  23.087  1.00  0.00           H  
ATOM   3642  HG  LEU A 789      13.722 -17.212  23.638  1.00  0.00           H  
ATOM   3643 HD11 LEU A 789      13.967 -16.977  20.739  1.00  0.00           H  
ATOM   3644 HD12 LEU A 789      13.807 -15.382  21.439  1.00  0.00           H  
ATOM   3645 HD13 LEU A 789      15.068 -16.453  22.005  1.00  0.00           H  
ATOM   3646 HD21 LEU A 789      11.106 -16.425  23.480  1.00  0.00           H  
ATOM   3647 HD22 LEU A 789      12.405 -15.431  24.115  1.00  0.00           H  
ATOM   3648 HD23 LEU A 789      11.851 -15.211  22.463  1.00  0.00           H  
ATOM   3649  H   LEU A 789      11.630 -20.631  21.753  1.00  0.00           H  
ATOM   3650  HA  LEU A 789      14.120 -19.204  21.308  1.00  0.00           H  
ATOM   3651  N   ARG A 790      15.295 -20.651  23.060  1.00 69.53           N  
ANISOU 3651  N   ARG A 790     8641   8653   9126     36    -71    127
ATOM   3652  CA  ARG A 790      16.173 -21.243  24.069  1.00 67.40           C  
ANISOU 3652  CA  ARG A 790     8289   8465   8856    132     45    201
ATOM   3653  C   ARG A 790      16.784 -20.269  25.113  1.00 68.90           C  
ANISOU 3653  C   ARG A 790     8320   8772   9087    111     19    269
ATOM   3654  O   ARG A 790      16.975 -20.709  26.247  1.00 67.29           O  
ANISOU 3654  O   ARG A 790     8030   8602   8934    151     68    320
ATOM   3655  CB  ARG A 790      17.223 -22.121  23.353  1.00  0.00           C  
ATOM   3656  CG  ARG A 790      18.096 -23.003  24.268  1.00  0.00           C  
ATOM   3657  CD  ARG A 790      19.077 -23.887  23.480  1.00  0.00           C  
ATOM   3658  NE  ARG A 790      20.189 -23.110  22.910  1.00  0.00           N  
ATOM   3659  CZ  ARG A 790      20.994 -23.499  21.906  1.00  0.00           C  
ATOM   3660  NH1 ARG A 790      20.825 -24.677  21.287  1.00  0.00           N  
ATOM   3661  NH2 ARG A 790      21.992 -22.695  21.518  1.00  0.00           N1+
ATOM   3662  HB2 ARG A 790      16.693 -22.777  22.660  1.00  0.00           H  
ATOM   3663  HB3 ARG A 790      17.866 -21.493  22.735  1.00  0.00           H  
ATOM   3664  HG2 ARG A 790      18.684 -22.337  24.900  1.00  0.00           H  
ATOM   3665  HG3 ARG A 790      17.498 -23.613  24.946  1.00  0.00           H  
ATOM   3666  HD2 ARG A 790      19.392 -24.773  24.028  1.00  0.00           H  
ATOM   3667  HD3 ARG A 790      18.535 -24.255  22.608  1.00  0.00           H  
ATOM   3668  HE  ARG A 790      20.393 -22.237  23.378  1.00  0.00           H  
ATOM   3669 HH12 ARG A 790      21.439 -24.960  20.537  1.00  0.00           H  
ATOM   3670 HH11 ARG A 790      20.078 -25.294  21.573  1.00  0.00           H  
ATOM   3671 HH22 ARG A 790      22.617 -22.975  20.776  1.00  0.00           H  
ATOM   3672 HH21 ARG A 790      22.147 -21.810  21.981  1.00  0.00           H  
ATOM   3673  H   ARG A 790      15.572 -20.795  22.099  1.00  0.00           H  
ATOM   3674  HA  ARG A 790      15.537 -21.924  24.639  1.00  0.00           H  
ATOM   3675  N   PRO A 791      16.984 -18.965  24.791  1.00 65.39           N  
ANISOU 3675  N   PRO A 791     7854   8377   8614     51    -62    269
ATOM   3676  CA  PRO A 791      17.288 -17.937  25.805  1.00 64.25           C  
ANISOU 3676  CA  PRO A 791     7590   8323   8498     26    -90    325
ATOM   3677  C   PRO A 791      16.222 -17.733  26.896  1.00 66.97           C  
ANISOU 3677  C   PRO A 791     7862   8632   8952    -14   -141    321
ATOM   3678  O   PRO A 791      16.603 -17.481  28.036  1.00 66.57           O  
ANISOU 3678  O   PRO A 791     7731   8626   8938     10   -102    367
ATOM   3679  CD  PRO A 791      17.171 -18.420  23.445  1.00  0.00           C  
ATOM   3680  CB  PRO A 791      17.518 -16.661  24.983  1.00  0.00           C  
ATOM   3681  CG  PRO A 791      18.006 -17.167  23.642  1.00  0.00           C  
ATOM   3682  HD3 PRO A 791      17.657 -19.120  22.765  1.00  0.00           H  
ATOM   3683  HD2 PRO A 791      16.206 -18.144  23.026  1.00  0.00           H  
ATOM   3684  HB2 PRO A 791      16.586 -16.109  24.848  1.00  0.00           H  
ATOM   3685  HB3 PRO A 791      18.238 -15.992  25.446  1.00  0.00           H  
ATOM   3686  HG3 PRO A 791      19.058 -17.441  23.717  1.00  0.00           H  
ATOM   3687  HG2 PRO A 791      17.902 -16.438  22.839  1.00  0.00           H  
ATOM   3688  HA  PRO A 791      18.229 -18.223  26.279  1.00  0.00           H  
ATOM   3689  N   ALA A 792      14.926 -17.876  26.557  1.00 62.56           N  
ANISOU 3689  N   ALA A 792     7328   7999   8443    -72   -226    270
ATOM   3690  CA  ALA A 792      13.818 -17.783  27.515  1.00 61.25           C  
ANISOU 3690  CA  ALA A 792     7078   7807   8386   -107   -261    269
ATOM   3691  C   ALA A 792      13.747 -18.981  28.481  1.00 64.80           C  
ANISOU 3691  C   ALA A 792     7514   8213   8893    -77   -172    282
ATOM   3692  O   ALA A 792      13.351 -18.795  29.631  1.00 64.25           O  
ANISOU 3692  O   ALA A 792     7367   8163   8881    -73   -147    315
ATOM   3693  CB  ALA A 792      12.490 -17.611  26.763  1.00  0.00           C  
ATOM   3694  HB1 ALA A 792      11.661 -17.475  27.458  1.00  0.00           H  
ATOM   3695  HB2 ALA A 792      12.520 -16.732  26.119  1.00  0.00           H  
ATOM   3696  HB3 ALA A 792      12.258 -18.475  26.141  1.00  0.00           H  
ATOM   3697  H   ALA A 792      14.675 -18.104  25.605  1.00  0.00           H  
ATOM   3698  HA  ALA A 792      13.975 -16.885  28.115  1.00  0.00           H  
ATOM   3699  N   VAL A 793      14.168 -20.170  28.013  1.00 61.51           N  
ANISOU 3699  N   VAL A 793     7189   7734   8447    -48   -117    260
ATOM   3700  CA  VAL A 793      14.316 -21.385  28.821  1.00 61.29           C  
ANISOU 3700  CA  VAL A 793     7175   7650   8462    -11    -29    280
ATOM   3701  C   VAL A 793      15.478 -21.253  29.834  1.00 67.64           C  
ANISOU 3701  C   VAL A 793     7913   8541   9245     64     42    353
ATOM   3702  O   VAL A 793      15.342 -21.707  30.970  1.00 68.14           O  
ANISOU 3702  O   VAL A 793     7929   8597   9364     66     73    386
ATOM   3703  CB  VAL A 793      14.553 -22.634  27.915  1.00  0.00           C  
ATOM   3704  CG1 VAL A 793      14.836 -23.946  28.676  1.00  0.00           C  
ATOM   3705  CG2 VAL A 793      13.383 -22.853  26.937  1.00  0.00           C  
ATOM   3706  HB  VAL A 793      15.435 -22.446  27.304  1.00  0.00           H  
ATOM   3707 HG11 VAL A 793      14.954 -24.780  27.985  1.00  0.00           H  
ATOM   3708 HG12 VAL A 793      15.761 -23.896  29.245  1.00  0.00           H  
ATOM   3709 HG13 VAL A 793      14.029 -24.192  29.365  1.00  0.00           H  
ATOM   3710 HG21 VAL A 793      13.251 -22.003  26.267  1.00  0.00           H  
ATOM   3711 HG22 VAL A 793      13.550 -23.728  26.307  1.00  0.00           H  
ATOM   3712 HG23 VAL A 793      12.444 -23.005  27.470  1.00  0.00           H  
ATOM   3713  H   VAL A 793      14.473 -20.239  27.052  1.00  0.00           H  
ATOM   3714  HA  VAL A 793      13.392 -21.534  29.384  1.00  0.00           H  
ATOM   3715  N   GLN A 794      16.571 -20.593  29.411  1.00 64.55           N  
ANISOU 3715  N   GLN A 794     7514   8238   8772    119     63    383
ATOM   3716  CA  GLN A 794      17.743 -20.282  30.230  1.00 64.12           C  
ANISOU 3716  CA  GLN A 794     7384   8284   8695    178    107    455
ATOM   3717  C   GLN A 794      17.486 -19.193  31.287  1.00 69.14           C  
ANISOU 3717  C   GLN A 794     7940   8960   9372    123     54    472
ATOM   3718  O   GLN A 794      17.897 -19.381  32.430  1.00 69.71           O  
ANISOU 3718  O   GLN A 794     7980   9042   9466    149     87    512
ATOM   3719  CB  GLN A 794      18.930 -19.937  29.312  1.00  0.00           C  
ATOM   3720  CG  GLN A 794      19.504 -21.179  28.603  1.00  0.00           C  
ATOM   3721  CD  GLN A 794      20.592 -20.824  27.590  1.00  0.00           C  
ATOM   3722  OE1 GLN A 794      20.339 -20.111  26.621  1.00  0.00           O  
ATOM   3723  NE2 GLN A 794      21.803 -21.345  27.795  1.00  0.00           N  
ATOM   3724  HB2 GLN A 794      18.621 -19.193  28.577  1.00  0.00           H  
ATOM   3725  HB3 GLN A 794      19.721 -19.469  29.896  1.00  0.00           H  
ATOM   3726  HG2 GLN A 794      19.894 -21.877  29.344  1.00  0.00           H  
ATOM   3727  HG3 GLN A 794      18.716 -21.710  28.069  1.00  0.00           H  
ATOM   3728 HE22 GLN A 794      22.557 -21.148  27.154  1.00  0.00           H  
ATOM   3729 HE21 GLN A 794      21.980 -21.924  28.611  1.00  0.00           H  
ATOM   3730  H   GLN A 794      16.601 -20.258  28.458  1.00  0.00           H  
ATOM   3731  HA  GLN A 794      18.006 -21.186  30.784  1.00  0.00           H  
ATOM   3732  N   MET A 795      16.772 -18.114  30.913  1.00 65.18           N  
ANISOU 3732  N   MET A 795     7424   8467   8874     54    -26    441
ATOM   3733  CA  MET A 795      16.300 -17.059  31.823  1.00 64.92           C  
ANISOU 3733  CA  MET A 795     7336   8455   8876     12    -75    447
ATOM   3734  C   MET A 795      15.335 -17.590  32.898  1.00 70.30           C  
ANISOU 3734  C   MET A 795     7995   9082   9632     12    -40    448
ATOM   3735  O   MET A 795      15.423 -17.153  34.045  1.00 70.78           O  
ANISOU 3735  O   MET A 795     8025   9178   9688     29    -16    483
ATOM   3736  CB  MET A 795      15.610 -15.931  31.025  1.00  0.00           C  
ATOM   3737  CG  MET A 795      16.573 -15.039  30.230  1.00  0.00           C  
ATOM   3738  SD  MET A 795      15.752 -13.909  29.069  1.00  0.00           S  
ATOM   3739  CE  MET A 795      15.198 -12.613  30.209  1.00  0.00           C  
ATOM   3740  HB2 MET A 795      14.868 -16.358  30.351  1.00  0.00           H  
ATOM   3741  HB3 MET A 795      15.052 -15.290  31.710  1.00  0.00           H  
ATOM   3742  HG2 MET A 795      17.184 -14.451  30.916  1.00  0.00           H  
ATOM   3743  HG3 MET A 795      17.268 -15.652  29.660  1.00  0.00           H  
ATOM   3744  HE1 MET A 795      16.053 -12.112  30.661  1.00  0.00           H  
ATOM   3745  HE2 MET A 795      14.607 -11.866  29.679  1.00  0.00           H  
ATOM   3746  HE3 MET A 795      14.587 -13.033  31.006  1.00  0.00           H  
ATOM   3747  H   MET A 795      16.493 -18.019  29.944  1.00  0.00           H  
ATOM   3748  HA  MET A 795      17.166 -16.641  32.339  1.00  0.00           H  
ATOM   3749  N   GLY A 796      14.458 -18.534  32.512  1.00 66.27           N  
ANISOU 3749  N   GLY A 796     7507   8485   9185    -14    -35    411
ATOM   3750  CA  GLY A 796      13.483 -19.168  33.395  1.00 65.87           C  
ANISOU 3750  CA  GLY A 796     7430   8383   9215    -29      9    418
ATOM   3751  C   GLY A 796      14.155 -20.108  34.408  1.00 71.00           C  
ANISOU 3751  C   GLY A 796     8117   9010   9850     24    103    462
ATOM   3752  O   GLY A 796      13.715 -20.155  35.553  1.00 71.08           O  
ANISOU 3752  O   GLY A 796     8105   9012   9888     30    154    494
ATOM   3753  HA3 GLY A 796      12.786 -19.746  32.789  1.00  0.00           H  
ATOM   3754  H   GLY A 796      14.449 -18.828  31.544  1.00  0.00           H  
ATOM   3755  HA2 GLY A 796      12.900 -18.407  33.917  1.00  0.00           H  
ATOM   3756  N   ALA A 797      15.227 -20.821  34.013  1.00 67.90           N  
ANISOU 3756  N   ALA A 797     7786   8607   9406     76    133    471
ATOM   3757  CA  ALA A 797      15.993 -21.721  34.884  1.00 68.38           C  
ANISOU 3757  CA  ALA A 797     7887   8644   9451    146    218    523
ATOM   3758  C   ALA A 797      16.767 -20.991  35.995  1.00 70.74           C  
ANISOU 3758  C   ALA A 797     8136   9039   9702    192    228    585
ATOM   3759  O   ALA A 797      16.860 -21.518  37.103  1.00 71.27           O  
ANISOU 3759  O   ALA A 797     8216   9085   9777    214    279    627
ATOM   3760  CB  ALA A 797      16.942 -22.573  34.032  1.00 69.74           C  
ANISOU 3760  CB  ALA A 797     8131   8795   9573    216    251    523
ATOM   3761  H   ALA A 797      15.545 -20.750  33.056  1.00  0.00           H  
ATOM   3762  HA  ALA A 797      15.285 -22.397  35.367  1.00  0.00           H  
ATOM   3763  HB1 ALA A 797      16.376 -23.167  33.317  1.00  0.00           H  
ATOM   3764  HB2 ALA A 797      17.649 -21.960  33.472  1.00  0.00           H  
ATOM   3765  HB3 ALA A 797      17.516 -23.266  34.648  1.00  0.00           H  
ATOM   3766  N   LEU A 798      17.265 -19.780  35.695  1.00 64.21           N  
ANISOU 3766  N   LEU A 798     7262   8314   8822    193    172    590
ATOM   3767  CA  LEU A 798      17.918 -18.888  36.656  1.00 62.44           C  
ANISOU 3767  CA  LEU A 798     6996   8185   8544    214    155    639
ATOM   3768  C   LEU A 798      16.933 -18.373  37.721  1.00 67.07           C  
ANISOU 3768  C   LEU A 798     7571   8757   9157    166    144    627
ATOM   3769  O   LEU A 798      17.286 -18.349  38.899  1.00 68.17           O  
ANISOU 3769  O   LEU A 798     7728   8899   9276    196    183    668
ATOM   3770  CB  LEU A 798      18.567 -17.706  35.903  1.00  0.00           C  
ATOM   3771  CG  LEU A 798      19.722 -18.091  34.954  1.00  0.00           C  
ATOM   3772  CD1 LEU A 798      20.030 -16.982  33.929  1.00  0.00           C  
ATOM   3773  CD2 LEU A 798      20.981 -18.520  35.719  1.00  0.00           C  
ATOM   3774  HB2 LEU A 798      17.788 -17.217  35.319  1.00  0.00           H  
ATOM   3775  HB3 LEU A 798      18.927 -16.956  36.610  1.00  0.00           H  
ATOM   3776  HG  LEU A 798      19.410 -18.964  34.384  1.00  0.00           H  
ATOM   3777 HD11 LEU A 798      19.555 -17.200  32.973  1.00  0.00           H  
ATOM   3778 HD12 LEU A 798      19.672 -16.007  34.257  1.00  0.00           H  
ATOM   3779 HD13 LEU A 798      21.098 -16.883  33.735  1.00  0.00           H  
ATOM   3780 HD21 LEU A 798      21.725 -17.730  35.762  1.00  0.00           H  
ATOM   3781 HD22 LEU A 798      20.774 -18.813  36.747  1.00  0.00           H  
ATOM   3782 HD23 LEU A 798      21.436 -19.373  35.219  1.00  0.00           H  
ATOM   3783  H   LEU A 798      17.159 -19.422  34.756  1.00  0.00           H  
ATOM   3784  HA  LEU A 798      18.689 -19.458  37.176  1.00  0.00           H  
ATOM   3785  N   LEU A 799      15.710 -18.017  37.288  1.00 62.27           N  
ANISOU 3785  N   LEU A 799     6942   8130   8588    104     97    576
ATOM   3786  CA  LEU A 799      14.607 -17.572  38.142  1.00 61.06           C  
ANISOU 3786  CA  LEU A 799     6775   7963   8461     79    100    565
ATOM   3787  C   LEU A 799      14.061 -18.682  39.056  1.00 66.11           C  
ANISOU 3787  C   LEU A 799     7424   8533   9161     85    186    576
ATOM   3788  O   LEU A 799      13.719 -18.387  40.200  1.00 67.02           O  
ANISOU 3788  O   LEU A 799     7554   8660   9252    103    228    600
ATOM   3789  CB  LEU A 799      13.484 -16.990  37.254  1.00  0.00           C  
ATOM   3790  CG  LEU A 799      13.846 -15.639  36.605  1.00  0.00           C  
ATOM   3791  CD1 LEU A 799      12.854 -15.255  35.485  1.00  0.00           C  
ATOM   3792  CD2 LEU A 799      13.998 -14.530  37.658  1.00  0.00           C  
ATOM   3793  HB2 LEU A 799      13.239 -17.717  36.479  1.00  0.00           H  
ATOM   3794  HB3 LEU A 799      12.569 -16.863  37.836  1.00  0.00           H  
ATOM   3795  HG  LEU A 799      14.817 -15.751  36.123  1.00  0.00           H  
ATOM   3796 HD11 LEU A 799      12.208 -14.423  35.762  1.00  0.00           H  
ATOM   3797 HD12 LEU A 799      13.389 -14.965  34.579  1.00  0.00           H  
ATOM   3798 HD13 LEU A 799      12.199 -16.085  35.219  1.00  0.00           H  
ATOM   3799 HD21 LEU A 799      15.050 -14.282  37.793  1.00  0.00           H  
ATOM   3800 HD22 LEU A 799      13.480 -13.622  37.364  1.00  0.00           H  
ATOM   3801 HD23 LEU A 799      13.605 -14.822  38.633  1.00  0.00           H  
ATOM   3802  H   LEU A 799      15.507 -18.068  36.300  1.00  0.00           H  
ATOM   3803  HA  LEU A 799      14.990 -16.787  38.795  1.00  0.00           H  
ATOM   3804  N   LEU A 800      14.015 -19.929  38.556  1.00 61.41           N  
ANISOU 3804  N   LEU A 800     6835   7865   8633     66    216    562
ATOM   3805  CA  LEU A 800      13.588 -21.115  39.305  1.00 60.98           C  
ANISOU 3805  CA  LEU A 800     6788   7739   8641     52    304    580
ATOM   3806  C   LEU A 800      14.598 -21.537  40.388  1.00 66.18           C  
ANISOU 3806  C   LEU A 800     7510   8398   9236    113    377    647
ATOM   3807  O   LEU A 800      14.164 -21.983  41.449  1.00 66.81           O  
ANISOU 3807  O   LEU A 800     7600   8468   9316    117    445    677
ATOM   3808  CB  LEU A 800      13.318 -22.277  38.324  1.00 61.19           C  
ANISOU 3808  CB  LEU A 800     6821   7675   8752     -1    310    550
ATOM   3809  CG  LEU A 800      12.004 -22.134  37.522  1.00 65.55           C  
ANISOU 3809  CG  LEU A 800     7305   8214   9387    -74    237    490
ATOM   3810  CD1 LEU A 800      11.985 -23.093  36.311  1.00 66.17           C  
ANISOU 3810  CD1 LEU A 800     7417   8205   9519   -132    219    457
ATOM   3811  CD2 LEU A 800      10.755 -22.281  38.420  1.00 67.61           C  
ANISOU 3811  CD2 LEU A 800     7481   8482   9726   -102    269    492
ATOM   3812  H   LEU A 800      14.290 -20.087  37.596  1.00  0.00           H  
ATOM   3813  HA  LEU A 800      12.661 -20.865  39.824  1.00  0.00           H  
ATOM   3814  HB3 LEU A 800      13.291 -23.228  38.858  1.00  0.00           H  
ATOM   3815  HB2 LEU A 800      14.164 -22.352  37.640  1.00  0.00           H  
ATOM   3816  HG  LEU A 800      11.971 -21.124  37.117  1.00  0.00           H  
ATOM   3817 HD11 LEU A 800      11.925 -22.531  35.378  1.00  0.00           H  
ATOM   3818 HD12 LEU A 800      12.887 -23.703  36.256  1.00  0.00           H  
ATOM   3819 HD13 LEU A 800      11.142 -23.783  36.324  1.00  0.00           H  
ATOM   3820 HD21 LEU A 800      11.014 -22.575  39.437  1.00  0.00           H  
ATOM   3821 HD22 LEU A 800      10.218 -21.334  38.487  1.00  0.00           H  
ATOM   3822 HD23 LEU A 800      10.047 -23.022  38.050  1.00  0.00           H  
ATOM   3823  N   CYS A 801      15.906 -21.362  40.127  1.00 63.42           N  
ANISOU 3823  N   CYS A 801     7204   8067   8827    171    366    676
ATOM   3824  CA  CYS A 801      16.976 -21.609  41.101  1.00 63.80           C  
ANISOU 3824  CA  CYS A 801     7312   8120   8810    246    419    749
ATOM   3825  C   CYS A 801      17.010 -20.539  42.208  1.00 68.83           C  
ANISOU 3825  C   CYS A 801     7946   8842   9364    270    402    783
ATOM   3826  O   CYS A 801      17.258 -20.890  43.362  1.00 71.37           O  
ANISOU 3826  O   CYS A 801     8324   9148   9645    305    461    837
ATOM   3827  CB  CYS A 801      18.360 -21.719  40.435  1.00  0.00           C  
ATOM   3828  SG  CYS A 801      18.486 -23.282  39.529  1.00  0.00           S  
ATOM   3829  HB2 CYS A 801      18.544 -20.884  39.757  1.00  0.00           H  
ATOM   3830  HB3 CYS A 801      19.154 -21.711  41.182  1.00  0.00           H  
ATOM   3831  HG  CYS A 801      17.632 -22.945  38.557  1.00  0.00           H  
ATOM   3832  H   CYS A 801      16.193 -21.012  39.223  1.00  0.00           H  
ATOM   3833  HA  CYS A 801      16.767 -22.562  41.594  1.00  0.00           H  
ATOM   3834  N   VAL A 802      16.734 -19.273  41.847  1.00 63.07           N  
ANISOU 3834  N   VAL A 802     7169   8192   8603    247    321    751
ATOM   3835  CA  VAL A 802      16.616 -18.144  42.772  1.00 62.26           C  
ANISOU 3835  CA  VAL A 802     7076   8163   8416    250    281    766
ATOM   3836  C   VAL A 802      15.420 -18.302  43.730  1.00 65.43           C  
ANISOU 3836  C   VAL A 802     7499   8521   8840    221    338    742
ATOM   3837  O   VAL A 802      15.621 -18.273  44.943  1.00 65.69           O  
ANISOU 3837  O   VAL A 802     7590   8574   8795    245    362    771
ATOM   3838  CB  VAL A 802      16.554 -16.783  42.009  1.00 65.36           C  
ANISOU 3838  CB  VAL A 802     7419   8634   8783    217    178    735
ATOM   3839  CG1 VAL A 802      15.990 -15.578  42.791  1.00 64.47           C  
ANISOU 3839  CG1 VAL A 802     7317   8540   8637    173    135    700
ATOM   3840  CG2 VAL A 802      17.945 -16.407  41.471  1.00 65.36           C  
ANISOU 3840  CG2 VAL A 802     7396   8722   8714    260    130    789
ATOM   3841  H   VAL A 802      16.562 -19.063  40.872  1.00  0.00           H  
ATOM   3842  HA  VAL A 802      17.513 -18.140  43.387  1.00  0.00           H  
ATOM   3843  HB  VAL A 802      15.908 -16.924  41.141  1.00  0.00           H  
ATOM   3844 HG11 VAL A 802      14.940 -15.709  43.053  1.00  0.00           H  
ATOM   3845 HG12 VAL A 802      16.558 -15.402  43.705  1.00  0.00           H  
ATOM   3846 HG13 VAL A 802      16.043 -14.669  42.193  1.00  0.00           H  
ATOM   3847 HG21 VAL A 802      18.617 -16.109  42.277  1.00  0.00           H  
ATOM   3848 HG22 VAL A 802      18.412 -17.242  40.953  1.00  0.00           H  
ATOM   3849 HG23 VAL A 802      17.887 -15.575  40.768  1.00  0.00           H  
ATOM   3850  N   LEU A 803      14.218 -18.502  43.166  1.00 60.65           N  
ANISOU 3850  N   LEU A 803     6846   7859   8339    176    362    693
ATOM   3851  CA  LEU A 803      12.965 -18.640  43.912  1.00 60.28           C  
ANISOU 3851  CA  LEU A 803     6788   7777   8339    157    429    673
ATOM   3852  C   LEU A 803      12.845 -19.964  44.689  1.00 63.95           C  
ANISOU 3852  C   LEU A 803     7298   8190   8811    174    553    725
ATOM   3853  O   LEU A 803      12.152 -19.980  45.705  1.00 65.71           O  
ANISOU 3853  O   LEU A 803     7553   8414   8998    190    621    736
ATOM   3854  CB  LEU A 803      11.769 -18.448  42.953  1.00  0.00           C  
ATOM   3855  CG  LEU A 803      11.622 -17.005  42.413  1.00  0.00           C  
ATOM   3856  CD1 LEU A 803      10.609 -16.944  41.250  1.00  0.00           C  
ATOM   3857  CD2 LEU A 803      11.298 -15.989  43.531  1.00  0.00           C  
ATOM   3858  HB2 LEU A 803      11.877 -19.147  42.121  1.00  0.00           H  
ATOM   3859  HB3 LEU A 803      10.840 -18.727  43.452  1.00  0.00           H  
ATOM   3860  HG  LEU A 803      12.582 -16.711  41.988  1.00  0.00           H  
ATOM   3861 HD11 LEU A 803      11.069 -16.503  40.365  1.00  0.00           H  
ATOM   3862 HD12 LEU A 803      10.253 -17.934  40.964  1.00  0.00           H  
ATOM   3863 HD13 LEU A 803       9.727 -16.349  41.487  1.00  0.00           H  
ATOM   3864 HD21 LEU A 803      12.178 -15.391  43.767  1.00  0.00           H  
ATOM   3865 HD22 LEU A 803      10.509 -15.290  43.253  1.00  0.00           H  
ATOM   3866 HD23 LEU A 803      10.982 -16.477  44.453  1.00  0.00           H  
ATOM   3867  H   LEU A 803      14.137 -18.522  42.157  1.00  0.00           H  
ATOM   3868  HA  LEU A 803      12.938 -17.841  44.651  1.00  0.00           H  
ATOM   3869  N   GLY A 804      13.524 -21.030  44.230  1.00 59.15           N  
ANISOU 3869  N   GLY A 804     6710   7530   8235    175    588    760
ATOM   3870  CA  GLY A 804      13.514 -22.346  44.871  1.00 59.96           C  
ANISOU 3870  CA  GLY A 804     6876   7572   8332    186    710    822
ATOM   3871  C   GLY A 804      14.363 -22.354  46.151  1.00 65.50           C  
ANISOU 3871  C   GLY A 804     7671   8323   8893    253    719    875
ATOM   3872  O   GLY A 804      13.958 -22.967  47.138  1.00 65.11           O  
ANISOU 3872  O   GLY A 804     7671   8261   8809    261    813    902
ATOM   3873  HA3 GLY A 804      13.917 -23.078  44.171  1.00  0.00           H  
ATOM   3874  H   GLY A 804      14.058 -20.945  43.375  1.00  0.00           H  
ATOM   3875  HA2 GLY A 804      12.490 -22.649  45.098  1.00  0.00           H  
ATOM   3876  N   ILE A 805      15.508 -21.646  46.148  1.00 62.87           N  
ANISOU 3876  N   ILE A 805     7359   8054   8475    301    621    892
ATOM   3877  CA  ILE A 805      16.360 -21.453  47.324  1.00 63.63           C  
ANISOU 3877  CA  ILE A 805     7535   8213   8430    358    592    943
ATOM   3878  C   ILE A 805      15.758 -20.428  48.309  1.00 69.00           C  
ANISOU 3878  C   ILE A 805     8244   8930   9045    341    591    908
ATOM   3879  O   ILE A 805      15.856 -20.650  49.514  1.00 69.68           O  
ANISOU 3879  O   ILE A 805     8424   9005   9047    368    661    946
ATOM   3880  CB  ILE A 805      17.816 -21.057  46.926  1.00  0.00           C  
ATOM   3881  CG1 ILE A 805      18.517 -22.250  46.232  1.00  0.00           C  
ATOM   3882  CG2 ILE A 805      18.703 -20.542  48.087  1.00  0.00           C  
ATOM   3883  CD1 ILE A 805      19.809 -21.895  45.481  1.00  0.00           C  
ATOM   3884  HB  ILE A 805      17.737 -20.251  46.196  1.00  0.00           H  
ATOM   3885 HG12 ILE A 805      18.741 -23.006  46.983  1.00  0.00           H  
ATOM   3886 HG13 ILE A 805      17.839 -22.730  45.526  1.00  0.00           H  
ATOM   3887 HG21 ILE A 805      18.321 -19.624  48.529  1.00  0.00           H  
ATOM   3888 HG22 ILE A 805      18.786 -21.284  48.882  1.00  0.00           H  
ATOM   3889 HG23 ILE A 805      19.712 -20.315  47.744  1.00  0.00           H  
ATOM   3890 HD11 ILE A 805      19.899 -20.825  45.300  1.00  0.00           H  
ATOM   3891 HD12 ILE A 805      20.688 -22.211  46.043  1.00  0.00           H  
ATOM   3892 HD13 ILE A 805      19.844 -22.390  44.510  1.00  0.00           H  
ATOM   3893  H   ILE A 805      15.799 -21.172  45.304  1.00  0.00           H  
ATOM   3894  HA  ILE A 805      16.417 -22.406  47.856  1.00  0.00           H  
ATOM   3895  N   LEU A 806      15.103 -19.367  47.797  1.00 64.99           N  
ANISOU 3895  N   LEU A 806     7670   8450   8572    299    523    837
ATOM   3896  CA  LEU A 806      14.367 -18.385  48.603  1.00 65.21           C  
ANISOU 3896  CA  LEU A 806     7739   8494   8544    290    523    794
ATOM   3897  C   LEU A 806      13.209 -19.018  49.391  1.00 70.48           C  
ANISOU 3897  C   LEU A 806     8427   9099   9251    298    675    793
ATOM   3898  O   LEU A 806      13.156 -18.840  50.605  1.00 70.47           O  
ANISOU 3898  O   LEU A 806     8526   9101   9148    328    731    801
ATOM   3899  CB  LEU A 806      13.838 -17.230  47.724  1.00 64.00           C  
ANISOU 3899  CB  LEU A 806     7513   8360   8443    247    430    723
ATOM   3900  CG  LEU A 806      14.871 -16.142  47.364  1.00 67.57           C  
ANISOU 3900  CG  LEU A 806     8014   8806   8852    244    425    668
ATOM   3901  CD1 LEU A 806      14.316 -15.220  46.259  1.00 68.18           C  
ANISOU 3901  CD1 LEU A 806     8219   8925   8762    256    375    681
ATOM   3902  CD2 LEU A 806      15.332 -15.341  48.601  1.00 67.92           C  
ANISOU 3902  CD2 LEU A 806     7993   8855   8961    205    335    612
ATOM   3903  H   LEU A 806      15.073 -19.234  46.795  1.00  0.00           H  
ATOM   3904  HA  LEU A 806      15.064 -17.979  49.334  1.00  0.00           H  
ATOM   3905  HB3 LEU A 806      13.010 -16.729  48.223  1.00  0.00           H  
ATOM   3906  HB2 LEU A 806      13.412 -17.657  46.819  1.00  0.00           H  
ATOM   3907  HG  LEU A 806      15.752 -16.637  46.955  1.00  0.00           H  
ATOM   3908 HD11 LEU A 806      13.320 -15.517  45.933  1.00  0.00           H  
ATOM   3909 HD12 LEU A 806      14.244 -14.180  46.571  1.00  0.00           H  
ATOM   3910 HD13 LEU A 806      14.961 -15.246  45.384  1.00  0.00           H  
ATOM   3911 HD21 LEU A 806      16.342 -15.629  48.883  1.00  0.00           H  
ATOM   3912 HD22 LEU A 806      15.349 -14.265  48.434  1.00  0.00           H  
ATOM   3913 HD23 LEU A 806      14.688 -15.514  49.463  1.00  0.00           H  
ATOM   3914  N   ALA A 807      12.325 -19.756  48.700  1.00 67.13           N  
ANISOU 3914  N   ALA A 807     7912   8624   8972    267    741    785
ATOM   3915  CA  ALA A 807      11.144 -20.402  49.279  1.00 67.83           C  
ANISOU 3915  CA  ALA A 807     7972   8665   9136    259    887    789
ATOM   3916  C   ALA A 807      11.445 -21.527  50.288  1.00 73.65           C  
ANISOU 3916  C   ALA A 807     8799   9367   9817    280   1019    863
ATOM   3917  O   ALA A 807      10.558 -21.859  51.074  1.00 74.70           O  
ANISOU 3917  O   ALA A 807     9000   9501   9883    311   1123    874
ATOM   3918  CB  ALA A 807      10.260 -20.931  48.141  1.00  0.00           C  
ATOM   3919  HB1 ALA A 807       9.353 -21.399  48.524  1.00  0.00           H  
ATOM   3920  HB2 ALA A 807       9.951 -20.122  47.478  1.00  0.00           H  
ATOM   3921  HB3 ALA A 807      10.787 -21.672  47.538  1.00  0.00           H  
ATOM   3922  H   ALA A 807      12.439 -19.863  47.699  1.00  0.00           H  
ATOM   3923  HA  ALA A 807      10.580 -19.636  49.814  1.00  0.00           H  
ATOM   3924  N   ALA A 808      12.668 -22.083  50.255  1.00 70.14           N  
ANISOU 3924  N   ALA A 808     8370   8885   9395    269   1025    917
ATOM   3925  CA  ALA A 808      13.108 -23.162  51.134  1.00 70.63           C  
ANISOU 3925  CA  ALA A 808     8528   8896   9411    284   1148   1000
[truncated: 27,967 more chars]
