# Supplementary material for: Structural insights into the differences among lactisole derivatives in inhibitory mechanisms against the human sweet taste receptor
Source: PLoS One. 2019 Mar 18;14(3):e0213552. doi: 10.1371/journal.pone.0213552 (PMC6422327; doi:10.1371/journal.pone.0213552)
Supplement: S1 Appendix — Four models are available by downloading S1 Appendix.zip. This file contains (S)-lactisole_dock.pdb, (S)-lactisole_MD.pdb, (S)-2,4-DP_dock.pdb, and (S)-2,4-DP_MD.pdb. (ZIP) [file pone.0213552.s010.zip › (S)-lactisole_MD.pdb]

REMARK   4      COMPLIES WITH FORMAT V. 3.0, 1-DEC-2006
REMARK 888
REMARK 888 WRITTEN BY MAESTRO (A PRODUCT OF SCHRODINGER, LLC)
TITLE     sitemap_1_site_3 2,4-DP.pdb sitemap_1_site_3 2,4-DP.pdb
CRYST1   63.397   54.323   94.218  90.00  90.00  90.00 P 1           0
MODEL        1
ATOM      1  N   ARG A 557      18.056  -6.164   8.560  1.00 88.34           N1+
ANISOU    1  N   ARG A 557    12837  11541   9186   -402     42    773
ATOM      2  CA  ARG A 557      18.391  -7.449   7.853  1.00 85.81           C  
ANISOU    2  CA  ARG A 557    12620  11134   8850   -348   -130    653
ATOM      3  C   ARG A 557      17.124  -8.344   7.919  1.00 83.33           C  
ANISOU    3  C   ARG A 557    12118  10780   8763   -361   -315    612
ATOM      4  O   ARG A 557      16.083  -7.952   8.454  1.00 80.25           O  
ANISOU    4  O   ARG A 557    11510  10441   8541   -382   -258    651
ATOM      5  CB  ARG A 557      19.649  -8.138   8.443  1.00  0.00           C  
ATOM      6  CG  ARG A 557      20.894  -7.237   8.560  1.00  0.00           C  
ATOM      7  CD  ARG A 557      22.147  -7.993   9.034  1.00  0.00           C  
ATOM      8  NE  ARG A 557      21.999  -8.507  10.401  1.00  0.00           N  
ATOM      9  CZ  ARG A 557      22.108  -7.817  11.547  1.00  0.00           C  
ATOM     10  NH1 ARG A 557      22.440  -6.519  11.553  1.00  0.00           N  
ATOM     11  NH2 ARG A 557      21.878  -8.446  12.705  1.00  0.00           N1+
ATOM     12  HB2 ARG A 557      19.420  -8.549   9.428  1.00  0.00           H  
ATOM     13  HB3 ARG A 557      19.906  -8.994   7.817  1.00  0.00           H  
ATOM     14  HG2 ARG A 557      21.112  -6.713   7.628  1.00  0.00           H  
ATOM     15  HG3 ARG A 557      20.664  -6.465   9.294  1.00  0.00           H  
ATOM     16  HD2 ARG A 557      22.242  -8.892   8.423  1.00  0.00           H  
ATOM     17  HD3 ARG A 557      23.068  -7.430   8.881  1.00  0.00           H  
ATOM     18  HE  ARG A 557      21.735  -9.492  10.462  1.00  0.00           H  
ATOM     19 HH12 ARG A 557      22.525  -6.014  12.423  1.00  0.00           H  
ATOM     20 HH11 ARG A 557      22.638  -6.046  10.683  1.00  0.00           H  
ATOM     21 HH22 ARG A 557      21.950  -7.958  13.585  1.00  0.00           H  
ATOM     22 HH21 ARG A 557      21.642  -9.437  12.707  1.00  0.00           H  
ATOM     23  H1  ARG A 557      17.867  -6.367   9.532  1.00  0.00           H  
ATOM     24  H2  ARG A 557      18.837  -5.529   8.486  1.00  0.00           H  
ATOM     25  H3  ARG A 557      17.239  -5.755   8.128  1.00  0.00           H  
ATOM     26  HA  ARG A 557      18.566  -7.147   6.819  1.00  0.00           H  
ATOM     27  N   ARG A 558      17.255  -9.572   7.386  1.00 78.60           N  
ANISOU   27  N   ARG A 558    11596  10096   8172   -350   -536    536
ATOM     28  CA  ARG A 558      16.270 -10.654   7.485  1.00 76.66           C  
ANISOU   28  CA  ARG A 558    11161   9822   8145   -356   -688    500
ATOM     29  C   ARG A 558      16.426 -11.398   8.828  1.00 80.33           C  
ANISOU   29  C   ARG A 558    11466  10315   8743   -315   -585    434
ATOM     30  O   ARG A 558      16.752 -12.586   8.848  1.00 82.02           O  
ANISOU   30  O   ARG A 558    11772  10501   8891   -274   -557    350
ATOM     31  CB  ARG A 558      16.432 -11.579   6.259  1.00  0.00           C  
ATOM     32  CG  ARG A 558      16.078 -10.889   4.926  1.00  0.00           C  
ATOM     33  CD  ARG A 558      16.224 -11.792   3.690  1.00  0.00           C  
ATOM     34  NE  ARG A 558      17.590 -12.311   3.524  1.00  0.00           N  
ATOM     35  CZ  ARG A 558      18.056 -13.491   3.968  1.00  0.00           C  
ATOM     36  NH1 ARG A 558      17.261 -14.370   4.593  1.00  0.00           N  
ATOM     37  NH2 ARG A 558      19.346 -13.795   3.777  1.00  0.00           N1+
ATOM     38  HB2 ARG A 558      17.458 -11.947   6.226  1.00  0.00           H  
ATOM     39  HB3 ARG A 558      15.793 -12.456   6.369  1.00  0.00           H  
ATOM     40  HG2 ARG A 558      15.023 -10.625   5.007  1.00  0.00           H  
ATOM     41  HG3 ARG A 558      16.608  -9.949   4.772  1.00  0.00           H  
ATOM     42  HD2 ARG A 558      15.434 -12.536   3.585  1.00  0.00           H  
ATOM     43  HD3 ARG A 558      16.113 -11.133   2.828  1.00  0.00           H  
ATOM     44  HE  ARG A 558      18.241 -11.681   3.077  1.00  0.00           H  
ATOM     45 HH12 ARG A 558      17.624 -15.253   4.921  1.00  0.00           H  
ATOM     46 HH11 ARG A 558      16.286 -14.151   4.737  1.00  0.00           H  
ATOM     47 HH22 ARG A 558      19.719 -14.676   4.102  1.00  0.00           H  
ATOM     48 HH21 ARG A 558      19.960 -13.149   3.302  1.00  0.00           H  
ATOM     49  H   ARG A 558      18.133  -9.831   6.961  1.00  0.00           H  
ATOM     50  HA  ARG A 558      15.263 -10.232   7.459  1.00  0.00           H  
ATOM     51  N   SER A 559      16.205 -10.662   9.928  1.00 73.84           N  
ANISOU   51  N   SER A 559    10422   9541   8093   -326   -525    473
ATOM     52  CA  SER A 559      16.352 -11.115  11.308  1.00 72.00           C  
ANISOU   52  CA  SER A 559    10029   9340   7989   -283   -421    430
ATOM     53  C   SER A 559      15.600 -10.168  12.258  1.00 76.11           C  
ANISOU   53  C   SER A 559    10387   9825   8706   -292   -556    395
ATOM     54  O   SER A 559      15.375  -9.002  11.925  1.00 75.99           O  
ANISOU   54  O   SER A 559    10294   9806   8775   -328   -645    441
ATOM     55  CB  SER A 559      17.851 -11.257  11.664  1.00  0.00           C  
ATOM     56  OG  SER A 559      18.521 -10.013  11.751  1.00  0.00           O  
ATOM     57  HB2 SER A 559      17.954 -11.753  12.629  1.00  0.00           H  
ATOM     58  HB3 SER A 559      18.369 -11.891  10.945  1.00  0.00           H  
ATOM     59  HG  SER A 559      19.442 -10.194  11.967  1.00  0.00           H  
ATOM     60  H   SER A 559      15.941  -9.691   9.826  1.00  0.00           H  
ATOM     61  HA  SER A 559      15.884 -12.098  11.384  1.00  0.00           H  
ATOM     62  N   ARG A 560      15.242 -10.702  13.434  1.00 73.69           N  
ANISOU   62  N   ARG A 560    10045   9486   8468   -256   -561    314
ATOM     63  CA  ARG A 560      14.559  -9.990  14.510  1.00 73.20           C  
ANISOU   63  CA  ARG A 560     9838   9389   8585   -264   -665    276
ATOM     64  C   ARG A 560      15.138 -10.485  15.837  1.00 77.45           C  
ANISOU   64  C   ARG A 560    10189   9983   9254   -241   -540    306
ATOM     65  O   ARG A 560      14.979 -11.661  16.160  1.00 78.18           O  
ANISOU   65  O   ARG A 560    10273  10120   9312   -197   -382    313
ATOM     66  CB  ARG A 560      13.029 -10.202  14.383  1.00 74.89           C  
ANISOU   66  CB  ARG A 560    10131   9528   8796   -255   -739    176
ATOM     67  CG  ARG A 560      12.170  -9.765  15.590  1.00 87.10           C  
ANISOU   67  CG  ARG A 560    11570  11027  10496   -289   -907    140
ATOM     68  CD  ARG A 560      12.203  -8.257  15.878  1.00 95.78           C  
ANISOU   68  CD  ARG A 560    12541  12111  11740   -274   -843    102
ATOM     69  NE  ARG A 560      11.443  -7.925  17.092  1.00110.20           N  
ANISOU   69  NE  ARG A 560    14282  13888  13700   -316   -993     60
ATOM     70  CZ  ARG A 560      11.253  -6.688  17.581  1.00125.29           C  
ANISOU   70  CZ  ARG A 560    16281  15731  15593   -357  -1109    -15
ATOM     71  NH1 ARG A 560      11.815  -5.614  17.007  1.00113.21           N  
ANISOU   71  NH1 ARG A 560    14954  14161  13902   -355  -1094    -65
ATOM     72  NH2 ARG A 560      10.485  -6.527  18.663  1.00109.32           N1+
ANISOU   72  NH2 ARG A 560    14145  13681  13712   -404  -1239    -39
ATOM     73  H   ARG A 560      15.478 -11.663  13.637  1.00  0.00           H  
ATOM     74  HA  ARG A 560      14.768  -8.922  14.421  1.00  0.00           H  
ATOM     75  HB3 ARG A 560      12.834 -11.263  14.214  1.00  0.00           H  
ATOM     76  HB2 ARG A 560      12.676  -9.692  13.486  1.00  0.00           H  
ATOM     77  HG3 ARG A 560      12.389 -10.339  16.491  1.00  0.00           H  
ATOM     78  HG2 ARG A 560      11.143 -10.022  15.328  1.00  0.00           H  
ATOM     79  HD3 ARG A 560      11.685  -7.741  15.069  1.00  0.00           H  
ATOM     80  HD2 ARG A 560      13.219  -7.863  15.909  1.00  0.00           H  
ATOM     81  HE  ARG A 560      11.007  -8.698  17.579  1.00  0.00           H  
ATOM     82 HH12 ARG A 560      11.658  -4.690  17.382  1.00  0.00           H  
ATOM     83 HH11 ARG A 560      12.393  -5.728  16.188  1.00  0.00           H  
ATOM     84 HH22 ARG A 560      10.310  -5.614  19.053  1.00  0.00           H  
ATOM     85 HH21 ARG A 560      10.049  -7.347  19.091  1.00  0.00           H  
ATOM     86  N   PHE A 561      15.794  -9.571  16.571  1.00 74.32           N  
ANISOU   86  N   PHE A 561     9648   9588   9001   -262   -610    326
ATOM     87  CA  PHE A 561      16.396  -9.830  17.881  1.00 74.10           C  
ANISOU   87  CA  PHE A 561     9451   9607   9097   -245   -519    351
ATOM     88  C   PHE A 561      15.322  -9.951  18.982  1.00 78.11           C  
ANISOU   88  C   PHE A 561     9849  10080   9751   -261   -633    338
ATOM     89  O   PHE A 561      14.185  -9.510  18.799  1.00 77.73           O  
ANISOU   89  O   PHE A 561     9837   9989   9709   -283   -769    333
ATOM     90  CB  PHE A 561      17.439  -8.721  18.181  1.00  0.00           C  
ATOM     91  CG  PHE A 561      16.964  -7.421  18.824  1.00  0.00           C  
ATOM     92  CD1 PHE A 561      15.896  -6.676  18.273  1.00  0.00           C  
ATOM     93  CD2 PHE A 561      17.669  -6.886  19.925  1.00  0.00           C  
ATOM     94  CE1 PHE A 561      15.520  -5.469  18.847  1.00  0.00           C  
ATOM     95  CE2 PHE A 561      17.280  -5.675  20.481  1.00  0.00           C  
ATOM     96  CZ  PHE A 561      16.207  -4.972  19.947  1.00  0.00           C  
ATOM     97  HB2 PHE A 561      18.181  -9.160  18.850  1.00  0.00           H  
ATOM     98  HB3 PHE A 561      17.994  -8.470  17.277  1.00  0.00           H  
ATOM     99  HD1 PHE A 561      15.356  -7.042  17.413  1.00  0.00           H  
ATOM    100  HD2 PHE A 561      18.510  -7.416  20.347  1.00  0.00           H  
ATOM    101  HE1 PHE A 561      14.692  -4.912  18.434  1.00  0.00           H  
ATOM    102  HE2 PHE A 561      17.816  -5.277  21.330  1.00  0.00           H  
ATOM    103  HZ  PHE A 561      15.911  -4.030  20.385  1.00  0.00           H  
ATOM    104  H   PHE A 561      15.881  -8.626  16.227  1.00  0.00           H  
ATOM    105  HA  PHE A 561      16.928 -10.781  17.808  1.00  0.00           H  
ATOM    106  N   LEU A 562      15.733 -10.532  20.121  1.00 74.60           N  
ANISOU  106  N   LEU A 562     9273   9652   9419   -240   -573    336
ATOM    107  CA  LEU A 562      14.918 -10.683  21.323  1.00 73.83           C  
ANISOU  107  CA  LEU A 562     9066   9528   9460   -245   -643    326
ATOM    108  C   LEU A 562      14.825  -9.342  22.075  1.00 77.33           C  
ANISOU  108  C   LEU A 562     9471   9991   9920   -267   -678    381
ATOM    109  O   LEU A 562      15.666  -9.058  22.927  1.00 77.11           O  
ANISOU  109  O   LEU A 562     9407  10018   9872   -279   -596    429
ATOM    110  CB  LEU A 562      15.523 -11.824  22.179  1.00 73.28           C  
ANISOU  110  CB  LEU A 562     8895   9470   9477   -213   -549    315
ATOM    111  CG  LEU A 562      14.730 -12.200  23.454  1.00 77.03           C  
ANISOU  111  CG  LEU A 562     9256   9923  10087   -212   -582    308
ATOM    112  CD1 LEU A 562      13.306 -12.705  23.129  1.00 77.31           C  
ANISOU  112  CD1 LEU A 562     9291   9893  10191   -230   -687    255
ATOM    113  CD2 LEU A 562      15.532 -13.199  24.318  1.00 77.34           C  
ANISOU  113  CD2 LEU A 562     9223   9988  10177   -179   -471    318
ATOM    114  H   LEU A 562      16.685 -10.859  20.195  1.00  0.00           H  
ATOM    115  HA  LEU A 562      13.912 -10.974  21.017  1.00  0.00           H  
ATOM    116  HB3 LEU A 562      16.540 -11.547  22.462  1.00  0.00           H  
ATOM    117  HB2 LEU A 562      15.626 -12.717  21.560  1.00  0.00           H  
ATOM    118  HG  LEU A 562      14.618 -11.302  24.063  1.00  0.00           H  
ATOM    119 HD11 LEU A 562      13.166 -12.890  22.064  1.00  0.00           H  
ATOM    120 HD12 LEU A 562      13.057 -13.635  23.639  1.00  0.00           H  
ATOM    121 HD13 LEU A 562      12.560 -11.968  23.430  1.00  0.00           H  
ATOM    122 HD21 LEU A 562      15.013 -14.146  24.456  1.00  0.00           H  
ATOM    123 HD22 LEU A 562      16.504 -13.434  23.883  1.00  0.00           H  
ATOM    124 HD23 LEU A 562      15.720 -12.788  25.310  1.00  0.00           H  
ATOM    125  N   ALA A 563      13.808  -8.538  21.725  1.00 72.51           N  
ANISOU  125  N   ALA A 563     8877   9332   9343   -274   -805    374
ATOM    126  CA  ALA A 563      13.518  -7.256  22.365  1.00 71.46           C  
ANISOU  126  CA  ALA A 563     8738   9189   9224   -284   -848    419
ATOM    127  C   ALA A 563      12.848  -7.437  23.739  1.00 74.24           C  
ANISOU  127  C   ALA A 563     8976   9521   9711   -255   -867    405
ATOM    128  O   ALA A 563      12.306  -8.501  24.040  1.00 74.16           O  
ANISOU  128  O   ALA A 563     8893   9496   9786   -233   -881    364
ATOM    129  CB  ALA A 563      12.643  -6.416  21.421  1.00  0.00           C  
ATOM    130  HB1 ALA A 563      12.495  -5.409  21.811  1.00  0.00           H  
ATOM    131  HB2 ALA A 563      13.111  -6.318  20.440  1.00  0.00           H  
ATOM    132  HB3 ALA A 563      11.660  -6.859  21.274  1.00  0.00           H  
ATOM    133  H   ALA A 563      13.173  -8.829  20.995  1.00  0.00           H  
ATOM    134  HA  ALA A 563      14.462  -6.725  22.511  1.00  0.00           H  
ATOM    135  N   TRP A 564      12.902  -6.368  24.545  1.00 70.10           N  
ANISOU  135  N   TRP A 564     8443   8990   9200   -259   -860    441
ATOM    136  CA  TRP A 564      12.392  -6.301  25.918  1.00 68.85           C  
ANISOU  136  CA  TRP A 564     8203   8809   9146   -224   -859    433
ATOM    137  C   TRP A 564      10.858  -6.413  26.034  1.00 73.77           C  
ANISOU  137  C   TRP A 564     8793   9384   9854   -173   -959    408
ATOM    138  O   TRP A 564      10.372  -6.866  27.070  1.00 74.43           O  
ANISOU  138  O   TRP A 564     8777   9461  10042   -134   -939    387
ATOM    139  CB  TRP A 564      12.898  -4.991  26.560  1.00 66.92           C  
ANISOU  139  CB  TRP A 564     8009   8549   8867   -248   -847    472
ATOM    140  CG  TRP A 564      14.392  -4.819  26.567  1.00 67.07           C  
ANISOU  140  CG  TRP A 564     8042   8630   8812   -314   -765    507
ATOM    141  CD1 TRP A 564      15.140  -4.362  25.536  1.00 70.24           C  
ANISOU  141  CD1 TRP A 564     8517   9058   9114   -370   -752    546
ATOM    142  CD2 TRP A 564      15.341  -5.195  27.609  1.00 66.26           C  
ANISOU  142  CD2 TRP A 564     7868   8579   8731   -328   -685    512
ATOM    143  NE1 TRP A 564      16.478  -4.446  25.859  1.00 69.55           N  
ANISOU  143  NE1 TRP A 564     8386   9042   8997   -421   -668    577
ATOM    144  CE2 TRP A 564      16.664  -4.961  27.124  1.00 70.18           C  
ANISOU  144  CE2 TRP A 564     8378   9139   9148   -395   -636    556
ATOM    145  CE3 TRP A 564      15.221  -5.717  28.917  1.00 66.76           C  
ANISOU  145  CE3 TRP A 564     7855   8644   8867   -290   -650    487
ATOM    146  CZ2 TRP A 564      17.808  -5.251  27.890  1.00 69.00           C  
ANISOU  146  CZ2 TRP A 564     8158   9062   8998   -423   -571    577
ATOM    147  CZ3 TRP A 564      16.359  -6.001  29.698  1.00 67.91           C  
ANISOU  147  CZ3 TRP A 564     7955   8852   8996   -316   -585    506
ATOM    148  CH2 TRP A 564      17.651  -5.779  29.184  1.00 68.62           C  
ANISOU  148  CH2 TRP A 564     8048   9010   9014   -381   -555    551
ATOM    149  H   TRP A 564      13.371  -5.536  24.219  1.00  0.00           H  
ATOM    150  HA  TRP A 564      12.821  -7.140  26.471  1.00  0.00           H  
ATOM    151  HB3 TRP A 564      12.550  -4.928  27.591  1.00  0.00           H  
ATOM    152  HB2 TRP A 564      12.465  -4.133  26.043  1.00  0.00           H  
ATOM    153  HD1 TRP A 564      14.739  -4.012  24.596  1.00  0.00           H  
ATOM    154  HE1 TRP A 564      17.212  -4.160  25.226  1.00  0.00           H  
ATOM    155  HE3 TRP A 564      14.238  -5.894  29.326  1.00  0.00           H  
ATOM    156  HZ2 TRP A 564      18.795  -5.076  27.489  1.00  0.00           H  
ATOM    157  HZ3 TRP A 564      16.237  -6.401  30.690  1.00  0.00           H  
ATOM    158  HH2 TRP A 564      18.518  -6.014  29.784  1.00  0.00           H  
ATOM    159  N   GLY A 565      10.137  -6.008  24.974  1.00 70.21           N  
ANISOU  159  N   GLY A 565     8420   8905   9354   -171  -1066    416
ATOM    160  CA  GLY A 565       8.676  -5.991  24.914  1.00 70.83           C  
ANISOU  160  CA  GLY A 565     8467   8948   9497   -123  -1192    403
ATOM    161  C   GLY A 565       8.080  -7.283  24.331  1.00 72.31           C  
ANISOU  161  C   GLY A 565     8541   9156   9778   -125  -1208    354
ATOM    162  O   GLY A 565       6.855  -7.389  24.289  1.00 71.95           O  
ANISOU  162  O   GLY A 565     8407   9097   9833    -85  -1292    345
ATOM    163  HA3 GLY A 565       8.369  -5.154  24.286  1.00  0.00           H  
ATOM    164  H   GLY A 565      10.626  -5.663  24.161  1.00  0.00           H  
ATOM    165  HA2 GLY A 565       8.248  -5.813  25.902  1.00  0.00           H  
ATOM    166  N   GLU A 566       8.906  -8.254  23.889  1.00 66.42           N  
ANISOU  166  N   GLU A 566     7800   8437   8999   -171  -1133    327
ATOM    167  CA  GLU A 566       8.472  -9.578  23.420  1.00 65.64           C  
ANISOU  167  CA  GLU A 566     7625   8339   8976   -193  -1141    281
ATOM    168  C   GLU A 566       7.791 -10.345  24.579  1.00 67.26           C  
ANISOU  168  C   GLU A 566     7682   8550   9324   -167  -1077    276
ATOM    169  O   GLU A 566       8.413 -10.458  25.635  1.00 66.51           O  
ANISOU  169  O   GLU A 566     7569   8468   9233   -148   -968    295
ATOM    170  CB  GLU A 566       9.707 -10.363  22.920  1.00  0.00           C  
ATOM    171  CG  GLU A 566      10.365  -9.819  21.637  1.00  0.00           C  
ATOM    172  CD  GLU A 566       9.481  -9.908  20.392  1.00  0.00           C  
ATOM    173  OE1 GLU A 566       8.843 -10.968  20.209  1.00  0.00           O  
ATOM    174  OE2 GLU A 566       9.472  -8.916  19.632  1.00  0.00           O1-
ATOM    175  HB2 GLU A 566      10.468 -10.367  23.696  1.00  0.00           H  
ATOM    176  HB3 GLU A 566       9.444 -11.412  22.772  1.00  0.00           H  
ATOM    177  HG2 GLU A 566      10.664  -8.785  21.791  1.00  0.00           H  
ATOM    178  HG3 GLU A 566      11.281 -10.376  21.435  1.00  0.00           H  
ATOM    179  H   GLU A 566       9.905  -8.118  23.952  1.00  0.00           H  
ATOM    180  HA  GLU A 566       7.787  -9.413  22.591  1.00  0.00           H  
ATOM    181  N   PRO A 567       6.521 -10.784  24.404  1.00 62.55           N  
ANISOU  181  N   PRO A 567     6980   7946   8841   -173  -1144    253
ATOM    182  CA  PRO A 567       5.637 -11.179  25.522  1.00 62.50           C  
ANISOU  182  CA  PRO A 567     6821   7948   8978   -153  -1079    252
ATOM    183  C   PRO A 567       6.125 -12.342  26.409  1.00 65.28           C  
ANISOU  183  C   PRO A 567     7174   8305   9326   -175   -926    247
ATOM    184  O   PRO A 567       5.802 -12.352  27.596  1.00 64.27           O  
ANISOU  184  O   PRO A 567     6992   8188   9240   -137   -828    267
ATOM    185  CD  PRO A 567       5.817 -10.883  23.126  1.00  0.00           C  
ATOM    186  CB  PRO A 567       4.290 -11.489  24.845  1.00  0.00           C  
ATOM    187  CG  PRO A 567       4.645 -11.815  23.404  1.00  0.00           C  
ATOM    188  HD3 PRO A 567       5.461  -9.893  22.839  1.00  0.00           H  
ATOM    189  HD2 PRO A 567       6.446 -11.274  22.323  1.00  0.00           H  
ATOM    190  HB2 PRO A 567       3.728 -12.293  25.323  1.00  0.00           H  
ATOM    191  HB3 PRO A 567       3.661 -10.598  24.872  1.00  0.00           H  
ATOM    192  HG3 PRO A 567       3.814 -11.685  22.710  1.00  0.00           H  
ATOM    193  HG2 PRO A 567       4.980 -12.851  23.340  1.00  0.00           H  
ATOM    194  HA  PRO A 567       5.493 -10.313  26.167  1.00  0.00           H  
ATOM    195  N   ALA A 568       6.902 -13.275  25.833  1.00 61.00           N  
ANISOU  195  N   ALA A 568     6709   7752   8719   -226   -906    223
ATOM    196  CA  ALA A 568       7.463 -14.435  26.526  1.00 59.77           C  
ANISOU  196  CA  ALA A 568     6564   7595   8552   -233   -770    224
ATOM    197  C   ALA A 568       8.565 -14.083  27.542  1.00 65.14           C  
ANISOU  197  C   ALA A 568     7282   8310   9160   -190   -685    262
ATOM    198  O   ALA A 568       8.554 -14.644  28.637  1.00 65.64           O  
ANISOU  198  O   ALA A 568     7304   8384   9254   -172   -583    278
ATOM    199  CB  ALA A 568       7.981 -15.432  25.484  1.00  0.00           C  
ATOM    200  HB1 ALA A 568       8.443 -16.300  25.955  1.00  0.00           H  
ATOM    201  HB2 ALA A 568       7.171 -15.794  24.851  1.00  0.00           H  
ATOM    202  HB3 ALA A 568       8.724 -14.966  24.836  1.00  0.00           H  
ATOM    203  H   ALA A 568       7.124 -13.193  24.851  1.00  0.00           H  
ATOM    204  HA  ALA A 568       6.653 -14.919  27.076  1.00  0.00           H  
ATOM    205  N   VAL A 569       9.474 -13.159  27.181  1.00 62.03           N  
ANISOU  205  N   VAL A 569     6966   7933   8672   -181   -731    280
ATOM    206  CA  VAL A 569      10.526 -12.672  28.080  1.00 61.59           C  
ANISOU  206  CA  VAL A 569     6938   7910   8552   -163   -660    316
ATOM    207  C   VAL A 569      10.054 -11.495  28.954  1.00 65.38           C  
ANISOU  207  C   VAL A 569     7377   8382   9081   -129   -666    332
ATOM    208  O   VAL A 569      10.585 -11.340  30.048  1.00 65.73           O  
ANISOU  208  O   VAL A 569     7430   8447   9098   -120   -600    354
ATOM    209  CB  VAL A 569      11.821 -12.253  27.332  1.00  0.00           C  
ATOM    210  CG1 VAL A 569      12.458 -13.457  26.620  1.00  0.00           C  
ATOM    211  CG2 VAL A 569      11.666 -11.064  26.367  1.00  0.00           C  
ATOM    212  HB  VAL A 569      12.545 -11.941  28.087  1.00  0.00           H  
ATOM    213 HG11 VAL A 569      13.429 -13.191  26.205  1.00  0.00           H  
ATOM    214 HG12 VAL A 569      12.614 -14.289  27.307  1.00  0.00           H  
ATOM    215 HG13 VAL A 569      11.831 -13.814  25.803  1.00  0.00           H  
ATOM    216 HG21 VAL A 569      12.608 -10.841  25.865  1.00  0.00           H  
ATOM    217 HG22 VAL A 569      10.933 -11.299  25.601  1.00  0.00           H  
ATOM    218 HG23 VAL A 569      11.350 -10.151  26.872  1.00  0.00           H  
ATOM    219  H   VAL A 569       9.423 -12.727  26.269  1.00  0.00           H  
ATOM    220  HA  VAL A 569      10.803 -13.477  28.764  1.00  0.00           H  
ATOM    221  N   LEU A 570       9.045 -10.730  28.499  1.00 61.22           N  
ANISOU  221  N   LEU A 570     6805   7826   8631   -103   -743    321
ATOM    222  CA  LEU A 570       8.363  -9.680  29.264  1.00 60.67           C  
ANISOU  222  CA  LEU A 570     6698   7739   8616    -47   -736    332
ATOM    223  C   LEU A 570       7.624 -10.242  30.495  1.00 66.18           C  
ANISOU  223  C   LEU A 570     7309   8447   9387    -29   -624    327
ATOM    224  O   LEU A 570       7.642  -9.603  31.545  1.00 65.04           O  
ANISOU  224  O   LEU A 570     7188   8304   9220     -1   -556    338
ATOM    225  CB  LEU A 570       7.425  -8.907  28.308  1.00  0.00           C  
ATOM    226  CG  LEU A 570       6.500  -7.833  28.929  1.00  0.00           C  
ATOM    227  CD1 LEU A 570       7.285  -6.738  29.682  1.00  0.00           C  
ATOM    228  CD2 LEU A 570       5.554  -7.250  27.856  1.00  0.00           C  
ATOM    229  HB2 LEU A 570       8.026  -8.445  27.522  1.00  0.00           H  
ATOM    230  HB3 LEU A 570       6.793  -9.638  27.809  1.00  0.00           H  
ATOM    231  HG  LEU A 570       5.853  -8.324  29.656  1.00  0.00           H  
ATOM    232 HD11 LEU A 570       6.945  -5.731  29.440  1.00  0.00           H  
ATOM    233 HD12 LEU A 570       7.174  -6.858  30.760  1.00  0.00           H  
ATOM    234 HD13 LEU A 570       8.352  -6.773  29.460  1.00  0.00           H  
ATOM    235 HD21 LEU A 570       5.733  -6.193  27.662  1.00  0.00           H  
ATOM    236 HD22 LEU A 570       5.656  -7.763  26.898  1.00  0.00           H  
ATOM    237 HD23 LEU A 570       4.512  -7.353  28.161  1.00  0.00           H  
ATOM    238  H   LEU A 570       8.682 -10.897  27.569  1.00  0.00           H  
ATOM    239  HA  LEU A 570       9.129  -8.992  29.624  1.00  0.00           H  
ATOM    240  N   LEU A 571       7.041 -11.445  30.351  1.00 64.20           N  
ANISOU  240  N   LEU A 571     6979   8200   9214    -54   -606    310
ATOM    241  CA  LEU A 571       6.464 -12.248  31.430  1.00 63.49           C  
ANISOU  241  CA  LEU A 571     6815   8115   9194    -50   -494    313
ATOM    242  C   LEU A 571       7.511 -12.623  32.496  1.00 67.50           C  
ANISOU  242  C   LEU A 571     7395   8642   9611    -54   -402    331
ATOM    243  O   LEU A 571       7.230 -12.488  33.684  1.00 67.37           O  
ANISOU  243  O   LEU A 571     7375   8632   9593    -20   -323    345
ATOM    244  CB  LEU A 571       5.780 -13.488  30.800  1.00  0.00           C  
ATOM    245  CG  LEU A 571       5.250 -14.572  31.769  1.00  0.00           C  
ATOM    246  CD1 LEU A 571       4.208 -14.018  32.765  1.00  0.00           C  
ATOM    247  CD2 LEU A 571       4.724 -15.794  30.986  1.00  0.00           C  
ATOM    248  HB2 LEU A 571       4.960 -13.150  30.165  1.00  0.00           H  
ATOM    249  HB3 LEU A 571       6.493 -13.963  30.126  1.00  0.00           H  
ATOM    250  HG  LEU A 571       6.093 -14.943  32.352  1.00  0.00           H  
ATOM    251 HD11 LEU A 571       4.648 -13.901  33.756  1.00  0.00           H  
ATOM    252 HD12 LEU A 571       3.831 -13.042  32.461  1.00  0.00           H  
ATOM    253 HD13 LEU A 571       3.345 -14.673  32.880  1.00  0.00           H  
ATOM    254 HD21 LEU A 571       3.649 -15.934  31.094  1.00  0.00           H  
ATOM    255 HD22 LEU A 571       4.922 -15.710  29.917  1.00  0.00           H  
ATOM    256 HD23 LEU A 571       5.207 -16.710  31.329  1.00  0.00           H  
ATOM    257  H   LEU A 571       7.049 -11.883  29.439  1.00  0.00           H  
ATOM    258  HA  LEU A 571       5.701 -11.640  31.918  1.00  0.00           H  
ATOM    259  N   LEU A 572       8.703 -13.054  32.049  1.00 63.66           N  
ANISOU  259  N   LEU A 572     6974   8168   9044    -89   -417    332
ATOM    260  CA  LEU A 572       9.823 -13.429  32.912  1.00 63.66           C  
ANISOU  260  CA  LEU A 572     7024   8200   8963    -88   -346    357
ATOM    261  C   LEU A 572      10.489 -12.220  33.596  1.00 66.76           C  
ANISOU  261  C   LEU A 572     7454   8618   9292    -70   -338    378
ATOM    262  O   LEU A 572      10.927 -12.366  34.732  1.00 66.77           O  
ANISOU  262  O   LEU A 572     7459   8641   9272    -54   -268    398
ATOM    263  CB  LEU A 572      10.839 -14.265  32.103  1.00  0.00           C  
ATOM    264  CG  LEU A 572      10.282 -15.623  31.617  1.00  0.00           C  
ATOM    265  CD1 LEU A 572      11.234 -16.294  30.609  1.00  0.00           C  
ATOM    266  CD2 LEU A 572       9.916 -16.564  32.782  1.00  0.00           C  
ATOM    267  HB2 LEU A 572      11.168 -13.680  31.244  1.00  0.00           H  
ATOM    268  HB3 LEU A 572      11.733 -14.446  32.702  1.00  0.00           H  
ATOM    269  HG  LEU A 572       9.362 -15.425  31.067  1.00  0.00           H  
ATOM    270 HD11 LEU A 572      11.950 -15.591  30.189  1.00  0.00           H  
ATOM    271 HD12 LEU A 572      11.808 -17.102  31.061  1.00  0.00           H  
ATOM    272 HD13 LEU A 572      10.677 -16.715  29.771  1.00  0.00           H  
ATOM    273 HD21 LEU A 572      10.180 -17.600  32.573  1.00  0.00           H  
ATOM    274 HD22 LEU A 572      10.414 -16.281  33.710  1.00  0.00           H  
ATOM    275 HD23 LEU A 572       8.842 -16.543  32.968  1.00  0.00           H  
ATOM    276  H   LEU A 572       8.861 -13.130  31.054  1.00  0.00           H  
ATOM    277  HA  LEU A 572       9.427 -14.054  33.713  1.00  0.00           H  
ATOM    278  N   LEU A 573      10.506 -11.047  32.938  1.00 62.03           N  
ANISOU  278  N   LEU A 573     6898   8011   8660    -77   -414    376
ATOM    279  CA  LEU A 573      10.963  -9.771  33.502  1.00 61.71           C  
ANISOU  279  CA  LEU A 573     6917   7976   8554    -80   -421    392
ATOM    280  C   LEU A 573       9.995  -9.213  34.565  1.00 67.27           C  
ANISOU  280  C   LEU A 573     7611   8645   9305    -28   -385    379
ATOM    281  O   LEU A 573      10.453  -8.567  35.508  1.00 67.67           O  
ANISOU  281  O   LEU A 573     7710   8703   9300    -28   -351    387
ATOM    282  CB  LEU A 573      11.164  -8.747  32.361  1.00  0.00           C  
ATOM    283  CG  LEU A 573      12.390  -9.035  31.464  1.00  0.00           C  
ATOM    284  CD1 LEU A 573      12.263  -8.350  30.085  1.00  0.00           C  
ATOM    285  CD2 LEU A 573      13.723  -8.715  32.176  1.00  0.00           C  
ATOM    286  HB2 LEU A 573      10.259  -8.737  31.754  1.00  0.00           H  
ATOM    287  HB3 LEU A 573      11.257  -7.736  32.762  1.00  0.00           H  
ATOM    288  HG  LEU A 573      12.403 -10.104  31.270  1.00  0.00           H  
ATOM    289 HD11 LEU A 573      13.143  -7.770  29.819  1.00  0.00           H  
ATOM    290 HD12 LEU A 573      12.131  -9.091  29.296  1.00  0.00           H  
ATOM    291 HD13 LEU A 573      11.408  -7.675  30.035  1.00  0.00           H  
ATOM    292 HD21 LEU A 573      14.349  -9.606  32.243  1.00  0.00           H  
ATOM    293 HD22 LEU A 573      14.306  -7.952  31.661  1.00  0.00           H  
ATOM    294 HD23 LEU A 573      13.568  -8.357  33.195  1.00  0.00           H  
ATOM    295  H   LEU A 573      10.156 -11.011  31.989  1.00  0.00           H  
ATOM    296  HA  LEU A 573      11.921  -9.942  33.997  1.00  0.00           H  
ATOM    297  N   LEU A 574       8.689  -9.496  34.415  1.00 63.80           N  
ANISOU  297  N   LEU A 574     7108   8170   8963     16   -391    360
ATOM    298  CA  LEU A 574       7.644  -9.152  35.381  1.00 63.40           C  
ANISOU  298  CA  LEU A 574     7030   8091   8968     82   -334    349
ATOM    299  C   LEU A 574       7.718 -10.040  36.639  1.00 68.90           C  
ANISOU  299  C   LEU A 574     7705   8811   9662     88   -219    359
ATOM    300  O   LEU A 574       7.577  -9.521  37.745  1.00 69.26           O  
ANISOU  300  O   LEU A 574     7798   8843   9672    126   -159    356
ATOM    301  CB  LEU A 574       6.273  -9.192  34.663  1.00  0.00           C  
ATOM    302  CG  LEU A 574       5.073  -8.632  35.462  1.00  0.00           C  
ATOM    303  CD1 LEU A 574       3.991  -8.100  34.503  1.00  0.00           C  
ATOM    304  CD2 LEU A 574       4.479  -9.656  36.457  1.00  0.00           C  
ATOM    305  HB2 LEU A 574       6.380  -8.579  33.766  1.00  0.00           H  
ATOM    306  HB3 LEU A 574       6.049 -10.194  34.297  1.00  0.00           H  
ATOM    307  HG  LEU A 574       5.420  -7.775  36.041  1.00  0.00           H  
ATOM    308 HD11 LEU A 574       3.012  -8.035  34.979  1.00  0.00           H  
ATOM    309 HD12 LEU A 574       4.243  -7.098  34.156  1.00  0.00           H  
ATOM    310 HD13 LEU A 574       3.888  -8.737  33.623  1.00  0.00           H  
ATOM    311 HD21 LEU A 574       4.936 -10.641  36.358  1.00  0.00           H  
ATOM    312 HD22 LEU A 574       4.634  -9.330  37.486  1.00  0.00           H  
ATOM    313 HD23 LEU A 574       3.407  -9.798  36.322  1.00  0.00           H  
ATOM    314  H   LEU A 574       8.385 -10.005  33.596  1.00  0.00           H  
ATOM    315  HA  LEU A 574       7.818  -8.122  35.698  1.00  0.00           H  
ATOM    316  N   LEU A 575       7.989 -11.345  36.451  1.00 65.34           N  
ANISOU  316  N   LEU A 575     7205   8385   9236     52   -192    369
ATOM    317  CA  LEU A 575       8.236 -12.313  37.526  1.00 65.97           C  
ANISOU  317  CA  LEU A 575     7276   8480   9309     54    -91    389
ATOM    318  C   LEU A 575       9.566 -12.068  38.263  1.00 70.52           C  
ANISOU  318  C   LEU A 575     7940   9090   9764     45    -82    410
ATOM    319  O   LEU A 575       9.646 -12.375  39.453  1.00 70.37           O  
ANISOU  319  O   LEU A 575     7947   9078   9711     68     -6    427
ATOM    320  CB  LEU A 575       8.214 -13.743  36.942  1.00  0.00           C  
ATOM    321  CG  LEU A 575       6.819 -14.247  36.512  1.00  0.00           C  
ATOM    322  CD1 LEU A 575       6.941 -15.523  35.649  1.00  0.00           C  
ATOM    323  CD2 LEU A 575       5.868 -14.426  37.715  1.00  0.00           C  
ATOM    324  HB2 LEU A 575       8.889 -13.772  36.085  1.00  0.00           H  
ATOM    325  HB3 LEU A 575       8.625 -14.451  37.663  1.00  0.00           H  
ATOM    326  HG  LEU A 575       6.371 -13.486  35.875  1.00  0.00           H  
ATOM    327 HD11 LEU A 575       7.979 -15.827  35.508  1.00  0.00           H  
ATOM    328 HD12 LEU A 575       6.420 -16.379  36.077  1.00  0.00           H  
ATOM    329 HD13 LEU A 575       6.523 -15.357  34.657  1.00  0.00           H  
ATOM    330 HD21 LEU A 575       6.386 -14.314  38.668  1.00  0.00           H  
ATOM    331 HD22 LEU A 575       5.075 -13.678  37.692  1.00  0.00           H  
ATOM    332 HD23 LEU A 575       5.383 -15.402  37.735  1.00  0.00           H  
ATOM    333  H   LEU A 575       8.067 -11.701  35.508  1.00  0.00           H  
ATOM    334  HA  LEU A 575       7.438 -12.210  38.264  1.00  0.00           H  
ATOM    335  N   LEU A 576      10.570 -11.512  37.559  1.00 67.00           N  
ANISOU  335  N   LEU A 576     7536   8670   9251      7   -160    415
ATOM    336  CA  LEU A 576      11.885 -11.168  38.103  1.00 67.30           C  
ANISOU  336  CA  LEU A 576     7631   8756   9185    -17   -172    440
ATOM    337  C   LEU A 576      11.810 -10.072  39.178  1.00 71.64           C  
ANISOU  337  C   LEU A 576     8259   9286   9674    -14   -189    428
ATOM    338  O   LEU A 576      12.533 -10.175  40.165  1.00 72.23           O  
ANISOU  338  O   LEU A 576     8380   9391   9672    -22   -176    445
ATOM    339  CB  LEU A 576      12.847 -10.778  36.953  1.00  0.00           C  
ATOM    340  CG  LEU A 576      14.314 -10.510  37.360  1.00  0.00           C  
ATOM    341  CD1 LEU A 576      14.958 -11.749  38.014  1.00  0.00           C  
ATOM    342  CD2 LEU A 576      15.136  -9.982  36.165  1.00  0.00           C  
ATOM    343  HB2 LEU A 576      12.848 -11.562  36.198  1.00  0.00           H  
ATOM    344  HB3 LEU A 576      12.457  -9.889  36.457  1.00  0.00           H  
ATOM    345  HG  LEU A 576      14.326  -9.712  38.103  1.00  0.00           H  
ATOM    346 HD11 LEU A 576      15.006 -11.626  39.096  1.00  0.00           H  
ATOM    347 HD12 LEU A 576      14.393 -12.660  37.817  1.00  0.00           H  
ATOM    348 HD13 LEU A 576      15.972 -11.927  37.665  1.00  0.00           H  
ATOM    349 HD21 LEU A 576      15.556  -9.001  36.392  1.00  0.00           H  
ATOM    350 HD22 LEU A 576      15.971 -10.630  35.900  1.00  0.00           H  
ATOM    351 HD23 LEU A 576      14.529  -9.872  35.266  1.00  0.00           H  
ATOM    352  H   LEU A 576      10.435 -11.319  36.576  1.00  0.00           H  
ATOM    353  HA  LEU A 576      12.266 -12.070  38.583  1.00  0.00           H  
ATOM    354  N   SER A 577      10.922  -9.078  38.993  1.00 68.68           N  
ANISOU  354  N   SER A 577     7910   8856   9329      1   -224    399
ATOM    355  CA  SER A 577      10.693  -7.983  39.941  1.00 70.25           C  
ANISOU  355  CA  SER A 577     8208   9009   9474     15   -235    377
ATOM    356  C   SER A 577      10.147  -8.447  41.308  1.00 73.75           C  
ANISOU  356  C   SER A 577     8670   9437   9914     77   -137    367
ATOM    357  O   SER A 577      10.491  -7.845  42.325  1.00 72.94           O  
ANISOU  357  O   SER A 577     8669   9328   9718     70   -131    360
ATOM    358  CB  SER A 577       9.810  -6.901  39.277  1.00  0.00           C  
ATOM    359  OG  SER A 577       8.430  -7.220  39.267  1.00  0.00           O  
ATOM    360  HB2 SER A 577       9.921  -5.962  39.820  1.00  0.00           H  
ATOM    361  HB3 SER A 577      10.139  -6.704  38.255  1.00  0.00           H  
ATOM    362  HG  SER A 577       8.278  -7.960  38.671  1.00  0.00           H  
ATOM    363  H   SER A 577      10.361  -9.067  38.152  1.00  0.00           H  
ATOM    364  HA  SER A 577      11.670  -7.530  40.124  1.00  0.00           H  
ATOM    365  N   LEU A 578       9.339  -9.521  41.302  1.00 70.63           N  
ANISOU  365  N   LEU A 578     8182   9036   9618    128    -58    368
ATOM    366  CA  LEU A 578       8.754 -10.138  42.491  1.00 70.30           C  
ANISOU  366  CA  LEU A 578     8146   8985   9582    186     61    368
ATOM    367  C   LEU A 578       9.789 -10.980  43.255  1.00 73.21           C  
ANISOU  367  C   LEU A 578     8554   9399   9863    158     91    401
ATOM    368  O   LEU A 578       9.898 -10.834  44.471  1.00 73.63           O  
ANISOU  368  O   LEU A 578     8701   9447   9828    182    138    398
ATOM    369  CB  LEU A 578       7.539 -11.004  42.080  1.00 70.49           C  
ANISOU  369  CB  LEU A 578     8038   9003   9743    222    133    373
ATOM    370  CG  LEU A 578       6.405 -10.240  41.357  1.00 76.18           C  
ANISOU  370  CG  LEU A 578     8748   9712  10484    284    280    380
ATOM    371  CD1 LEU A 578       5.346 -11.214  40.797  1.00 76.80           C  
ANISOU  371  CD1 LEU A 578     8902   9744  10533    365    320    347
ATOM    372  CD2 LEU A 578       5.784  -9.134  42.237  1.00 77.51           C  
ANISOU  372  CD2 LEU A 578     8761   9887  10801    283    344    397
ATOM    373  H   LEU A 578       9.114  -9.960  40.421  1.00  0.00           H  
ATOM    374  HA  LEU A 578       8.414  -9.345  43.160  1.00  0.00           H  
ATOM    375  HB3 LEU A 578       7.128 -11.495  42.964  1.00  0.00           H  
ATOM    376  HB2 LEU A 578       7.886 -11.809  41.431  1.00  0.00           H  
ATOM    377  HG  LEU A 578       6.840  -9.748  40.486  1.00  0.00           H  
ATOM    378 HD11 LEU A 578       5.207 -11.056  39.727  1.00  0.00           H  
ATOM    379 HD12 LEU A 578       5.636 -12.257  40.930  1.00  0.00           H  
ATOM    380 HD13 LEU A 578       4.372 -11.097  41.271  1.00  0.00           H  
ATOM    381 HD21 LEU A 578       6.135  -8.152  41.919  1.00  0.00           H  
ATOM    382 HD22 LEU A 578       4.696  -9.114  42.184  1.00  0.00           H  
ATOM    383 HD23 LEU A 578       6.050  -9.251  43.288  1.00  0.00           H  
ATOM    384  N   ALA A 579      10.537 -11.826  42.523  1.00 68.49           N  
ANISOU  384  N   ALA A 579     7898   8845   9279    114     56    430
ATOM    385  CA  ALA A 579      11.560 -12.721  43.066  1.00 67.77           C  
ANISOU  385  CA  ALA A 579     7829   8803   9116     99     69    471
ATOM    386  C   ALA A 579      12.793 -11.980  43.607  1.00 70.18           C  
ANISOU  386  C   ALA A 579     8232   9142   9292     71      6    476
ATOM    387  O   ALA A 579      13.270 -12.329  44.686  1.00 70.85           O  
ANISOU  387  O   ALA A 579     8381   9241   9297     92     43    495
ATOM    388  CB  ALA A 579      11.965 -13.735  41.988  1.00  0.00           C  
ATOM    389  HB1 ALA A 579      12.716 -14.433  42.360  1.00  0.00           H  
ATOM    390  HB2 ALA A 579      11.106 -14.324  41.662  1.00  0.00           H  
ATOM    391  HB3 ALA A 579      12.378 -13.237  41.109  1.00  0.00           H  
ATOM    392  H   ALA A 579      10.384 -11.882  41.525  1.00  0.00           H  
ATOM    393  HA  ALA A 579      11.114 -13.274  43.895  1.00  0.00           H  
ATOM    394  N   LEU A 580      13.264 -10.957  42.873  1.00 65.52           N  
ANISOU  394  N   LEU A 580     7660   8559   8676     17    -95    461
ATOM    395  CA  LEU A 580      14.377 -10.095  43.275  1.00 65.35           C  
ANISOU  395  CA  LEU A 580     7725   8564   8539    -39   -176    462
ATOM    396  C   LEU A 580      13.984  -9.106  44.389  1.00 72.81           C  
ANISOU  396  C   LEU A 580     8801   9450   9414     -7   -143    424
ATOM    397  O   LEU A 580      14.849  -8.738  45.178  1.00 74.77           O  
ANISOU  397  O   LEU A 580     9131   9726   9552    -27   -166    434
ATOM    398  CB  LEU A 580      14.955  -9.393  42.021  1.00  0.00           C  
ATOM    399  CG  LEU A 580      16.218  -8.522  42.224  1.00  0.00           C  
ATOM    400  CD1 LEU A 580      17.385  -9.276  42.899  1.00  0.00           C  
ATOM    401  CD2 LEU A 580      16.641  -7.866  40.892  1.00  0.00           C  
ATOM    402  HB2 LEU A 580      15.179 -10.153  41.271  1.00  0.00           H  
ATOM    403  HB3 LEU A 580      14.175  -8.764  41.588  1.00  0.00           H  
ATOM    404  HG  LEU A 580      15.942  -7.703  42.888  1.00  0.00           H  
ATOM    405 HD11 LEU A 580      17.234 -10.354  42.908  1.00  0.00           H  
ATOM    406 HD12 LEU A 580      18.343  -9.097  42.410  1.00  0.00           H  
ATOM    407 HD13 LEU A 580      17.499  -8.960  43.937  1.00  0.00           H  
ATOM    408 HD21 LEU A 580      15.911  -8.041  40.100  1.00  0.00           H  
ATOM    409 HD22 LEU A 580      16.736  -6.785  41.006  1.00  0.00           H  
ATOM    410 HD23 LEU A 580      17.596  -8.238  40.523  1.00  0.00           H  
ATOM    411  H   LEU A 580      12.829 -10.735  41.987  1.00  0.00           H  
ATOM    412  HA  LEU A 580      15.149 -10.749  43.681  1.00  0.00           H  
ATOM    413  N   GLY A 581      12.691  -8.742  44.479  1.00 68.55           N  
ANISOU  413  N   GLY A 581     8280   8831   8934     50    -86    383
ATOM    414  CA  GLY A 581      12.143  -7.923  45.562  1.00 68.97           C  
ANISOU  414  CA  GLY A 581     8461   8816   8927    103    -31    341
ATOM    415  C   GLY A 581      12.137  -8.689  46.896  1.00 71.97           C  
ANISOU  415  C   GLY A 581     8875   9215   9257    156     75    359
ATOM    416  O   GLY A 581      12.399  -8.088  47.937  1.00 72.48           O  
ANISOU  416  O   GLY A 581     9083   9266   9191    154     70    342
ATOM    417  HA3 GLY A 581      11.120  -7.642  45.310  1.00  0.00           H  
ATOM    418  H   GLY A 581      12.034  -9.079  43.789  1.00  0.00           H  
ATOM    419  HA2 GLY A 581      12.716  -6.999  45.661  1.00  0.00           H  
ATOM    420  N   LEU A 582      11.894 -10.013  46.857  1.00 66.70           N  
ANISOU  420  N   LEU A 582     8090   8572   8681    194    165    394
ATOM    421  CA  LEU A 582      12.001 -10.921  48.002  1.00 65.79           C  
ANISOU  421  CA  LEU A 582     8002   8469   8526    240    280    424
ATOM    422  C   LEU A 582      13.458 -11.138  48.449  1.00 67.69           C  
ANISOU  422  C   LEU A 582     8304   8773   8642    196    210    466
ATOM    423  O   LEU A 582      13.687 -11.233  49.653  1.00 66.57           O  
ANISOU  423  O   LEU A 582     8283   8631   8381    221    248    472
ATOM    424  CB  LEU A 582      11.328 -12.271  47.666  1.00  0.00           C  
ATOM    425  CG  LEU A 582       9.785 -12.228  47.635  1.00  0.00           C  
ATOM    426  CD1 LEU A 582       9.210 -13.478  46.932  1.00  0.00           C  
ATOM    427  CD2 LEU A 582       9.182 -12.001  49.040  1.00  0.00           C  
ATOM    428  HB2 LEU A 582      11.700 -12.610  46.699  1.00  0.00           H  
ATOM    429  HB3 LEU A 582      11.636 -13.038  48.378  1.00  0.00           H  
ATOM    430  HG  LEU A 582       9.494 -11.373  47.025  1.00  0.00           H  
ATOM    431 HD11 LEU A 582       8.543 -14.059  47.569  1.00  0.00           H  
ATOM    432 HD12 LEU A 582       8.640 -13.192  46.047  1.00  0.00           H  
ATOM    433 HD13 LEU A 582       9.992 -14.160  46.598  1.00  0.00           H  
ATOM    434 HD21 LEU A 582       8.683 -11.034  49.090  1.00  0.00           H  
ATOM    435 HD22 LEU A 582       8.445 -12.755  49.315  1.00  0.00           H  
ATOM    436 HD23 LEU A 582       9.944 -12.010  49.820  1.00  0.00           H  
ATOM    437  H   LEU A 582      11.667 -10.445  45.971  1.00  0.00           H  
ATOM    438  HA  LEU A 582      11.477 -10.464  48.843  1.00  0.00           H  
ATOM    439  N   VAL A 583      14.408 -11.179  47.495  1.00 64.67           N  
ANISOU  439  N   VAL A 583     7843   8449   8281    137    104    494
ATOM    440  CA  VAL A 583      15.848 -11.255  47.764  1.00 65.54           C  
ANISOU  440  CA  VAL A 583     7975   8636   8292    103     23    543
ATOM    441  C   VAL A 583      16.387  -9.972  48.432  1.00 71.40           C  
ANISOU  441  C   VAL A 583     8857   9383   8887     57    -70    515
ATOM    442  O   VAL A 583      17.137 -10.087  49.397  1.00 71.55           O  
ANISOU  442  O   VAL A 583     8959   9436   8788     64    -86    543
ATOM    443  CB  VAL A 583      16.671 -11.564  46.473  1.00  0.00           C  
ATOM    444  CG1 VAL A 583      18.192 -11.319  46.575  1.00  0.00           C  
ATOM    445  CG2 VAL A 583      16.436 -13.008  45.995  1.00  0.00           C  
ATOM    446  HB  VAL A 583      16.308 -10.910  45.682  1.00  0.00           H  
ATOM    447 HG11 VAL A 583      18.612 -11.839  47.436  1.00  0.00           H  
ATOM    448 HG12 VAL A 583      18.709 -11.681  45.686  1.00  0.00           H  
ATOM    449 HG13 VAL A 583      18.437 -10.261  46.665  1.00  0.00           H  
ATOM    450 HG21 VAL A 583      15.382 -13.208  45.824  1.00  0.00           H  
ATOM    451 HG22 VAL A 583      16.954 -13.201  45.055  1.00  0.00           H  
ATOM    452 HG23 VAL A 583      16.795 -13.731  46.728  1.00  0.00           H  
ATOM    453  H   VAL A 583      14.138 -11.113  46.523  1.00  0.00           H  
ATOM    454  HA  VAL A 583      16.005 -12.077  48.466  1.00  0.00           H  
ATOM    455  N   LEU A 584      15.978  -8.792  47.930  1.00 68.55           N  
ANISOU  455  N   LEU A 584     8539   8978   8528      8   -132    461
ATOM    456  CA  LEU A 584      16.364  -7.476  48.450  1.00 69.89           C  
ANISOU  456  CA  LEU A 584     8863   9129   8562    -51   -224    424
ATOM    457  C   LEU A 584      15.834  -7.208  49.870  1.00 74.19           C  
ANISOU  457  C   LEU A 584     9576   9603   9008     19   -130    384
ATOM    458  O   LEU A 584      16.592  -6.710  50.702  1.00 74.24           O  
ANISOU  458  O   LEU A 584     9729   9616   8864    -14   -193    373
ATOM    459  CB  LEU A 584      15.878  -6.369  47.485  1.00 70.20           C  
ANISOU  459  CB  LEU A 584     8921   9118   8634   -122   -305    380
ATOM    460  CG  LEU A 584      16.722  -6.220  46.199  1.00 75.78           C  
ANISOU  460  CG  LEU A 584     9496   9905   9392   -214   -411    423
ATOM    461  CD1 LEU A 584      16.002  -5.320  45.171  1.00 76.60           C  
ANISOU  461  CD1 LEU A 584     9603   9945   9557   -259   -447    390
ATOM    462  CD2 LEU A 584      18.159  -5.740  46.494  1.00 79.70           C  
ANISOU  462  CD2 LEU A 584    10013  10487   9782   -313   -539    454
ATOM    463  H   LEU A 584      15.373  -8.785  47.119  1.00  0.00           H  
ATOM    464  HA  LEU A 584      17.453  -7.451  48.508  1.00  0.00           H  
ATOM    465  HB3 LEU A 584      15.870  -5.403  47.993  1.00  0.00           H  
ATOM    466  HB2 LEU A 584      14.837  -6.571  47.226  1.00  0.00           H  
ATOM    467  HG  LEU A 584      16.807  -7.206  45.744  1.00  0.00           H  
ATOM    468 HD11 LEU A 584      15.971  -5.798  44.193  1.00  0.00           H  
ATOM    469 HD12 LEU A 584      14.969  -5.115  45.455  1.00  0.00           H  
ATOM    470 HD13 LEU A 584      16.489  -4.354  45.043  1.00  0.00           H  
ATOM    471 HD21 LEU A 584      18.874  -6.545  46.323  1.00  0.00           H  
ATOM    472 HD22 LEU A 584      18.465  -4.906  45.862  1.00  0.00           H  
ATOM    473 HD23 LEU A 584      18.280  -5.416  47.528  1.00  0.00           H  
ATOM    474  N   ALA A 585      14.560  -7.558  50.122  1.00 70.68           N  
ANISOU  474  N   ALA A 585     9107   9100   8648    116     22    368
ATOM    475  CA  ALA A 585      13.906  -7.419  51.424  1.00 71.50           C  
ANISOU  475  CA  ALA A 585     9347   9144   8674    202    152    339
ATOM    476  C   ALA A 585      14.470  -8.378  52.488  1.00 76.21           C  
ANISOU  476  C   ALA A 585     9992   9798   9166    220    186    395
ATOM    477  O   ALA A 585      14.579  -7.987  53.650  1.00 76.40           O  
ANISOU  477  O   ALA A 585    10200   9801   9026    231    189    373
ATOM    478  CB  ALA A 585      12.395  -7.623  51.250  1.00  0.00           C  
ATOM    479  HB1 ALA A 585      12.163  -8.627  50.889  1.00  0.00           H  
ATOM    480  HB2 ALA A 585      11.865  -7.474  52.190  1.00  0.00           H  
ATOM    481  HB3 ALA A 585      11.986  -6.912  50.532  1.00  0.00           H  
ATOM    482  H   ALA A 585      13.995  -7.946  49.378  1.00  0.00           H  
ATOM    483  HA  ALA A 585      14.071  -6.398  51.775  1.00  0.00           H  
ATOM    484  N   ALA A 586      14.842  -9.598  52.061  1.00 72.90           N  
ANISOU  484  N   ALA A 586     9424   9440   8833    226    211    465
ATOM    485  CA  ALA A 586      15.496 -10.607  52.890  1.00 73.37           C  
ANISOU  485  CA  ALA A 586     9512   9550   8814    251    242    535
ATOM    486  C   ALA A 586      16.946 -10.237  53.238  1.00 77.11           C  
ANISOU  486  C   ALA A 586    10081  10087   9129    189     75    551
ATOM    487  O   ALA A 586      17.327 -10.382  54.397  1.00 78.15           O  
ANISOU  487  O   ALA A 586    10368  10221   9104    213     85    562
ATOM    488  CB  ALA A 586      15.420 -11.966  52.183  1.00  0.00           C  
ATOM    489  HB1 ALA A 586      14.385 -12.282  52.053  1.00  0.00           H  
ATOM    490  HB2 ALA A 586      15.886 -11.931  51.198  1.00  0.00           H  
ATOM    491  HB3 ALA A 586      15.919 -12.744  52.760  1.00  0.00           H  
ATOM    492  H   ALA A 586      14.699  -9.847  51.092  1.00  0.00           H  
ATOM    493  HA  ALA A 586      14.939 -10.690  53.825  1.00  0.00           H  
ATOM    494  N   LEU A 587      17.707  -9.728  52.250  1.00 72.59           N  
ANISOU  494  N   LEU A 587     9417   9570   8595    106    -78    552
ATOM    495  CA  LEU A 587      19.078  -9.223  52.392  1.00 73.08           C  
ANISOU  495  CA  LEU A 587     9520   9709   8538     25   -257    572
ATOM    496  C   LEU A 587      19.184  -8.026  53.358  1.00 78.88           C  
ANISOU  496  C   LEU A 587    10481  10392   9098     -8   -306    508
ATOM    497  O   LEU A 587      20.189  -7.918  54.061  1.00 79.92           O  
ANISOU  497  O   LEU A 587    10715  10573   9078    -26   -391    534
ATOM    498  CB  LEU A 587      19.629  -8.891  50.982  1.00  0.00           C  
ATOM    499  CG  LEU A 587      21.078  -8.353  50.903  1.00  0.00           C  
ATOM    500  CD1 LEU A 587      22.100  -9.345  51.496  1.00  0.00           C  
ATOM    501  CD2 LEU A 587      21.430  -7.948  49.455  1.00  0.00           C  
ATOM    502  HB2 LEU A 587      19.567  -9.788  50.364  1.00  0.00           H  
ATOM    503  HB3 LEU A 587      18.964  -8.162  50.517  1.00  0.00           H  
ATOM    504  HG  LEU A 587      21.135  -7.436  51.490  1.00  0.00           H  
ATOM    505 HD11 LEU A 587      21.696 -10.354  51.574  1.00  0.00           H  
ATOM    506 HD12 LEU A 587      23.014  -9.411  50.906  1.00  0.00           H  
ATOM    507 HD13 LEU A 587      22.393  -9.034  52.499  1.00  0.00           H  
ATOM    508 HD21 LEU A 587      21.782  -6.917  49.415  1.00  0.00           H  
ATOM    509 HD22 LEU A 587      22.210  -8.574  49.020  1.00  0.00           H  
ATOM    510 HD23 LEU A 587      20.569  -8.017  48.789  1.00  0.00           H  
ATOM    511  H   LEU A 587      17.316  -9.663  51.319  1.00  0.00           H  
ATOM    512  HA  LEU A 587      19.674 -10.031  52.818  1.00  0.00           H  
ATOM    513  N   GLY A 588      18.126  -7.194  53.406  1.00 75.25           N  
ANISOU  513  N   GLY A 588    10109   9828   8654     -8   -255    424
ATOM    514  CA  GLY A 588      17.975  -6.050  54.305  1.00 76.53           C  
ANISOU  514  CA  GLY A 588    10511   9917   8649    -33   -292    351
ATOM    515  C   GLY A 588      18.027  -6.456  55.788  1.00 81.36           C  
ANISOU  515  C   GLY A 588    11290  10506   9119     59   -178    355
ATOM    516  O   GLY A 588      18.589  -5.716  56.593  1.00 82.54           O  
ANISOU  516  O   GLY A 588    11624  10659   9078     19   -272    337
ATOM    517  HA3 GLY A 588      17.010  -5.582  54.109  1.00  0.00           H  
ATOM    518  H   GLY A 588      17.354  -7.368  52.777  1.00  0.00           H  
ATOM    519  HA2 GLY A 588      18.737  -5.302  54.084  1.00  0.00           H  
ATOM    520  N   LEU A 589      17.492  -7.638  56.144  1.00 77.36           N  
ANISOU  520  N   LEU A 589    10722   9977   8696    172     19    382
ATOM    521  CA  LEU A 589      17.503  -8.176  57.508  1.00 78.31           C  
ANISOU  521  CA  LEU A 589    10986  10074   8693    263    163    400
ATOM    522  C   LEU A 589      18.920  -8.514  58.000  1.00 86.23           C  
ANISOU  522  C   LEU A 589    12020  11172   9573    239     58    481
ATOM    523  O   LEU A 589      19.241  -8.204  59.145  1.00 87.98           O  
ANISOU  523  O   LEU A 589    12452  11386   9591    250     40    474
ATOM    524  CB  LEU A 589      16.609  -9.432  57.594  1.00  0.00           C  
ATOM    525  CG  LEU A 589      15.123  -9.192  57.251  1.00  0.00           C  
ATOM    526  CD1 LEU A 589      14.400 -10.528  57.004  1.00  0.00           C  
ATOM    527  CD2 LEU A 589      14.414  -8.318  58.309  1.00  0.00           C  
ATOM    528  HB2 LEU A 589      17.017 -10.192  56.927  1.00  0.00           H  
ATOM    529  HB3 LEU A 589      16.672  -9.866  58.594  1.00  0.00           H  
ATOM    530  HG  LEU A 589      15.075  -8.653  56.305  1.00  0.00           H  
ATOM    531 HD11 LEU A 589      13.980 -10.551  56.000  1.00  0.00           H  
ATOM    532 HD12 LEU A 589      15.067 -11.385  57.093  1.00  0.00           H  
ATOM    533 HD13 LEU A 589      13.582 -10.696  57.699  1.00  0.00           H  
ATOM    534 HD21 LEU A 589      15.019  -8.192  59.207  1.00  0.00           H  
ATOM    535 HD22 LEU A 589      14.212  -7.323  57.912  1.00  0.00           H  
ATOM    536 HD23 LEU A 589      13.458  -8.729  58.632  1.00  0.00           H  
ATOM    537  H   LEU A 589      17.062  -8.221  55.439  1.00  0.00           H  
ATOM    538  HA  LEU A 589      17.098  -7.410  58.169  1.00  0.00           H  
ATOM    539  N   PHE A 590      19.739  -9.127  57.127  1.00 84.13           N  
ANISOU  539  N   PHE A 590    11552  10994   9419    207    -25    556
ATOM    540  CA  PHE A 590      21.092  -9.577  57.458  1.00 85.17           C  
ANISOU  540  CA  PHE A 590    11674  11225   9462    198   -139    644
ATOM    541  C   PHE A 590      22.132  -8.450  57.562  1.00 90.80           C  
ANISOU  541  C   PHE A 590    12519  11983   9998    105   -351    618
ATOM    542  O   PHE A 590      23.115  -8.642  58.275  1.00 92.29           O  
ANISOU  542  O   PHE A 590    12846  12208  10010    123   -407    657
ATOM    543  CB  PHE A 590      21.546 -10.690  56.489  1.00 85.86           C  
ANISOU  543  CB  PHE A 590    11510  11388   9723    188   -185    714
ATOM    544  CG  PHE A 590      20.733 -11.966  56.624  1.00 87.71           C  
ANISOU  544  CG  PHE A 590    11678  11613  10035    283    -31    791
ATOM    545  CD1 PHE A 590      20.945 -12.832  57.717  1.00 93.16           C  
ANISOU  545  CD1 PHE A 590    12345  12374  10678    322    -84    892
ATOM    546  CD2 PHE A 590      19.632 -12.195  55.776  1.00 89.16           C  
ANISOU  546  CD2 PHE A 590    11827  11712  10337    331    164    768
ATOM    547  CE1 PHE A 590      20.087 -13.902  57.932  1.00 94.40           C  
ANISOU  547  CE1 PHE A 590    12467  12499  10901    404     62    964
ATOM    548  CE2 PHE A 590      18.786 -13.271  56.005  1.00 92.48           C  
ANISOU  548  CE2 PHE A 590    12196  12113  10828    397    304    840
ATOM    549  CZ  PHE A 590      19.011 -14.120  57.081  1.00 92.02           C  
ANISOU  549  CZ  PHE A 590    12138  12109  10719    430    255    936
ATOM    550  H   PHE A 590      19.410  -9.335  56.194  1.00  0.00           H  
ATOM    551  HA  PHE A 590      21.051 -10.025  58.451  1.00  0.00           H  
ATOM    552  HB3 PHE A 590      22.591 -10.937  56.676  1.00  0.00           H  
ATOM    553  HB2 PHE A 590      21.496 -10.340  55.457  1.00  0.00           H  
ATOM    554  HD1 PHE A 590      21.760 -12.651  58.402  1.00  0.00           H  
ATOM    555  HD2 PHE A 590      19.446 -11.527  54.951  1.00  0.00           H  
ATOM    556  HE1 PHE A 590      20.254 -14.564  58.767  1.00  0.00           H  
ATOM    557  HE2 PHE A 590      17.946 -13.440  55.349  1.00  0.00           H  
ATOM    558  HZ  PHE A 590      18.347 -14.954  57.257  1.00  0.00           H  
ATOM    559  N   VAL A 591      21.904  -7.310  56.885  1.00 87.14           N  
ANISOU  559  N   VAL A 591    12030  11508   9572      2   -470    551
ATOM    560  CA  VAL A 591      22.815  -6.160  56.907  1.00 88.16           C  
ANISOU  560  CA  VAL A 591    12274  11669   9554   -120   -683    516
ATOM    561  C   VAL A 591      22.438  -5.109  57.973  1.00 93.62           C  
ANISOU  561  C   VAL A 591    13278  12259  10035   -106   -649    433
ATOM    562  O   VAL A 591      23.352  -4.490  58.519  1.00 95.13           O  
ANISOU  562  O   VAL A 591    13621  12491  10034   -156   -792    439
ATOM    563  CB  VAL A 591      22.916  -5.458  55.523  1.00 91.42           C  
ANISOU  563  CB  VAL A 591    12564  12084  10086   -244   -797    475
ATOM    564  CG1 VAL A 591      23.487  -6.408  54.454  1.00 92.68           C  
ANISOU  564  CG1 VAL A 591    12881  12237  10095   -390   -998    418
ATOM    565  CG2 VAL A 591      21.619  -4.790  55.027  1.00 90.30           C  
ANISOU  565  CG2 VAL A 591    12140  12067  10105   -265   -858    564
ATOM    566  H   VAL A 591      21.080  -7.225  56.307  1.00  0.00           H  
ATOM    567  HA  VAL A 591      23.819  -6.508  57.157  1.00  0.00           H  
ATOM    568  HB  VAL A 591      23.651  -4.657  55.622  1.00  0.00           H  
ATOM    569 HG11 VAL A 591      22.823  -7.252  54.270  1.00  0.00           H  
ATOM    570 HG12 VAL A 591      23.632  -5.892  53.505  1.00  0.00           H  
ATOM    571 HG13 VAL A 591      24.453  -6.809  54.759  1.00  0.00           H  
ATOM    572 HG21 VAL A 591      21.745  -4.383  54.024  1.00  0.00           H  
ATOM    573 HG22 VAL A 591      20.808  -5.511  54.989  1.00  0.00           H  
ATOM    574 HG23 VAL A 591      21.305  -3.965  55.666  1.00  0.00           H  
ATOM    575  N   HIS A 592      21.136  -4.930  58.270  1.00 89.57           N  
ANISOU  575  N   HIS A 592    12863  11619   9550    -32   -463    359
ATOM    576  CA  HIS A 592      20.659  -3.978  59.284  1.00 90.94           C  
ANISOU  576  CA  HIS A 592    13343  11686   9525      4   -400    275
ATOM    577  C   HIS A 592      20.738  -4.534  60.712  1.00 96.90           C  
ANISOU  577  C   HIS A 592    14241  12464  10113     96   -311    327
ATOM    578  O   HIS A 592      21.014  -3.767  61.633  1.00 99.34           O  
ANISOU  578  O   HIS A 592    14808  12750  10187     72   -387    288
ATOM    579  CB  HIS A 592      19.214  -3.525  58.981  1.00  0.00           C  
ATOM    580  CG  HIS A 592      19.030  -2.696  57.731  1.00  0.00           C  
ATOM    581  ND1 HIS A 592      19.929  -1.723  57.325  1.00  0.00           N  
ATOM    582  CD2 HIS A 592      18.034  -2.693  56.778  1.00  0.00           C  
ATOM    583  CE1 HIS A 592      19.460  -1.199  56.190  1.00  0.00           C  
ATOM    584  NE2 HIS A 592      18.315  -1.740  55.796  1.00  0.00           N  
ATOM    585  HB2 HIS A 592      18.556  -4.393  58.921  1.00  0.00           H  
ATOM    586  HB3 HIS A 592      18.834  -2.926  59.810  1.00  0.00           H  
ATOM    587  HD1 HIS A 592      20.782  -1.459  57.797  1.00  0.00           H  
ATOM    588  HD2 HIS A 592      17.145  -3.303  56.721  1.00  0.00           H  
ATOM    589  HE1 HIS A 592      19.964  -0.414  55.644  1.00  0.00           H  
ATOM    590  H   HIS A 592      20.427  -5.453  57.774  1.00  0.00           H  
ATOM    591  HA  HIS A 592      21.298  -3.093  59.262  1.00  0.00           H  
ATOM    592  N   HIS A 593      20.491  -5.844  60.867  1.00 91.62           N  
ANISOU  592  N   HIS A 593    13419  11835   9558    193   -156    415
ATOM    593  CA  HIS A 593      20.435  -6.539  62.156  1.00 92.27           C  
ANISOU  593  CA  HIS A 593    13617  11934   9507    286    -44    484
ATOM    594  C   HIS A 593      21.555  -7.593  62.263  1.00100.84           C  
ANISOU  594  C   HIS A 593    14603  13148  10563    256   -213    598
ATOM    595  O   HIS A 593      21.386  -8.601  62.945  1.00100.14           O  
ANISOU  595  O   HIS A 593    14462  13089  10497    336   -110    694
ATOM    596  CB  HIS A 593      19.023  -7.133  62.340  1.00  0.00           C  
ATOM    597  CG  HIS A 593      17.879  -6.175  62.117  1.00  0.00           C  
ATOM    598  ND1 HIS A 593      17.687  -5.030  62.871  1.00  0.00           N  
ATOM    599  CD2 HIS A 593      16.856  -6.187  61.195  1.00  0.00           C  
ATOM    600  CE1 HIS A 593      16.597  -4.423  62.393  1.00  0.00           C  
ATOM    601  NE2 HIS A 593      16.041  -5.069  61.375  1.00  0.00           N  
ATOM    602  HB2 HIS A 593      18.880  -7.940  61.626  1.00  0.00           H  
ATOM    603  HB3 HIS A 593      18.915  -7.564  63.336  1.00  0.00           H  
ATOM    604  HD1 HIS A 593      18.265  -4.706  63.634  1.00  0.00           H  
ATOM    605  HD2 HIS A 593      16.647  -6.910  60.422  1.00  0.00           H  
ATOM    606  HE1 HIS A 593      16.207  -3.499  62.792  1.00  0.00           H  
ATOM    607  H   HIS A 593      20.270  -6.408  60.057  1.00  0.00           H  
ATOM    608  HA  HIS A 593      20.603  -5.835  62.972  1.00  0.00           H  
ATOM    609  N   ARG A 594      22.687  -7.309  61.597  1.00101.24           N  
ANISOU  609  N   ARG A 594    14631  13271  10563    138   -473    587
ATOM    610  CA  ARG A 594      23.935  -8.077  61.506  1.00102.75           C  
ANISOU  610  CA  ARG A 594    14711  13602  10729     94   -682    684
ATOM    611  C   ARG A 594      24.502  -8.612  62.838  1.00113.89           C  
ANISOU  611  C   ARG A 594    16285  15049  11939    170   -687    766
ATOM    612  O   ARG A 594      25.046  -9.717  62.850  1.00113.48           O  
ANISOU  612  O   ARG A 594    16102  15065  11948    238   -674    880
ATOM    613  CB  ARG A 594      24.985  -7.195  60.781  1.00101.59           C  
ANISOU  613  CB  ARG A 594    14593  13501  10504    -63   -947    630
ATOM    614  CG  ARG A 594      25.016  -5.713  61.227  1.00105.14           C  
ANISOU  614  CG  ARG A 594    14750  14067  11130   -150  -1106    681
ATOM    615  CD  ARG A 594      26.183  -4.906  60.647  1.00110.12           C  
ANISOU  615  CD  ARG A 594    15429  14744  11665   -323  -1367    633
ATOM    616  NE  ARG A 594      27.457  -5.226  61.305  1.00115.32           N  
ANISOU  616  NE  ARG A 594    16258  15267  12291   -403  -1343    500
ATOM    617  CZ  ARG A 594      28.676  -4.910  60.836  1.00128.61           C  
ANISOU  617  CZ  ARG A 594    18179  16905  13781   -515  -1493    421
ATOM    618  NH1 ARG A 594      28.832  -4.282  59.661  1.00123.95           N  
ANISOU  618  NH1 ARG A 594    17687  16405  13004   -568  -1690    459
ATOM    619  NH2 ARG A 594      29.755  -5.225  61.562  1.00105.65           N1+
ANISOU  619  NH2 ARG A 594    15431  13854  10859   -569  -1450    301
ATOM    620  H   ARG A 594      22.697  -6.449  61.069  1.00  0.00           H  
ATOM    621  HA  ARG A 594      23.719  -8.944  60.880  1.00  0.00           H  
ATOM    622  HB3 ARG A 594      24.769  -7.204  59.713  1.00  0.00           H  
ATOM    623  HB2 ARG A 594      25.976  -7.643  60.878  1.00  0.00           H  
ATOM    624  HG3 ARG A 594      25.139  -5.715  62.309  1.00  0.00           H  
ATOM    625  HG2 ARG A 594      24.078  -5.189  61.044  1.00  0.00           H  
ATOM    626  HD3 ARG A 594      25.974  -3.837  60.596  1.00  0.00           H  
ATOM    627  HD2 ARG A 594      26.317  -5.242  59.618  1.00  0.00           H  
ATOM    628  HE  ARG A 594      27.381  -5.630  62.234  1.00  0.00           H  
ATOM    629 HH12 ARG A 594      29.752  -4.048  59.317  1.00  0.00           H  
ATOM    630 HH11 ARG A 594      28.021  -4.038  59.113  1.00  0.00           H  
ATOM    631 HH22 ARG A 594      30.682  -4.999  61.234  1.00  0.00           H  
ATOM    632 HH21 ARG A 594      29.644  -5.689  62.453  1.00  0.00           H  
ATOM    633  N   ASP A 595      24.372  -7.827  63.919  1.00116.28           N  
ANISOU  633  N   ASP A 595    16889  15300  11993    160   -712    707
ATOM    634  CA  ASP A 595      24.932  -8.126  65.243  1.00119.76           C  
ANISOU  634  CA  ASP A 595    17549  15768  12187    218   -743    770
ATOM    635  C   ASP A 595      23.994  -8.981  66.121  1.00126.94           C  
ANISOU  635  C   ASP A 595    18590  16590  13052    360   -445    802
ATOM    636  O   ASP A 595      24.465  -9.537  67.113  1.00129.23           O  
ANISOU  636  O   ASP A 595    19059  16898  13144    422   -442    873
ATOM    637  CB  ASP A 595      25.340  -6.842  66.014  1.00124.30           C  
ANISOU  637  CB  ASP A 595    18412  16324  12491    126   -925    683
ATOM    638  CG  ASP A 595      26.134  -5.798  65.211  1.00140.91           C  
ANISOU  638  CG  ASP A 595    20616  18315  14609     50   -897    531
ATOM    639  OD1 ASP A 595      26.045  -4.615  65.603  1.00141.61           O  
ANISOU  639  OD1 ASP A 595    20530  18433  14843    -67  -1040    495
ATOM    640  OD2 ASP A 595      26.873  -6.192  64.279  1.00149.55           O1-
ANISOU  640  OD2 ASP A 595    21972  19287  15564    112   -725    451
ATOM    641  H   ASP A 595      23.915  -6.932  63.826  1.00  0.00           H  
ATOM    642  HA  ASP A 595      25.841  -8.714  65.103  1.00  0.00           H  
ATOM    643  HB3 ASP A 595      25.930  -7.108  66.891  1.00  0.00           H  
ATOM    644  HB2 ASP A 595      24.430  -6.355  66.371  1.00  0.00           H  
ATOM    645  N   SER A 596      22.697  -9.059  65.769  1.00123.36           N  
ANISOU  645  N   SER A 596    18044  16048  12778    408   -202    758
ATOM    646  CA  SER A 596      21.655  -9.733  66.549  1.00124.22           C  
ANISOU  646  CA  SER A 596    18241  16082  12874    527     94    792
ATOM    647  C   SER A 596      21.811 -11.272  66.514  1.00129.09           C  
ANISOU  647  C   SER A 596    18733  16754  13561    592    140    943
ATOM    648  O   SER A 596      22.039 -11.812  65.430  1.00127.43           O  
ANISOU  648  O   SER A 596    18270  16609  13540    567     42    996
ATOM    649  CB  SER A 596      20.286  -9.319  65.975  1.00  0.00           C  
ATOM    650  OG  SER A 596      19.236  -9.847  66.758  1.00  0.00           O  
ATOM    651  HB2 SER A 596      20.188  -8.233  65.950  1.00  0.00           H  
ATOM    652  HB3 SER A 596      20.160  -9.677  64.954  1.00  0.00           H  
ATOM    653  HG  SER A 596      18.406  -9.714  66.283  1.00  0.00           H  
ATOM    654  H   SER A 596      22.391  -8.613  64.915  1.00  0.00           H  
ATOM    655  HA  SER A 596      21.738  -9.340  67.562  1.00  0.00           H  
ATOM    656  N   PRO A 597      21.665 -11.958  67.674  1.00127.93           N  
ANISOU  656  N   PRO A 597    18776  16573  13258    680    299   1014
ATOM    657  CA  PRO A 597      21.815 -13.424  67.754  1.00127.94           C  
ANISOU  657  CA  PRO A 597    18700  16608  13305    743    339   1164
ATOM    658  C   PRO A 597      20.754 -14.247  66.993  1.00129.76           C  
ANISOU  658  C   PRO A 597    18641  16821  13843    757    469   1208
ATOM    659  O   PRO A 597      21.079 -15.355  66.569  1.00129.31           O  
ANISOU  659  O   PRO A 597    18492  16798  13843    792    429   1322
ATOM    660  CB  PRO A 597      21.806 -13.715  69.262  1.00131.71           C  
ANISOU  660  CB  PRO A 597    19451  17020  13575    826    551   1211
ATOM    661  CG  PRO A 597      20.986 -12.585  69.862  1.00136.66           C  
ANISOU  661  CG  PRO A 597    20242  17572  14109    820    681   1078
ATOM    662  CD  PRO A 597      21.362 -11.391  68.992  1.00131.56           C  
ANISOU  662  CD  PRO A 597    19557  16960  13468    726    438    966
ATOM    663  HA  PRO A 597      22.791 -13.702  67.352  1.00  0.00           H  
ATOM    664  HB3 PRO A 597      22.827 -13.668  69.644  1.00  0.00           H  
ATOM    665  HB2 PRO A 597      21.409 -14.698  69.521  1.00  0.00           H  
ATOM    666  HG3 PRO A 597      21.176 -12.424  70.923  1.00  0.00           H  
ATOM    667  HG2 PRO A 597      19.925 -12.805  69.740  1.00  0.00           H  
ATOM    668  HD2 PRO A 597      20.552 -10.662  68.975  1.00  0.00           H  
ATOM    669  HD3 PRO A 597      22.259 -10.904  69.377  1.00  0.00           H  
ATOM    670  N   LEU A 598      19.540 -13.697  66.792  1.00125.06           N  
ANISOU  670  N   LEU A 598    17914  16169  13436    734    615   1123
ATOM    671  CA  LEU A 598      18.479 -14.307  65.974  1.00123.36           C  
ANISOU  671  CA  LEU A 598    17434  15933  13504    734    726   1155
ATOM    672  C   LEU A 598      18.849 -14.365  64.481  1.00125.47           C  
ANISOU  672  C   LEU A 598    17475  16279  13918    683    502   1165
ATOM    673  O   LEU A 598      18.460 -15.312  63.799  1.00124.19           O  
ANISOU  673  O   LEU A 598    17166  16126  13896    708    520   1247
ATOM    674  CB  LEU A 598      17.149 -13.526  66.130  1.00  0.00           C  
ATOM    675  CG  LEU A 598      16.292 -13.917  67.354  1.00  0.00           C  
ATOM    676  CD1 LEU A 598      16.929 -13.496  68.694  1.00  0.00           C  
ATOM    677  CD2 LEU A 598      14.845 -13.392  67.204  1.00  0.00           C  
ATOM    678  HB2 LEU A 598      17.328 -12.450  66.112  1.00  0.00           H  
ATOM    679  HB3 LEU A 598      16.536 -13.727  65.250  1.00  0.00           H  
ATOM    680  HG  LEU A 598      16.218 -15.005  67.360  1.00  0.00           H  
ATOM    681 HD11 LEU A 598      17.709 -12.748  68.559  1.00  0.00           H  
ATOM    682 HD12 LEU A 598      16.204 -13.073  69.390  1.00  0.00           H  
ATOM    683 HD13 LEU A 598      17.382 -14.354  69.191  1.00  0.00           H  
ATOM    684 HD21 LEU A 598      14.125 -14.204  67.309  1.00  0.00           H  
ATOM    685 HD22 LEU A 598      14.590 -12.639  67.949  1.00  0.00           H  
ATOM    686 HD23 LEU A 598      14.670 -12.935  66.230  1.00  0.00           H  
ATOM    687  H   LEU A 598      19.340 -12.781  67.169  1.00  0.00           H  
ATOM    688  HA  LEU A 598      18.331 -15.334  66.310  1.00  0.00           H  
ATOM    689  N   VAL A 599      19.571 -13.339  64.011  1.00121.12           N  
ANISOU  689  N   VAL A 599    16907  15780  13334    612    302   1082
ATOM    690  CA  VAL A 599      19.956 -13.147  62.616  1.00119.24           C  
ANISOU  690  CA  VAL A 599    16450  15623  13232    554    106   1085
ATOM    691  C   VAL A 599      21.247 -13.913  62.273  1.00122.59           C  
ANISOU  691  C   VAL A 599    16897  16156  13526    557   -122   1169
ATOM    692  O   VAL A 599      21.354 -14.426  61.160  1.00121.56           O  
ANISOU  692  O   VAL A 599    16568  16093  13525    561   -217   1228
ATOM    693  CB  VAL A 599      20.119 -11.634  62.327  1.00  0.00           C  
ATOM    694  CG1 VAL A 599      20.691 -11.283  60.941  1.00  0.00           C  
ATOM    695  CG2 VAL A 599      18.766 -10.925  62.513  1.00  0.00           C  
ATOM    696  H   VAL A 599      19.855 -12.607  64.647  1.00  0.00           H  
ATOM    697  HA  VAL A 599      19.160 -13.527  61.976  1.00  0.00           H  
ATOM    698  HB  VAL A 599      20.806 -11.226  63.069  1.00  0.00           H  
ATOM    699 HG11 VAL A 599      20.698 -10.204  60.788  1.00  0.00           H  
ATOM    700 HG12 VAL A 599      21.719 -11.624  60.816  1.00  0.00           H  
ATOM    701 HG13 VAL A 599      20.084 -11.721  60.149  1.00  0.00           H  
ATOM    702 HG21 VAL A 599      18.295 -11.166  63.465  1.00  0.00           H  
ATOM    703 HG22 VAL A 599      18.896  -9.852  62.504  1.00  0.00           H  
ATOM    704 HG23 VAL A 599      18.065 -11.185  61.720  1.00  0.00           H  
ATOM    705  N   GLN A 600      22.154 -14.051  63.257  1.00119.18           N  
ANISOU  705  N   GLN A 600    16702  15742  12838    561   -208   1176
ATOM    706  CA  GLN A 600      23.297 -14.968  63.229  1.00119.76           C  
ANISOU  706  CA  GLN A 600    16809  15928  12768    565   -443   1259
ATOM    707  C   GLN A 600      22.858 -16.444  63.167  1.00124.13           C  
ANISOU  707  C   GLN A 600    17308  16503  13353    677   -403   1408
ATOM    708  O   GLN A 600      23.438 -17.212  62.400  1.00123.04           O  
ANISOU  708  O   GLN A 600    17033  16470  13246    692   -585   1484
ATOM    709  CB  GLN A 600      24.188 -14.712  64.460  1.00  0.00           C  
ATOM    710  CG  GLN A 600      24.924 -13.357  64.418  1.00  0.00           C  
ATOM    711  CD  GLN A 600      25.657 -13.018  65.720  1.00  0.00           C  
ATOM    712  OE1 GLN A 600      25.522 -13.702  66.733  1.00  0.00           O  
ATOM    713  NE2 GLN A 600      26.436 -11.935  65.699  1.00  0.00           N  
ATOM    714  HB2 GLN A 600      23.570 -14.774  65.356  1.00  0.00           H  
ATOM    715  HB3 GLN A 600      24.930 -15.508  64.551  1.00  0.00           H  
ATOM    716  HG2 GLN A 600      25.642 -13.357  63.596  1.00  0.00           H  
ATOM    717  HG3 GLN A 600      24.224 -12.548  64.212  1.00  0.00           H  
ATOM    718 HE22 GLN A 600      26.930 -11.653  66.533  1.00  0.00           H  
ATOM    719 HE21 GLN A 600      26.516 -11.378  64.861  1.00  0.00           H  
ATOM    720  H   GLN A 600      22.000 -13.572  64.134  1.00  0.00           H  
ATOM    721  HA  GLN A 600      23.877 -14.756  62.330  1.00  0.00           H  
ATOM    722  N   ALA A 601      21.808 -16.789  63.936  1.00121.75           N  
ANISOU  722  N   ALA A 601    17112  16099  13047    756   -161   1452
ATOM    723  CA  ALA A 601      21.154 -18.099  63.939  1.00121.94           C  
ANISOU  723  CA  ALA A 601    17132  16106  13094    862    -86   1593
ATOM    724  C   ALA A 601      20.326 -18.390  62.672  1.00123.44           C  
ANISOU  724  C   ALA A 601    17044  16322  13534    881   -110   1633
ATOM    725  O   ALA A 601      20.069 -19.561  62.396  1.00123.76           O  
ANISOU  725  O   ALA A 601    17051  16394  13578    967   -168   1752
ATOM    726  CB  ALA A 601      20.277 -18.218  65.194  1.00  0.00           C  
ATOM    727  HB1 ALA A 601      19.495 -17.459  65.213  1.00  0.00           H  
ATOM    728  HB2 ALA A 601      19.793 -19.194  65.249  1.00  0.00           H  
ATOM    729  HB3 ALA A 601      20.874 -18.104  66.099  1.00  0.00           H  
ATOM    730  H   ALA A 601      21.409 -16.099  64.559  1.00  0.00           H  
ATOM    731  HA  ALA A 601      21.934 -18.861  63.999  1.00  0.00           H  
ATOM    732  N   SER A 602      19.945 -17.342  61.918  1.00116.66           N  
ANISOU  732  N   SER A 602    16003  15449  12874    807    -69   1534
ATOM    733  CA  SER A 602      19.286 -17.440  60.610  1.00113.76           C  
ANISOU  733  CA  SER A 602    15383  15103  12738    810    -86   1545
ATOM    734  C   SER A 602      20.295 -17.546  59.442  1.00114.25           C  
ANISOU  734  C   SER A 602    15296  15307  12805    778   -340   1550
ATOM    735  O   SER A 602      19.881 -17.453  58.286  1.00115.29           O  
ANISOU  735  O   SER A 602    15515  15519  12772    735   -513   1537
ATOM    736  CB  SER A 602      18.314 -16.255  60.433  1.00115.83           C  
ANISOU  736  CB  SER A 602    15533  15292  13185    741     56   1438
ATOM    737  OG  SER A 602      17.226 -16.368  61.329  1.00126.03           O  
ANISOU  737  OG  SER A 602    16909  16465  14511    765    294   1442
ATOM    738  H   SER A 602      20.185 -16.408  62.221  1.00  0.00           H  
ATOM    739  HA  SER A 602      18.695 -18.357  60.570  1.00  0.00           H  
ATOM    740  HB3 SER A 602      17.897 -16.235  59.426  1.00  0.00           H  
ATOM    741  HB2 SER A 602      18.818 -15.302  60.584  1.00  0.00           H  
ATOM    742  HG  SER A 602      17.529 -16.092  62.201  1.00  0.00           H  
ATOM    743  N   GLY A 603      21.583 -17.766  59.760  1.00106.28           N  
ANISOU  743  N   GLY A 603    14065  14331  11986    794   -359   1568
ATOM    744  CA  GLY A 603      22.671 -18.026  58.821  1.00103.99           C  
ANISOU  744  CA  GLY A 603    13588  14179  11744    762   -563   1577
ATOM    745  C   GLY A 603      23.694 -16.883  58.820  1.00102.10           C  
ANISOU  745  C   GLY A 603    13263  13940  11589    629   -579   1449
ATOM    746  O   GLY A 603      24.865 -17.145  58.552  1.00 99.98           O  
ANISOU  746  O   GLY A 603    12856  13632  11501    615   -485   1409
ATOM    747  HA3 GLY A 603      22.312 -18.196  57.806  1.00  0.00           H  
ATOM    748  H   GLY A 603      21.831 -17.812  60.739  1.00  0.00           H  
ATOM    749  HA2 GLY A 603      23.169 -18.946  59.130  1.00  0.00           H  
ATOM    750  N   GLY A 604      23.286 -15.644  59.155  1.00 96.55           N  
ANISOU  750  N   GLY A 604    12677  13262  10746    535   -684   1381
ATOM    751  CA  GLY A 604      24.159 -14.477  59.315  1.00 94.36           C  
ANISOU  751  CA  GLY A 604    12370  12967  10515    406   -711   1258
ATOM    752  C   GLY A 604      24.939 -14.166  58.019  1.00 93.98           C  
ANISOU  752  C   GLY A 604    12074  13005  10630    348   -805   1253
ATOM    753  O   GLY A 604      24.298 -13.952  56.988  1.00 90.82           O  
ANISOU  753  O   GLY A 604    11587  12550  10371    303   -719   1184
ATOM    754  HA3 GLY A 604      24.800 -14.669  60.172  1.00  0.00           H  
ATOM    755  H   GLY A 604      22.312 -15.504  59.388  1.00  0.00           H  
ATOM    756  HA2 GLY A 604      23.550 -13.612  59.574  1.00  0.00           H  
ATOM    757  N   PRO A 605      26.295 -14.148  58.046  1.00 90.91           N  
ANISOU  757  N   PRO A 605    11571  12756  10214    354   -981   1333
ATOM    758  CA  PRO A 605      27.149 -14.013  56.845  1.00 89.77           C  
ANISOU  758  CA  PRO A 605    11183  12728  10197    306  -1089   1354
ATOM    759  C   PRO A 605      26.925 -15.042  55.718  1.00 90.18           C  
ANISOU  759  C   PRO A 605    11082  12740  10442    390   -933   1374
ATOM    760  O   PRO A 605      27.054 -14.667  54.554  1.00 88.41           O  
ANISOU  760  O   PRO A 605    10714  12535  10344    323   -928   1331
ATOM    761  CD  PRO A 605      27.116 -14.209  59.258  1.00  0.00           C  
ATOM    762  CB  PRO A 605      28.584 -14.109  57.391  1.00  0.00           C  
ATOM    763  CG  PRO A 605      28.476 -13.671  58.839  1.00  0.00           C  
ATOM    764  HD3 PRO A 605      26.718 -13.613  60.081  1.00  0.00           H  
ATOM    765  HD2 PRO A 605      27.190 -15.248  59.581  1.00  0.00           H  
ATOM    766  HB2 PRO A 605      28.943 -15.140  57.360  1.00  0.00           H  
ATOM    767  HB3 PRO A 605      29.290 -13.499  56.827  1.00  0.00           H  
ATOM    768  HG3 PRO A 605      28.465 -12.581  58.885  1.00  0.00           H  
ATOM    769  HG2 PRO A 605      29.295 -14.027  59.464  1.00  0.00           H  
ATOM    770  HA  PRO A 605      26.984 -13.010  56.449  1.00  0.00           H  
ATOM    771  N   LEU A 606      26.587 -16.297  56.071  1.00 85.37           N  
ANISOU  771  N   LEU A 606    10529  12061   9847    527   -801   1435
ATOM    772  CA  LEU A 606      26.277 -17.373  55.123  1.00 83.78           C  
ANISOU  772  CA  LEU A 606    10228  11793   9811    603   -647   1445
ATOM    773  C   LEU A 606      24.935 -17.149  54.399  1.00 87.70           C  
ANISOU  773  C   LEU A 606    10768  12160  10393    536   -499   1338
ATOM    774  O   LEU A 606      24.864 -17.395  53.195  1.00 85.61           O  
ANISOU  774  O   LEU A 606    10383  11872  10273    533   -434   1311
ATOM    775  CB  LEU A 606      26.371 -18.744  55.845  1.00 84.39           C  
ANISOU  775  CB  LEU A 606    10380  11813   9873    754   -552   1541
ATOM    776  CG  LEU A 606      25.862 -19.992  55.078  1.00 90.58           C  
ANISOU  776  CG  LEU A 606    11097  12707  10613    875   -665   1669
ATOM    777  CD1 LEU A 606      26.529 -20.164  53.699  1.00 90.84           C  
ANISOU  777  CD1 LEU A 606    11217  12634  10664   1023   -529   1749
ATOM    778  CD2 LEU A 606      25.978 -21.265  55.944  1.00 93.02           C  
ANISOU  778  CD2 LEU A 606    11160  13144  11038    881   -750   1691
ATOM    779  H   LEU A 606      26.490 -16.530  57.050  1.00  0.00           H  
ATOM    780  HA  LEU A 606      27.056 -17.355  54.359  1.00  0.00           H  
ATOM    781  HB3 LEU A 606      25.812 -18.688  56.778  1.00  0.00           H  
ATOM    782  HB2 LEU A 606      27.410 -18.908  56.135  1.00  0.00           H  
ATOM    783  HG  LEU A 606      24.795 -19.853  54.902  1.00  0.00           H  
ATOM    784 HD11 LEU A 606      26.898 -21.171  53.526  1.00  0.00           H  
ATOM    785 HD12 LEU A 606      25.814 -19.955  52.906  1.00  0.00           H  
ATOM    786 HD13 LEU A 606      27.369 -19.487  53.562  1.00  0.00           H  
ATOM    787 HD21 LEU A 606      25.023 -21.789  55.987  1.00  0.00           H  
ATOM    788 HD22 LEU A 606      26.717 -21.970  55.563  1.00  0.00           H  
ATOM    789 HD23 LEU A 606      26.264 -21.036  56.971  1.00  0.00           H  
ATOM    790  N   ALA A 607      23.913 -16.655  55.120  1.00 87.00           N  
ANISOU  790  N   ALA A 607    10853  11989  10212    492   -445   1279
ATOM    791  CA  ALA A 607      22.620 -16.281  54.541  1.00 86.77           C  
ANISOU  791  CA  ALA A 607    10863  11846  10258    438   -312   1181
ATOM    792  C   ALA A 607      22.696 -15.019  53.668  1.00 85.43           C  
ANISOU  792  C   ALA A 607    10594  11715  10152    330   -397   1105
ATOM    793  O   ALA A 607      22.020 -14.971  52.643  1.00 83.82           O  
ANISOU  793  O   ALA A 607    10330  11447  10072    304   -311   1047
ATOM    794  CB  ALA A 607      21.578 -16.113  55.650  1.00  0.00           C  
ATOM    795  HB1 ALA A 607      20.643 -15.709  55.259  1.00  0.00           H  
ATOM    796  HB2 ALA A 607      21.343 -17.074  56.102  1.00  0.00           H  
ATOM    797  HB3 ALA A 607      21.932 -15.444  56.434  1.00  0.00           H  
ATOM    798  H   ALA A 607      24.043 -16.460  56.103  1.00  0.00           H  
ATOM    799  HA  ALA A 607      22.288 -17.099  53.900  1.00  0.00           H  
ATOM    800  N   CYS A 608      23.549 -14.056  54.059  1.00 79.61           N  
ANISOU  800  N   CYS A 608     9839  11082   9328    260   -573   1111
ATOM    801  CA  CYS A 608      23.887 -12.860  53.284  1.00 77.54           C  
ANISOU  801  CA  CYS A 608     9489  10859   9112    140   -669   1052
ATOM    802  C   CYS A 608      24.569 -13.224  51.949  1.00 77.05           C  
ANISOU  802  C   CYS A 608     9221  10849   9205    155   -652   1082
ATOM    803  O   CYS A 608      24.175 -12.691  50.915  1.00 76.19           O  
ANISOU  803  O   CYS A 608     9054  10712   9183     85   -634   1023
ATOM    804  CB  CYS A 608      24.725 -11.878  54.131  1.00  0.00           C  
ATOM    805  SG  CYS A 608      25.084 -10.319  53.270  1.00  0.00           S  
ATOM    806  HB2 CYS A 608      24.196 -11.637  55.053  1.00  0.00           H  
ATOM    807  HB3 CYS A 608      25.669 -12.334  54.426  1.00  0.00           H  
ATOM    808  HG  CYS A 608      25.877 -10.851  52.335  1.00  0.00           H  
ATOM    809  H   CYS A 608      24.045 -14.169  54.933  1.00  0.00           H  
ATOM    810  HA  CYS A 608      22.944 -12.364  53.044  1.00  0.00           H  
ATOM    811  N   PHE A 609      25.521 -14.174  51.996  1.00 71.27           N  
ANISOU  811  N   PHE A 609     8396  10182   8503    260   -647   1175
ATOM    812  CA  PHE A 609      26.174 -14.799  50.842  1.00 68.84           C  
ANISOU  812  CA  PHE A 609     7912   9916   8329    304   -608   1209
ATOM    813  C   PHE A 609      25.222 -15.554  49.898  1.00 69.62           C  
ANISOU  813  C   PHE A 609     8037   9877   8537    340   -438   1156
ATOM    814  O   PHE A 609      25.383 -15.446  48.683  1.00 66.87           O  
ANISOU  814  O   PHE A 609     7597   9523   8290    303   -409   1118
ATOM    815  CB  PHE A 609      27.369 -15.649  51.337  1.00  0.00           C  
ATOM    816  CG  PHE A 609      27.861 -16.793  50.463  1.00  0.00           C  
ATOM    817  CD1 PHE A 609      27.349 -18.096  50.650  1.00  0.00           C  
ATOM    818  CD2 PHE A 609      28.730 -16.549  49.379  1.00  0.00           C  
ATOM    819  CE1 PHE A 609      27.774 -19.135  49.836  1.00  0.00           C  
ATOM    820  CE2 PHE A 609      29.133 -17.601  48.567  1.00  0.00           C  
ATOM    821  CZ  PHE A 609      28.674 -18.889  48.808  1.00  0.00           C  
ATOM    822  HB2 PHE A 609      28.207 -14.974  51.506  1.00  0.00           H  
ATOM    823  HB3 PHE A 609      27.138 -16.078  52.311  1.00  0.00           H  
ATOM    824  HD1 PHE A 609      26.638 -18.291  51.438  1.00  0.00           H  
ATOM    825  HD2 PHE A 609      29.092 -15.550  49.185  1.00  0.00           H  
ATOM    826  HE1 PHE A 609      27.403 -20.136  50.002  1.00  0.00           H  
ATOM    827  HE2 PHE A 609      29.811 -17.418  47.746  1.00  0.00           H  
ATOM    828  HZ  PHE A 609      29.010 -19.701  48.184  1.00  0.00           H  
ATOM    829  H   PHE A 609      25.792 -14.544  52.898  1.00  0.00           H  
ATOM    830  HA  PHE A 609      26.595 -13.988  50.245  1.00  0.00           H  
ATOM    831  N   GLY A 610      24.247 -16.280  50.470  1.00 65.98           N  
ANISOU  831  N   GLY A 610     7706   9312   8050    403   -331   1159
ATOM    832  CA  GLY A 610      23.240 -17.038  49.729  1.00 64.56           C  
ANISOU  832  CA  GLY A 610     7557   9004   7970    422   -179   1114
ATOM    833  C   GLY A 610      22.276 -16.101  48.987  1.00 68.44           C  
ANISOU  833  C   GLY A 610     8041   9452   8510    320   -174   1015
ATOM    834  O   GLY A 610      21.930 -16.379  47.843  1.00 68.44           O  
ANISOU  834  O   GLY A 610     7963   9422   8620    303   -134    980
ATOM    835  HA3 GLY A 610      22.672 -17.651  50.429  1.00  0.00           H  
ATOM    836  H   GLY A 610      24.205 -16.336  51.479  1.00  0.00           H  
ATOM    837  HA2 GLY A 610      23.726 -17.718  49.027  1.00  0.00           H  
ATOM    838  N   LEU A 611      21.885 -14.978  49.612  1.00 63.36           N  
ANISOU  838  N   LEU A 611     7493   8805   7775    257   -223    972
ATOM    839  CA  LEU A 611      21.014 -13.950  49.034  1.00 61.90           C  
ANISOU  839  CA  LEU A 611     7331   8567   7623    176   -220    883
ATOM    840  C   LEU A 611      21.733 -13.071  47.997  1.00 65.80           C  
ANISOU  840  C   LEU A 611     7710   9122   8168    101   -313    866
ATOM    841  O   LEU A 611      21.098 -12.670  47.023  1.00 63.51           O  
ANISOU  841  O   LEU A 611     7392   8779   7961     65   -280    811
ATOM    842  CB  LEU A 611      20.410 -13.107  50.174  1.00 62.43           C  
ANISOU  842  CB  LEU A 611     7551   8608   7561    141   -251    843
ATOM    843  CG  LEU A 611      19.388 -13.889  51.030  1.00 66.22           C  
ANISOU  843  CG  LEU A 611     8161   9006   7995    209   -118    844
ATOM    844  CD1 LEU A 611      19.179 -13.224  52.404  1.00 66.78           C  
ANISOU  844  CD1 LEU A 611     8404   9063   7905    185   -156    810
ATOM    845  CD2 LEU A 611      18.066 -14.151  50.276  1.00 65.29           C  
ANISOU  845  CD2 LEU A 611     8008   8793   8007    229     25    801
ATOM    846  H   LEU A 611      22.198 -14.808  50.559  1.00  0.00           H  
ATOM    847  HA  LEU A 611      20.199 -14.453  48.511  1.00  0.00           H  
ATOM    848  HB3 LEU A 611      19.930 -12.210  49.778  1.00  0.00           H  
ATOM    849  HB2 LEU A 611      21.230 -12.750  50.800  1.00  0.00           H  
ATOM    850  HG  LEU A 611      19.813 -14.870  51.245  1.00  0.00           H  
ATOM    851 HD11 LEU A 611      19.341 -13.946  53.204  1.00  0.00           H  
ATOM    852 HD12 LEU A 611      19.872 -12.401  52.574  1.00  0.00           H  
ATOM    853 HD13 LEU A 611      18.177 -12.822  52.529  1.00  0.00           H  
ATOM    854 HD21 LEU A 611      17.186 -13.890  50.862  1.00  0.00           H  
ATOM    855 HD22 LEU A 611      18.008 -13.596  49.339  1.00  0.00           H  
ATOM    856 HD23 LEU A 611      17.973 -15.209  50.032  1.00  0.00           H  
ATOM    857  N   VAL A 612      23.047 -12.840  48.176  1.00 65.45           N  
ANISOU  857  N   VAL A 612     7592   9196   8079     80   -427    922
ATOM    858  CA  VAL A 612      23.926 -12.231  47.173  1.00 65.55           C  
ANISOU  858  CA  VAL A 612     7481   9285   8138      2   -506    922
ATOM    859  C   VAL A 612      24.070 -13.124  45.925  1.00 69.23           C  
ANISOU  859  C   VAL A 612     7839   9738   8726     55   -418    931
ATOM    860  O   VAL A 612      24.012 -12.599  44.815  1.00 68.67           O  
ANISOU  860  O   VAL A 612     7722   9657   8711     -7   -422    894
ATOM    861  CB  VAL A 612      25.324 -11.882  47.775  1.00  0.00           C  
ATOM    862  CG1 VAL A 612      26.495 -11.751  46.775  1.00  0.00           C  
ATOM    863  CG2 VAL A 612      25.234 -10.599  48.619  1.00  0.00           C  
ATOM    864  HB  VAL A 612      25.595 -12.686  48.459  1.00  0.00           H  
ATOM    865 HG11 VAL A 612      27.398 -11.403  47.276  1.00  0.00           H  
ATOM    866 HG12 VAL A 612      26.746 -12.706  46.313  1.00  0.00           H  
ATOM    867 HG13 VAL A 612      26.264 -11.038  45.983  1.00  0.00           H  
ATOM    868 HG21 VAL A 612      25.039  -9.728  47.992  1.00  0.00           H  
ATOM    869 HG22 VAL A 612      24.431 -10.654  49.352  1.00  0.00           H  
ATOM    870 HG23 VAL A 612      26.161 -10.416  49.163  1.00  0.00           H  
ATOM    871  H   VAL A 612      23.497 -13.169  49.020  1.00  0.00           H  
ATOM    872  HA  VAL A 612      23.453 -11.301  46.848  1.00  0.00           H  
ATOM    873  N   CYS A 613      24.184 -14.448  46.128  1.00 65.26           N  
ANISOU  873  N   CYS A 613     7324   9221   8252    167   -339    977
ATOM    874  CA  CYS A 613      24.211 -15.455  45.068  1.00 64.27           C  
ANISOU  874  CA  CYS A 613     7131   9062   8225    226   -252    980
ATOM    875  C   CYS A 613      22.883 -15.530  44.290  1.00 68.20           C  
ANISOU  875  C   CYS A 613     7685   9437   8790    200   -172    903
ATOM    876  O   CYS A 613      22.930 -15.566  43.063  1.00 66.89           O  
ANISOU  876  O   CYS A 613     7469   9254   8693    179   -152    873
ATOM    877  CB  CYS A 613      24.600 -16.845  45.596  1.00  0.00           C  
ATOM    878  SG  CYS A 613      26.382 -16.930  45.927  1.00  0.00           S  
ATOM    879  HB2 CYS A 613      24.052 -17.102  46.502  1.00  0.00           H  
ATOM    880  HB3 CYS A 613      24.358 -17.603  44.858  1.00  0.00           H  
ATOM    881  HG  CYS A 613      26.351 -16.164  47.024  1.00  0.00           H  
ATOM    882  H   CYS A 613      24.239 -14.800  47.075  1.00  0.00           H  
ATOM    883  HA  CYS A 613      24.973 -15.145  44.349  1.00  0.00           H  
ATOM    884  N   LEU A 614      21.732 -15.494  44.988  1.00 66.95           N  
ANISOU  884  N   LEU A 614     7631   9199   8608    201   -128    875
ATOM    885  CA  LEU A 614      20.394 -15.430  44.379  1.00 66.60           C  
ANISOU  885  CA  LEU A 614     7629   9045   8632    181    -53    809
ATOM    886  C   LEU A 614      20.174 -14.144  43.555  1.00 73.13           C  
ANISOU  886  C   LEU A 614     8439   9872   9476     98   -114    750
ATOM    887  O   LEU A 614      19.526 -14.213  42.511  1.00 72.62           O  
ANISOU  887  O   LEU A 614     8337   9763   9493     84    -90    714
ATOM    888  CB  LEU A 614      19.304 -15.547  45.471  1.00  0.00           C  
ATOM    889  CG  LEU A 614      19.170 -16.938  46.134  1.00  0.00           C  
ATOM    890  CD1 LEU A 614      18.419 -16.840  47.479  1.00  0.00           C  
ATOM    891  CD2 LEU A 614      18.540 -17.984  45.191  1.00  0.00           C  
ATOM    892  HB2 LEU A 614      19.513 -14.798  46.236  1.00  0.00           H  
ATOM    893  HB3 LEU A 614      18.331 -15.273  45.060  1.00  0.00           H  
ATOM    894  HG  LEU A 614      20.171 -17.303  46.357  1.00  0.00           H  
ATOM    895 HD11 LEU A 614      19.110 -16.973  48.312  1.00  0.00           H  
ATOM    896 HD12 LEU A 614      17.942 -15.868  47.609  1.00  0.00           H  
ATOM    897 HD13 LEU A 614      17.641 -17.594  47.590  1.00  0.00           H  
ATOM    898 HD21 LEU A 614      17.578 -18.352  45.547  1.00  0.00           H  
ATOM    899 HD22 LEU A 614      18.369 -17.577  44.198  1.00  0.00           H  
ATOM    900 HD23 LEU A 614      19.190 -18.851  45.075  1.00  0.00           H  
ATOM    901  H   LEU A 614      21.763 -15.490  45.999  1.00  0.00           H  
ATOM    902  HA  LEU A 614      20.300 -16.273  43.693  1.00  0.00           H  
ATOM    903  N   GLY A 615      20.746 -13.016  44.014  1.00 71.75           N  
ANISOU  903  N   GLY A 615     8302   9740   9218     40   -202    743
ATOM    904  CA  GLY A 615      20.695 -11.721  43.335  1.00 71.96           C  
ANISOU  904  CA  GLY A 615     8336   9757   9248    -45   -267    695
ATOM    905  C   GLY A 615      21.600 -11.684  42.091  1.00 74.49           C  
ANISOU  905  C   GLY A 615     8555  10119   9629    -69   -286    708
ATOM    906  O   GLY A 615      21.281 -10.971  41.142  1.00 73.69           O  
ANISOU  906  O   GLY A 615     8452   9961   9587    -89   -270    667
ATOM    907  HA3 GLY A 615      21.021 -10.948  44.031  1.00  0.00           H  
ATOM    908  H   GLY A 615      21.249 -13.046  44.891  1.00  0.00           H  
ATOM    909  HA2 GLY A 615      19.666 -11.486  43.056  1.00  0.00           H  
ATOM    910  N   LEU A 616      22.691 -12.470  42.071  1.00 69.60           N  
ANISOU  910  N   LEU A 616     7852   9601   8993    -54   -311    771
ATOM    911  CA  LEU A 616      23.574 -12.638  40.913  1.00 68.71           C  
ANISOU  911  CA  LEU A 616     7640   9546   8922    -63   -311    794
ATOM    912  C   LEU A 616      22.960 -13.538  39.825  1.00 71.99           C  
ANISOU  912  C   LEU A 616     8050   9890   9414     -3   -223    769
ATOM    913  O   LEU A 616      23.245 -13.307  38.651  1.00 71.65           O  
ANISOU  913  O   LEU A 616     7978   9845   9401    -31   -221    752
ATOM    914  CB  LEU A 616      24.943 -13.183  41.371  1.00 69.38           C  
ANISOU  914  CB  LEU A 616     7629   9757   8976    -33   -341    872
ATOM    915  CG  LEU A 616      25.858 -12.147  42.061  1.00 74.79           C  
ANISOU  915  CG  LEU A 616     8240  10549   9627   -137   -435    901
ATOM    916  CD1 LEU A 616      27.048 -12.843  42.757  1.00 74.52           C  
ANISOU  916  CD1 LEU A 616     8294  10494   9525   -240   -530    870
ATOM    917  CD2 LEU A 616      26.301 -11.014  41.109  1.00 80.12           C  
ANISOU  917  CD2 LEU A 616     8788  11363  10290    -90   -459    986
ATOM    918  H   LEU A 616      22.920 -13.021  42.887  1.00  0.00           H  
ATOM    919  HA  LEU A 616      23.718 -11.658  40.455  1.00  0.00           H  
ATOM    920  HB3 LEU A 616      25.481 -13.595  40.521  1.00  0.00           H  
ATOM    921  HB2 LEU A 616      24.775 -14.025  42.041  1.00  0.00           H  
ATOM    922  HG  LEU A 616      25.273 -11.671  42.847  1.00  0.00           H  
ATOM    923 HD11 LEU A 616      27.041 -12.633  43.827  1.00  0.00           H  
ATOM    924 HD12 LEU A 616      27.013 -13.927  42.646  1.00  0.00           H  
ATOM    925 HD13 LEU A 616      28.015 -12.520  42.373  1.00  0.00           H  
ATOM    926 HD21 LEU A 616      27.384 -10.934  41.015  1.00  0.00           H  
ATOM    927 HD22 LEU A 616      25.909 -11.146  40.101  1.00  0.00           H  
ATOM    928 HD23 LEU A 616      25.939 -10.050  41.466  1.00  0.00           H  
ATOM    929  N   VAL A 617      22.095 -14.499  40.205  1.00 67.88           N  
ANISOU  929  N   VAL A 617     7570   9303   8918     68   -155    765
ATOM    930  CA  VAL A 617      21.286 -15.263  39.249  1.00 67.15           C  
ANISOU  930  CA  VAL A 617     7490   9125   8901    106    -81    734
ATOM    931  C   VAL A 617      20.149 -14.403  38.656  1.00 69.06           C  
ANISOU  931  C   VAL A 617     7756   9297   9187     49    -96    669
ATOM    932  O   VAL A 617      19.795 -14.610  37.499  1.00 69.40           O  
ANISOU  932  O   VAL A 617     7786   9308   9274     46    -84    643
ATOM    933  CB  VAL A 617      20.670 -16.557  39.854  1.00  0.00           C  
ATOM    934  CG1 VAL A 617      19.793 -17.353  38.861  1.00  0.00           C  
ATOM    935  CG2 VAL A 617      21.752 -17.500  40.393  1.00  0.00           C  
ATOM    936  HB  VAL A 617      20.043 -16.277  40.701  1.00  0.00           H  
ATOM    937 HG11 VAL A 617      18.850 -16.852  38.643  1.00  0.00           H  
ATOM    938 HG12 VAL A 617      20.316 -17.501  37.915  1.00  0.00           H  
ATOM    939 HG13 VAL A 617      19.541 -18.340  39.248  1.00  0.00           H  
ATOM    940 HG21 VAL A 617      21.309 -18.406  40.803  1.00  0.00           H  
ATOM    941 HG22 VAL A 617      22.457 -17.790  39.613  1.00  0.00           H  
ATOM    942 HG23 VAL A 617      22.310 -17.036  41.198  1.00  0.00           H  
ATOM    943  H   VAL A 617      21.918 -14.662  41.187  1.00  0.00           H  
ATOM    944  HA  VAL A 617      21.941 -15.567  38.432  1.00  0.00           H  
ATOM    945  N   CYS A 618      19.637 -13.417  39.417  1.00 62.45           N  
ANISOU  945  N   CYS A 618     6963   8436   8330      9   -129    641
ATOM    946  CA  CYS A 618      18.665 -12.432  38.929  1.00 60.84           C  
ANISOU  946  CA  CYS A 618     6783   8169   8164    -29   -153    587
ATOM    947  C   CYS A 618      19.268 -11.482  37.872  1.00 64.32           C  
ANISOU  947  C   CYS A 618     7217   8642   8579    -94   -227    583
ATOM    948  O   CYS A 618      18.547 -11.084  36.959  1.00 62.75           O  
ANISOU  948  O   CYS A 618     7034   8393   8415   -115   -250    548
ATOM    949  CB  CYS A 618      18.013 -11.628  40.070  1.00  0.00           C  
ATOM    950  SG  CYS A 618      16.987 -12.718  41.098  1.00  0.00           S  
ATOM    951  HB2 CYS A 618      18.759 -11.144  40.697  1.00  0.00           H  
ATOM    952  HB3 CYS A 618      17.373 -10.838  39.675  1.00  0.00           H  
ATOM    953  HG  CYS A 618      18.004 -13.410  41.627  1.00  0.00           H  
ATOM    954  H   CYS A 618      19.960 -13.300  40.367  1.00  0.00           H  
ATOM    955  HA  CYS A 618      17.873 -12.992  38.427  1.00  0.00           H  
ATOM    956  N   LEU A 619      20.579 -11.193  37.972  1.00 61.34           N  
ANISOU  956  N   LEU A 619     6812   8353   8142   -128   -265    626
ATOM    957  CA  LEU A 619      21.351 -10.474  36.951  1.00 60.61           C  
ANISOU  957  CA  LEU A 619     6706   8301   8022   -203   -321    637
ATOM    958  C   LEU A 619      21.641 -11.344  35.712  1.00 64.51           C  
ANISOU  958  C   LEU A 619     7154   8812   8545   -180   -284    645
ATOM    959  O   LEU A 619      21.704 -10.798  34.613  1.00 63.56           O  
ANISOU  959  O   LEU A 619     7053   8678   8420   -228   -311    634
ATOM    960  CB  LEU A 619      22.668  -9.947  37.563  1.00  0.00           C  
ATOM    961  CG  LEU A 619      22.482  -8.827  38.612  1.00  0.00           C  
ATOM    962  CD1 LEU A 619      23.783  -8.593  39.410  1.00  0.00           C  
ATOM    963  CD2 LEU A 619      21.921  -7.530  37.988  1.00  0.00           C  
ATOM    964  HB2 LEU A 619      23.200 -10.783  38.016  1.00  0.00           H  
ATOM    965  HB3 LEU A 619      23.325  -9.577  36.774  1.00  0.00           H  
ATOM    966  HG  LEU A 619      21.742  -9.170  39.335  1.00  0.00           H  
ATOM    967 HD11 LEU A 619      24.595  -9.235  39.067  1.00  0.00           H  
ATOM    968 HD12 LEU A 619      24.146  -7.568  39.344  1.00  0.00           H  
ATOM    969 HD13 LEU A 619      23.629  -8.812  40.467  1.00  0.00           H  
ATOM    970 HD21 LEU A 619      22.487  -6.642  38.269  1.00  0.00           H  
ATOM    971 HD22 LEU A 619      21.917  -7.568  36.898  1.00  0.00           H  
ATOM    972 HD23 LEU A 619      20.892  -7.365  38.308  1.00  0.00           H  
ATOM    973  H   LEU A 619      21.105 -11.543  38.760  1.00  0.00           H  
ATOM    974  HA  LEU A 619      20.756  -9.625  36.611  1.00  0.00           H  
ATOM    975  N   SER A 620      21.772 -12.671  35.897  1.00 61.83           N  
ANISOU  975  N   SER A 620     6776   8487   8228   -102   -219    662
ATOM    976  CA  SER A 620      21.907 -13.650  34.815  1.00 62.25           C  
ANISOU  976  CA  SER A 620     6811   8547   8296    -64   -171    663
ATOM    977  C   SER A 620      20.605 -13.816  34.004  1.00 67.69           C  
ANISOU  977  C   SER A 620     7554   9160   9007    -94   -190    612
ATOM    978  O   SER A 620      20.681 -13.924  32.782  1.00 68.64           O  
ANISOU  978  O   SER A 620     7674   9313   9094   -120   -192    621
ATOM    979  CB  SER A 620      22.432 -14.985  35.387  1.00  0.00           C  
ATOM    980  OG  SER A 620      22.523 -15.991  34.403  1.00  0.00           O  
ATOM    981  HB2 SER A 620      23.414 -14.843  35.836  1.00  0.00           H  
ATOM    982  HB3 SER A 620      21.778 -15.363  36.168  1.00  0.00           H  
ATOM    983  HG  SER A 620      23.134 -15.689  33.720  1.00  0.00           H  
ATOM    984  H   SER A 620      21.725 -13.047  36.834  1.00  0.00           H  
ATOM    985  HA  SER A 620      22.665 -13.268  34.129  1.00  0.00           H  
ATOM    986  N   VAL A 621      19.444 -13.777  34.684  1.00 64.06           N  
ANISOU  986  N   VAL A 621     7134   8608   8598    -92   -206    563
ATOM    987  CA  VAL A 621      18.110 -13.736  34.074  1.00 63.71           C  
ANISOU  987  CA  VAL A 621     7131   8503   8573   -117   -244    521
ATOM    988  C   VAL A 621      17.887 -12.445  33.255  1.00 66.24           C  
ANISOU  988  C   VAL A 621     7483   8842   8844   -180   -305    530
ATOM    989  O   VAL A 621      17.310 -12.515  32.171  1.00 65.32           O  
ANISOU  989  O   VAL A 621     7404   8708   8708   -192   -323    518
ATOM    990  CB  VAL A 621      16.994 -13.882  35.155  1.00  0.00           C  
ATOM    991  CG1 VAL A 621      15.560 -13.517  34.709  1.00  0.00           C  
ATOM    992  CG2 VAL A 621      16.977 -15.308  35.729  1.00  0.00           C  
ATOM    993  HB  VAL A 621      17.243 -13.214  35.980  1.00  0.00           H  
ATOM    994 HG11 VAL A 621      15.455 -12.469  34.430  1.00  0.00           H  
ATOM    995 HG12 VAL A 621      15.242 -14.125  33.863  1.00  0.00           H  
ATOM    996 HG13 VAL A 621      14.853 -13.691  35.518  1.00  0.00           H  
ATOM    997 HG21 VAL A 621      16.709 -16.027  34.957  1.00  0.00           H  
ATOM    998 HG22 VAL A 621      17.947 -15.606  36.120  1.00  0.00           H  
ATOM    999 HG23 VAL A 621      16.254 -15.406  36.539  1.00  0.00           H  
ATOM   1000  H   VAL A 621      19.469 -13.721  35.693  1.00  0.00           H  
ATOM   1001  HA  VAL A 621      18.033 -14.585  33.393  1.00  0.00           H  
ATOM   1002  N   LEU A 622      18.388 -11.309  33.767  1.00 62.57           N  
ANISOU 1002  N   LEU A 622     7019   8406   8350   -225   -336    555
ATOM   1003  CA  LEU A 622      18.300  -9.986  33.144  1.00 62.97           C  
ANISOU 1003  CA  LEU A 622     7111   8462   8351   -299   -389    572
ATOM   1004  C   LEU A 622      19.150  -9.838  31.860  1.00 66.49           C  
ANISOU 1004  C   LEU A 622     7533   8985   8744   -327   -357    613
ATOM   1005  O   LEU A 622      18.816  -8.998  31.024  1.00 66.26           O  
ANISOU 1005  O   LEU A 622     7557   8938   8679   -369   -381    618
ATOM   1006  CB  LEU A 622      18.674  -8.937  34.220  1.00  0.00           C  
ATOM   1007  CG  LEU A 622      18.285  -7.474  33.911  1.00  0.00           C  
ATOM   1008  CD1 LEU A 622      16.759  -7.305  33.759  1.00  0.00           C  
ATOM   1009  CD2 LEU A 622      18.872  -6.519  34.974  1.00  0.00           C  
ATOM   1010  HB2 LEU A 622      18.201  -9.207  35.165  1.00  0.00           H  
ATOM   1011  HB3 LEU A 622      19.748  -8.993  34.402  1.00  0.00           H  
ATOM   1012  HG  LEU A 622      18.743  -7.193  32.963  1.00  0.00           H  
ATOM   1013 HD11 LEU A 622      16.210  -8.150  34.174  1.00  0.00           H  
ATOM   1014 HD12 LEU A 622      16.379  -6.406  34.243  1.00  0.00           H  
ATOM   1015 HD13 LEU A 622      16.489  -7.238  32.707  1.00  0.00           H  
ATOM   1016 HD21 LEU A 622      19.512  -7.041  35.687  1.00  0.00           H  
ATOM   1017 HD22 LEU A 622      19.482  -5.747  34.504  1.00  0.00           H  
ATOM   1018 HD23 LEU A 622      18.104  -6.013  35.558  1.00  0.00           H  
ATOM   1019  H   LEU A 622      18.852 -11.340  34.665  1.00  0.00           H  
ATOM   1020  HA  LEU A 622      17.256  -9.845  32.858  1.00  0.00           H  
ATOM   1021  N   LEU A 623      20.208 -10.659  31.712  1.00 62.97           N  
ANISOU 1021  N   LEU A 623     7010   8624   8293   -292   -295    646
ATOM   1022  CA  LEU A 623      21.128 -10.664  30.567  1.00 63.45           C  
ANISOU 1022  CA  LEU A 623     7025   8773   8312   -293   -237    691
ATOM   1023  C   LEU A 623      20.574 -11.333  29.290  1.00 68.83           C  
ANISOU 1023  C   LEU A 623     7754   9415   8986   -229   -186    659
ATOM   1024  O   LEU A 623      21.171 -11.128  28.233  1.00 70.96           O  
ANISOU 1024  O   LEU A 623     8033   9725   9202   -235   -141    681
ATOM   1025  CB  LEU A 623      22.468 -11.317  30.997  1.00  0.00           C  
ATOM   1026  CG  LEU A 623      23.448 -10.343  31.690  1.00  0.00           C  
ATOM   1027  CD1 LEU A 623      24.557 -11.097  32.458  1.00  0.00           C  
ATOM   1028  CD2 LEU A 623      24.019  -9.301  30.702  1.00  0.00           C  
ATOM   1029  HB2 LEU A 623      22.250 -12.157  31.657  1.00  0.00           H  
ATOM   1030  HB3 LEU A 623      22.984 -11.758  30.142  1.00  0.00           H  
ATOM   1031  HG  LEU A 623      22.875  -9.795  32.439  1.00  0.00           H  
ATOM   1032 HD11 LEU A 623      24.398 -12.174  32.458  1.00  0.00           H  
ATOM   1033 HD12 LEU A 623      25.552 -10.931  32.046  1.00  0.00           H  
ATOM   1034 HD13 LEU A 623      24.582 -10.782  33.501  1.00  0.00           H  
ATOM   1035 HD21 LEU A 623      23.697  -8.296  30.975  1.00  0.00           H  
ATOM   1036 HD22 LEU A 623      25.109  -9.290  30.676  1.00  0.00           H  
ATOM   1037 HD23 LEU A 623      23.682  -9.478  29.680  1.00  0.00           H  
ATOM   1038  H   LEU A 623      20.417 -11.321  32.446  1.00  0.00           H  
ATOM   1039  HA  LEU A 623      21.318  -9.626  30.292  1.00  0.00           H  
ATOM   1040  N   PHE A 624      19.472 -12.102  29.382  1.00 63.02           N  
ANISOU 1040  N   PHE A 624     7052   8597   8298   -173   -191    607
ATOM   1041  CA  PHE A 624      18.819 -12.757  28.238  1.00 62.26           C  
ANISOU 1041  CA  PHE A 624     7012   8444   8198   -122   -159    565
ATOM   1042  C   PHE A 624      18.232 -11.799  27.169  1.00 67.28           C  
ANISOU 1042  C   PHE A 624     7739   9009   8817   -163   -230    524
ATOM   1043  O   PHE A 624      18.649 -11.913  26.016  1.00 68.01           O  
ANISOU 1043  O   PHE A 624     7899   9084   8859   -149   -212    504
ATOM   1044  CB  PHE A 624      17.790 -13.802  28.723  1.00  0.00           C  
ATOM   1045  CG  PHE A 624      18.388 -15.123  29.169  1.00  0.00           C  
ATOM   1046  CD1 PHE A 624      18.837 -15.288  30.493  1.00  0.00           C  
ATOM   1047  CD2 PHE A 624      18.640 -16.146  28.232  1.00  0.00           C  
ATOM   1048  CE1 PHE A 624      19.452 -16.470  30.880  1.00  0.00           C  
ATOM   1049  CE2 PHE A 624      19.253 -17.325  28.636  1.00  0.00           C  
ATOM   1050  CZ  PHE A 624      19.653 -17.488  29.957  1.00  0.00           C  
ATOM   1051  HB2 PHE A 624      17.216 -13.401  29.558  1.00  0.00           H  
ATOM   1052  HB3 PHE A 624      17.064 -14.016  27.936  1.00  0.00           H  
ATOM   1053  HD1 PHE A 624      18.700 -14.495  31.208  1.00  0.00           H  
ATOM   1054  HD2 PHE A 624      18.349 -16.019  27.202  1.00  0.00           H  
ATOM   1055  HE1 PHE A 624      19.788 -16.588  31.899  1.00  0.00           H  
ATOM   1056  HE2 PHE A 624      19.426 -18.115  27.919  1.00  0.00           H  
ATOM   1057  HZ  PHE A 624      20.136 -18.404  30.264  1.00  0.00           H  
ATOM   1058  H   PHE A 624      19.031 -12.227  30.282  1.00  0.00           H  
ATOM   1059  HA  PHE A 624      19.602 -13.314  27.720  1.00  0.00           H  
ATOM   1060  N   PRO A 625      17.306 -10.875  27.533  1.00 63.80           N  
ANISOU 1060  N   PRO A 625     7307   8523   8411   -204   -311    511
ATOM   1061  CA  PRO A 625      16.780  -9.868  26.585  1.00 64.09           C  
ANISOU 1061  CA  PRO A 625     7419   8492   8440   -231   -396    481
ATOM   1062  C   PRO A 625      17.816  -8.801  26.176  1.00 69.47           C  
ANISOU 1062  C   PRO A 625     8158   9200   9036   -288   -418    522
ATOM   1063  O   PRO A 625      18.737  -8.505  26.939  1.00 70.87           O  
ANISOU 1063  O   PRO A 625     8422   9338   9166   -300   -466    509
ATOM   1064  CD  PRO A 625      16.616 -10.785  28.822  1.00  0.00           C  
ATOM   1065  CB  PRO A 625      15.583  -9.253  27.331  1.00  0.00           C  
ATOM   1066  CG  PRO A 625      15.914  -9.438  28.802  1.00  0.00           C  
ATOM   1067  HD3 PRO A 625      15.877 -11.584  28.868  1.00  0.00           H  
ATOM   1068  HD2 PRO A 625      17.262 -10.865  29.693  1.00  0.00           H  
ATOM   1069  HB2 PRO A 625      15.392  -8.210  27.076  1.00  0.00           H  
ATOM   1070  HB3 PRO A 625      14.680  -9.813  27.087  1.00  0.00           H  
ATOM   1071  HG3 PRO A 625      15.044  -9.393  29.456  1.00  0.00           H  
ATOM   1072  HG2 PRO A 625      16.617  -8.668  29.118  1.00  0.00           H  
ATOM   1073  HA  PRO A 625      16.422 -10.364  25.681  1.00  0.00           H  
ATOM   1074  N   GLY A 626      17.628  -8.255  24.965  1.00 64.88           N  
ANISOU 1074  N   GLY A 626     7533   8686   8431   -331   -383    574
ATOM   1075  CA  GLY A 626      18.529  -7.296  24.328  1.00 63.70           C  
ANISOU 1075  CA  GLY A 626     7428   8567   8207   -405   -387    624
ATOM   1076  C   GLY A 626      19.508  -8.027  23.396  1.00 69.95           C  
ANISOU 1076  C   GLY A 626     8264   9394   8918   -392   -323    636
ATOM   1077  O   GLY A 626      19.386  -9.230  23.163  1.00 72.62           O  
ANISOU 1077  O   GLY A 626     8553   9784   9256   -335   -238    633
ATOM   1078  HA3 GLY A 626      19.077  -6.710  25.068  1.00  0.00           H  
ATOM   1079  H   GLY A 626      16.850  -8.573  24.401  1.00  0.00           H  
ATOM   1080  HA2 GLY A 626      17.932  -6.598  23.741  1.00  0.00           H  
ATOM   1081  N   GLN A 627      20.471  -7.269  22.844  1.00 64.89           N  
ANISOU 1081  N   GLN A 627     7734   8718   8205   -434   -361    650
ATOM   1082  CA  GLN A 627      21.522  -7.757  21.948  1.00 64.95           C  
ANISOU 1082  CA  GLN A 627     7816   8752   8109   -428   -298    665
ATOM   1083  C   GLN A 627      22.720  -8.277  22.780  1.00 71.12           C  
ANISOU 1083  C   GLN A 627     8497   9653   8871   -425   -163    716
ATOM   1084  O   GLN A 627      23.360  -7.459  23.445  1.00 71.38           O  
ANISOU 1084  O   GLN A 627     8442   9750   8927   -490   -148    772
ATOM   1085  CB  GLN A 627      21.938  -6.582  21.033  1.00  0.00           C  
ATOM   1086  CG  GLN A 627      23.040  -6.940  20.009  1.00  0.00           C  
ATOM   1087  CD  GLN A 627      23.395  -5.776  19.079  1.00  0.00           C  
ATOM   1088  OE1 GLN A 627      22.542  -4.969  18.716  1.00  0.00           O  
ATOM   1089  NE2 GLN A 627      24.660  -5.704  18.660  1.00  0.00           N  
ATOM   1090  HB2 GLN A 627      21.052  -6.237  20.498  1.00  0.00           H  
ATOM   1091  HB3 GLN A 627      22.269  -5.736  21.638  1.00  0.00           H  
ATOM   1092  HG2 GLN A 627      23.946  -7.265  20.522  1.00  0.00           H  
ATOM   1093  HG3 GLN A 627      22.713  -7.779  19.394  1.00  0.00           H  
ATOM   1094 HE22 GLN A 627      24.941  -4.963  18.034  1.00  0.00           H  
ATOM   1095 HE21 GLN A 627      25.341  -6.386  18.960  1.00  0.00           H  
ATOM   1096  H   GLN A 627      20.517  -6.288  23.075  1.00  0.00           H  
ATOM   1097  HA  GLN A 627      21.110  -8.521  21.292  1.00  0.00           H  
ATOM   1098  N   PRO A 628      23.027  -9.598  22.732  1.00 67.42           N  
ANISOU 1098  N   PRO A 628     8034   9215   8369   -343    -69    694
ATOM   1099  CA  PRO A 628      24.240 -10.148  23.365  1.00 67.43           C  
ANISOU 1099  CA  PRO A 628     7918   9336   8367   -311     64    746
ATOM   1100  C   PRO A 628      25.529  -9.672  22.669  1.00 72.01           C  
ANISOU 1100  C   PRO A 628     8456  10010   8894   -398    127    834
ATOM   1101  O   PRO A 628      25.702  -9.915  21.474  1.00 73.77           O  
ANISOU 1101  O   PRO A 628     8789  10220   9022   -437    150    854
ATOM   1102  CB  PRO A 628      24.074 -11.681  23.263  1.00 69.52           C  
ANISOU 1102  CB  PRO A 628     8258   9583   8575   -204    152    701
ATOM   1103  CG  PRO A 628      22.633 -11.916  22.845  1.00 72.84           C  
ANISOU 1103  CG  PRO A 628     8778   9876   9022   -183     43    615
ATOM   1104  CD  PRO A 628      22.284 -10.662  22.059  1.00 67.98           C  
ANISOU 1104  CD  PRO A 628     8215   9207   8406   -273    -85    621
ATOM   1105  HA  PRO A 628      24.241  -9.860  24.418  1.00  0.00           H  
ATOM   1106  HB3 PRO A 628      24.306 -12.182  24.204  1.00  0.00           H  
ATOM   1107  HB2 PRO A 628      24.739 -12.109  22.512  1.00  0.00           H  
ATOM   1108  HG3 PRO A 628      22.004 -11.965  23.735  1.00  0.00           H  
ATOM   1109  HG2 PRO A 628      22.490 -12.838  22.281  1.00  0.00           H  
ATOM   1110  HD2 PRO A 628      22.640 -10.725  21.031  1.00  0.00           H  
ATOM   1111  HD3 PRO A 628      21.205 -10.532  22.039  1.00  0.00           H  
ATOM   1112  N   SER A 629      26.405  -9.016  23.443  1.00 67.49           N  
ANISOU 1112  N   SER A 629     7728   9530   8384   -442    140    890
ATOM   1113  CA  SER A 629      27.782  -8.705  23.056  1.00 67.81           C  
ANISOU 1113  CA  SER A 629     7673   9686   8407   -540    199    983
ATOM   1114  C   SER A 629      28.743  -9.727  23.707  1.00 73.84           C  
ANISOU 1114  C   SER A 629     8246  10583   9228   -472    285   1023
ATOM   1115  O   SER A 629      28.326 -10.429  24.631  1.00 74.21           O  
ANISOU 1115  O   SER A 629     8259  10607   9332   -376    261    978
ATOM   1116  CB  SER A 629      28.089  -7.243  23.457  1.00  0.00           C  
ATOM   1117  OG  SER A 629      28.241  -7.081  24.856  1.00  0.00           O  
ATOM   1118  HB2 SER A 629      29.005  -6.900  22.978  1.00  0.00           H  
ATOM   1119  HB3 SER A 629      27.298  -6.581  23.102  1.00  0.00           H  
ATOM   1120  HG  SER A 629      28.571  -6.195  25.026  1.00  0.00           H  
ATOM   1121  H   SER A 629      26.181  -8.856  24.413  1.00  0.00           H  
ATOM   1122  HA  SER A 629      27.866  -8.779  21.972  1.00  0.00           H  
ATOM   1123  N   PRO A 630      30.029  -9.764  23.279  1.00 70.75           N  
ANISOU 1123  N   PRO A 630     7725  10333   8825   -518    383   1112
ATOM   1124  CA  PRO A 630      31.056 -10.577  23.959  1.00 71.01           C  
ANISOU 1124  CA  PRO A 630     7553  10510   8919   -446    456   1163
ATOM   1125  C   PRO A 630      31.285 -10.217  25.439  1.00 74.30           C  
ANISOU 1125  C   PRO A 630     7886  10921   9422   -465    328   1149
ATOM   1126  O   PRO A 630      31.541 -11.125  26.220  1.00 74.03           O  
ANISOU 1126  O   PRO A 630     7786  10910   9433   -338    345   1134
ATOM   1127  CD  PRO A 630      30.595  -9.095  22.108  1.00  0.00           C  
ATOM   1128  CB  PRO A 630      32.327 -10.377  23.116  1.00  0.00           C  
ATOM   1129  CG  PRO A 630      31.819  -9.930  21.756  1.00  0.00           C  
ATOM   1130  HD3 PRO A 630      29.919  -9.027  21.257  1.00  0.00           H  
ATOM   1131  HD2 PRO A 630      30.898  -8.086  22.389  1.00  0.00           H  
ATOM   1132  HB2 PRO A 630      32.956  -9.591  23.540  1.00  0.00           H  
ATOM   1133  HB3 PRO A 630      32.933 -11.282  23.052  1.00  0.00           H  
ATOM   1134  HG3 PRO A 630      31.512 -10.803  21.179  1.00  0.00           H  
ATOM   1135  HG2 PRO A 630      32.563  -9.386  21.173  1.00  0.00           H  
ATOM   1136  HA  PRO A 630      30.744 -11.621  23.884  1.00  0.00           H  
ATOM   1137  N   ALA A 631      31.143  -8.928  25.801  1.00 69.99           N  
ANISOU 1137  N   ALA A 631     7374  10329   8889   -616    202   1151
ATOM   1138  CA  ALA A 631      31.255  -8.426  27.174  1.00 69.50           C  
ANISOU 1138  CA  ALA A 631     7267  10254   8887   -653     78   1135
ATOM   1139  C   ALA A 631      30.130  -8.914  28.106  1.00 73.84           C  
ANISOU 1139  C   ALA A 631     7907  10688   9461   -530     36   1048
ATOM   1140  O   ALA A 631      30.411  -9.235  29.261  1.00 74.15           O  
ANISOU 1140  O   ALA A 631     7861  10767   9545   -461     18   1051
ATOM   1141  CB  ALA A 631      31.308  -6.891  27.148  1.00  0.00           C  
ATOM   1142  HB1 ALA A 631      32.154  -6.539  26.557  1.00  0.00           H  
ATOM   1143  HB2 ALA A 631      30.401  -6.465  26.717  1.00  0.00           H  
ATOM   1144  HB3 ALA A 631      31.422  -6.483  28.153  1.00  0.00           H  
ATOM   1145  H   ALA A 631      30.924  -8.240  25.096  1.00  0.00           H  
ATOM   1146  HA  ALA A 631      32.201  -8.786  27.581  1.00  0.00           H  
ATOM   1147  N   ARG A 632      28.894  -8.999  27.581  1.00 69.30           N  
ANISOU 1147  N   ARG A 632     7499   9974   8857   -506     17    979
ATOM   1148  CA  ARG A 632      27.745  -9.592  28.271  1.00 67.59           C  
ANISOU 1148  CA  ARG A 632     7361   9648   8671   -410    -20    901
ATOM   1149  C   ARG A 632      27.901 -11.112  28.442  1.00 73.01           C  
ANISOU 1149  C   ARG A 632     8000  10369   9373   -262     75    893
ATOM   1150  O   ARG A 632      27.600 -11.618  29.521  1.00 72.53           O  
ANISOU 1150  O   ARG A 632     7930  10270   9358   -193     52    864
ATOM   1151  CB  ARG A 632      26.443  -9.258  27.513  1.00  0.00           C  
ATOM   1152  CG  ARG A 632      26.018  -7.787  27.649  1.00  0.00           C  
ATOM   1153  CD  ARG A 632      24.689  -7.491  26.937  1.00  0.00           C  
ATOM   1154  NE  ARG A 632      24.322  -6.070  27.022  1.00  0.00           N  
ATOM   1155  CZ  ARG A 632      24.793  -5.073  26.255  1.00  0.00           C  
ATOM   1156  NH1 ARG A 632      25.683  -5.300  25.280  1.00  0.00           N  
ATOM   1157  NH2 ARG A 632      24.360  -3.824  26.469  1.00  0.00           N1+
ATOM   1158  HB2 ARG A 632      26.549  -9.520  26.460  1.00  0.00           H  
ATOM   1159  HB3 ARG A 632      25.630  -9.877  27.896  1.00  0.00           H  
ATOM   1160  HG2 ARG A 632      25.869  -7.613  28.715  1.00  0.00           H  
ATOM   1161  HG3 ARG A 632      26.795  -7.090  27.336  1.00  0.00           H  
ATOM   1162  HD2 ARG A 632      24.638  -7.896  25.926  1.00  0.00           H  
ATOM   1163  HD3 ARG A 632      23.904  -7.993  27.502  1.00  0.00           H  
ATOM   1164  HE  ARG A 632      23.676  -5.836  27.763  1.00  0.00           H  
ATOM   1165 HH12 ARG A 632      26.015  -4.543  24.700  1.00  0.00           H  
ATOM   1166 HH11 ARG A 632      26.024  -6.237  25.117  1.00  0.00           H  
ATOM   1167 HH22 ARG A 632      24.698  -3.060  25.902  1.00  0.00           H  
ATOM   1168 HH21 ARG A 632      23.685  -3.634  27.195  1.00  0.00           H  
ATOM   1169  H   ARG A 632      28.741  -8.715  26.623  1.00  0.00           H  
ATOM   1170  HA  ARG A 632      27.688  -9.151  29.269  1.00  0.00           H  
ATOM   1171  N   CYS A 633      28.389 -11.795  27.393  1.00 71.47           N  
ANISOU 1171  N   CYS A 633     7781  10240   9134   -211    191    925
ATOM   1172  CA  CYS A 633      28.603 -13.243  27.366  1.00 72.07           C  
ANISOU 1172  CA  CYS A 633     7828  10340   9215    -57    297    920
ATOM   1173  C   CYS A 633      29.790 -13.717  28.230  1.00 73.82           C  
ANISOU 1173  C   CYS A 633     7876  10677   9493     -3    310    983
ATOM   1174  O   CYS A 633      29.720 -14.824  28.763  1.00 72.93           O  
ANISOU 1174  O   CYS A 633     7766  10533   9412    118    334    964
ATOM   1175  CB  CYS A 633      28.711 -13.708  25.907  1.00 74.36           C  
ANISOU 1175  CB  CYS A 633     8151  10669   9431    -10    427    936
ATOM   1176  SG  CYS A 633      27.144 -13.575  25.001  1.00 78.65           S  
ANISOU 1176  SG  CYS A 633     8926  11072   9886    -49    403    859
ATOM   1177  H   CYS A 633      28.603 -11.300  26.537  1.00  0.00           H  
ATOM   1178  HA  CYS A 633      27.707 -13.709  27.770  1.00  0.00           H  
ATOM   1179  HB3 CYS A 633      29.022 -14.753  25.867  1.00  0.00           H  
ATOM   1180  HB2 CYS A 633      29.470 -13.132  25.377  1.00  0.00           H  
ATOM   1181  N   LEU A 634      30.828 -12.872  28.383  1.00 70.04           N  
ANISOU 1181  N   LEU A 634     7256  10326   9028    -98    284   1059
ATOM   1182  CA  LEU A 634      31.979 -13.070  29.275  1.00 70.90           C  
ANISOU 1182  CA  LEU A 634     7191  10558   9188    -69    260   1126
ATOM   1183  C   LEU A 634      31.559 -13.161  30.749  1.00 73.75           C  
ANISOU 1183  C   LEU A 634     7601  10839   9582    -71    145   1084
ATOM   1184  O   LEU A 634      32.061 -14.029  31.461  1.00 73.13           O  
ANISOU 1184  O   LEU A 634     7488  10767   9532     48    158   1092
ATOM   1185  CB  LEU A 634      32.991 -11.909  29.096  1.00  0.00           C  
ATOM   1186  CG  LEU A 634      34.021 -12.126  27.970  1.00  0.00           C  
ATOM   1187  CD1 LEU A 634      34.676 -10.800  27.526  1.00  0.00           C  
ATOM   1188  CD2 LEU A 634      35.062 -13.197  28.358  1.00  0.00           C  
ATOM   1189  HB2 LEU A 634      32.434 -10.989  28.917  1.00  0.00           H  
ATOM   1190  HB3 LEU A 634      33.545 -11.727  30.020  1.00  0.00           H  
ATOM   1191  HG  LEU A 634      33.470 -12.504  27.113  1.00  0.00           H  
ATOM   1192 HD11 LEU A 634      35.765 -10.833  27.549  1.00  0.00           H  
ATOM   1193 HD12 LEU A 634      34.390 -10.556  26.502  1.00  0.00           H  
ATOM   1194 HD13 LEU A 634      34.371  -9.962  28.152  1.00  0.00           H  
ATOM   1195 HD21 LEU A 634      35.112 -13.988  27.612  1.00  0.00           H  
ATOM   1196 HD22 LEU A 634      36.070 -12.795  28.461  1.00  0.00           H  
ATOM   1197 HD23 LEU A 634      34.815 -13.669  29.308  1.00  0.00           H  
ATOM   1198  H   LEU A 634      30.825 -12.000  27.870  1.00  0.00           H  
ATOM   1199  HA  LEU A 634      32.451 -14.017  29.009  1.00  0.00           H  
ATOM   1200  N   ALA A 635      30.633 -12.276  31.159  1.00 69.93           N  
ANISOU 1200  N   ALA A 635     7207  10274   9089   -201     41   1044
ATOM   1201  CA  ALA A 635      30.026 -12.278  32.484  1.00 69.90           C  
ANISOU 1201  CA  ALA A 635     7259  10194   9105   -220    -59   1005
ATOM   1202  C   ALA A 635      29.041 -13.443  32.656  1.00 73.47           C  
ANISOU 1202  C   ALA A 635     7804  10534   9578    -96    -29    946
ATOM   1203  O   ALA A 635      29.177 -14.191  33.619  1.00 75.45           O  
ANISOU 1203  O   ALA A 635     8037  10783   9848    -51    -62    952
ATOM   1204  CB  ALA A 635      29.341 -10.925  32.734  1.00  0.00           C  
ATOM   1205  HB1 ALA A 635      28.567 -10.719  31.993  1.00  0.00           H  
ATOM   1206  HB2 ALA A 635      28.874 -10.895  33.719  1.00  0.00           H  
ATOM   1207  HB3 ALA A 635      30.064 -10.109  32.690  1.00  0.00           H  
ATOM   1208  H   ALA A 635      30.284 -11.586  30.509  1.00  0.00           H  
ATOM   1209  HA  ALA A 635      30.819 -12.393  33.226  1.00  0.00           H  
ATOM   1210  N   GLN A 636      28.098 -13.584  31.706  1.00 66.86           N  
ANISOU 1210  N   GLN A 636     7070   9602   8733    -51     26    892
ATOM   1211  CA  GLN A 636      26.988 -14.544  31.712  1.00 65.05           C  
ANISOU 1211  CA  GLN A 636     6929   9257   8530     43     51    834
ATOM   1212  C   GLN A 636      27.393 -16.024  31.846  1.00 71.17           C  
ANISOU 1212  C   GLN A 636     7647  10074   9321    183    128    872
ATOM   1213  O   GLN A 636      26.651 -16.781  32.473  1.00 70.02           O  
ANISOU 1213  O   GLN A 636     7534   9867   9204    238    120    859
ATOM   1214  CB  GLN A 636      26.128 -14.292  30.448  1.00 65.34           C  
ANISOU 1214  CB  GLN A 636     7089   9190   8548     44     75    769
ATOM   1215  CG  GLN A 636      24.907 -15.202  30.181  1.00 73.76           C  
ANISOU 1215  CG  GLN A 636     8161  10296   9569    108    177    782
ATOM   1216  CD  GLN A 636      23.751 -14.985  31.159  1.00 84.47           C  
ANISOU 1216  CD  GLN A 636     9657  11553  10885     91    179    716
ATOM   1217  OE1 GLN A 636      23.962 -14.779  32.350  1.00 75.31           O  
ANISOU 1217  OE1 GLN A 636     8548  10361   9704     -5    110    698
ATOM   1218  NE2 GLN A 636      22.515 -15.048  30.664  1.00 79.01           N  
ANISOU 1218  NE2 GLN A 636     9038  10810  10171    187    256    683
ATOM   1219  H   GLN A 636      28.087 -12.925  30.939  1.00  0.00           H  
ATOM   1220  HA  GLN A 636      26.396 -14.293  32.591  1.00  0.00           H  
ATOM   1221  HB3 GLN A 636      26.782 -14.377  29.585  1.00  0.00           H  
ATOM   1222  HB2 GLN A 636      25.780 -13.258  30.458  1.00  0.00           H  
ATOM   1223  HG3 GLN A 636      25.184 -16.256  30.182  1.00  0.00           H  
ATOM   1224  HG2 GLN A 636      24.544 -14.994  29.173  1.00  0.00           H  
ATOM   1225 HE22 GLN A 636      21.721 -14.897  31.274  1.00  0.00           H  
ATOM   1226 HE21 GLN A 636      22.357 -15.230  29.684  1.00  0.00           H  
ATOM   1227  N   GLN A 637      28.546 -16.401  31.263  1.00 69.62           N  
ANISOU 1227  N   GLN A 637     7364   9983   9105    243    209    926
ATOM   1228  CA  GLN A 637      29.082 -17.765  31.246  1.00 69.92           C  
ANISOU 1228  CA  GLN A 637     7341  10068   9158    398    291    972
ATOM   1229  C   GLN A 637      29.229 -18.399  32.653  1.00 76.52           C  
ANISOU 1229  C   GLN A 637     8071  10983  10019    411    225   1034
ATOM   1230  O   GLN A 637      28.508 -19.363  32.921  1.00 76.01           O  
ANISOU 1230  O   GLN A 637     8027  10880   9973    524    245   1047
ATOM   1231  CB  GLN A 637      30.343 -17.807  30.339  1.00  0.00           C  
ATOM   1232  CG  GLN A 637      31.158 -19.123  30.330  1.00  0.00           C  
ATOM   1233  CD  GLN A 637      30.340 -20.378  30.010  1.00  0.00           C  
ATOM   1234  OE1 GLN A 637      30.536 -21.420  30.628  1.00  0.00           O  
ATOM   1235  NE2 GLN A 637      29.422 -20.290  29.049  1.00  0.00           N  
ATOM   1236  HB2 GLN A 637      30.029 -17.594  29.316  1.00  0.00           H  
ATOM   1237  HB3 GLN A 637      31.016 -16.985  30.584  1.00  0.00           H  
ATOM   1238  HG2 GLN A 637      31.963 -19.047  29.599  1.00  0.00           H  
ATOM   1239  HG3 GLN A 637      31.643 -19.263  31.296  1.00  0.00           H  
ATOM   1240 HE22 GLN A 637      28.864 -21.100  28.812  1.00  0.00           H  
ATOM   1241 HE21 GLN A 637      29.276 -19.423  28.552  1.00  0.00           H  
ATOM   1242  H   GLN A 637      29.087 -15.709  30.761  1.00  0.00           H  
ATOM   1243  HA  GLN A 637      28.317 -18.354  30.737  1.00  0.00           H  
ATOM   1244  N   PRO A 638      30.076 -17.835  33.549  1.00 75.32           N  
ANISOU 1244  N   PRO A 638     7825  10932   9861    287    137   1072
ATOM   1245  CA  PRO A 638      30.088 -18.251  34.959  1.00 75.99           C  
ANISOU 1245  CA  PRO A 638     7816  11105   9953    265     46   1128
ATOM   1246  C   PRO A 638      28.854 -17.803  35.770  1.00 77.50           C  
ANISOU 1246  C   PRO A 638     8127  11177  10142    248    -19   1079
ATOM   1247  O   PRO A 638      28.429 -18.570  36.626  1.00 77.62           O  
ANISOU 1247  O   PRO A 638     8144  11188  10162    344    -21   1107
ATOM   1248  CD  PRO A 638      31.128 -16.851  33.284  1.00  0.00           C  
ATOM   1249  CB  PRO A 638      31.398 -17.662  35.508  1.00  0.00           C  
ATOM   1250  CG  PRO A 638      31.641 -16.427  34.656  1.00  0.00           C  
ATOM   1251  HD3 PRO A 638      31.931 -17.339  32.732  1.00  0.00           H  
ATOM   1252  HD2 PRO A 638      30.788 -15.996  32.706  1.00  0.00           H  
ATOM   1253  HB2 PRO A 638      31.366 -17.434  36.575  1.00  0.00           H  
ATOM   1254  HB3 PRO A 638      32.207 -18.378  35.355  1.00  0.00           H  
ATOM   1255  HG3 PRO A 638      32.683 -16.105  34.645  1.00  0.00           H  
ATOM   1256  HG2 PRO A 638      31.039 -15.601  35.034  1.00  0.00           H  
ATOM   1257  HA  PRO A 638      30.148 -19.340  35.021  1.00  0.00           H  
ATOM   1258  N   LEU A 639      28.286 -16.609  35.505  1.00 72.19           N  
ANISOU 1258  N   LEU A 639     7563  10405   9462    139    -61   1008
ATOM   1259  CA  LEU A 639      27.192 -16.011  36.297  1.00 71.18           C  
ANISOU 1259  CA  LEU A 639     7542  10168   9334    110   -112    957
ATOM   1260  C   LEU A 639      25.871 -16.814  36.307  1.00 74.69           C  
ANISOU 1260  C   LEU A 639     8077  10495   9807    215    -42    923
ATOM   1261  O   LEU A 639      25.081 -16.659  37.237  1.00 76.00           O  
ANISOU 1261  O   LEU A 639     8281  10625   9971    245    -59    929
ATOM   1262  CB  LEU A 639      26.958 -14.557  35.826  1.00 70.81           C  
ANISOU 1262  CB  LEU A 639     7573  10051   9281    -15   -164    897
ATOM   1263  CG  LEU A 639      26.219 -13.637  36.821  1.00 76.33           C  
ANISOU 1263  CG  LEU A 639     8261  10797   9945   -140   -268    909
ATOM   1264  CD1 LEU A 639      27.092 -13.364  38.062  1.00 77.08           C  
ANISOU 1264  CD1 LEU A 639     8215  11051  10021   -176   -306    990
ATOM   1265  CD2 LEU A 639      25.756 -12.332  36.136  1.00 79.48           C  
ANISOU 1265  CD2 LEU A 639     8730  11131  10338   -248   -299    864
ATOM   1266  H   LEU A 639      28.671 -16.024  34.775  1.00  0.00           H  
ATOM   1267  HA  LEU A 639      27.551 -15.981  37.326  1.00  0.00           H  
ATOM   1268  HB3 LEU A 639      26.431 -14.580  34.871  1.00  0.00           H  
ATOM   1269  HB2 LEU A 639      27.917 -14.082  35.639  1.00  0.00           H  
ATOM   1270  HG  LEU A 639      25.312 -14.134  37.159  1.00  0.00           H  
ATOM   1271 HD11 LEU A 639      26.963 -12.356  38.452  1.00  0.00           H  
ATOM   1272 HD12 LEU A 639      26.843 -14.058  38.862  1.00  0.00           H  
ATOM   1273 HD13 LEU A 639      28.154 -13.494  37.854  1.00  0.00           H  
ATOM   1274 HD21 LEU A 639      25.996 -12.318  35.073  1.00  0.00           H  
ATOM   1275 HD22 LEU A 639      24.675 -12.215  36.221  1.00  0.00           H  
ATOM   1276 HD23 LEU A 639      26.210 -11.442  36.572  1.00  0.00           H  
ATOM   1277  N   SER A 640      25.661 -17.675  35.300  1.00 68.24           N  
ANISOU 1277  N   SER A 640     7305   9612   9009    265     35    888
ATOM   1278  CA  SER A 640      24.507 -18.570  35.204  1.00 66.13           C  
ANISOU 1278  CA  SER A 640     7133   9222   8773    345     95    852
ATOM   1279  C   SER A 640      24.605 -19.846  36.067  1.00 70.81           C  
ANISOU 1279  C   SER A 640     7696   9844   9365    474    140    918
ATOM   1280  O   SER A 640      23.592 -20.537  36.177  1.00 70.78           O  
ANISOU 1280  O   SER A 640     7756   9764   9375    508    149    918
ATOM   1281  CB  SER A 640      24.252 -18.881  33.713  1.00  0.00           C  
ATOM   1282  OG  SER A 640      25.283 -19.662  33.138  1.00  0.00           O  
ATOM   1283  HB2 SER A 640      23.311 -19.420  33.599  1.00  0.00           H  
ATOM   1284  HB3 SER A 640      24.147 -17.958  33.141  1.00  0.00           H  
ATOM   1285  HG  SER A 640      26.029 -19.088  32.942  1.00  0.00           H  
ATOM   1286  H   SER A 640      26.338 -17.737  34.554  1.00  0.00           H  
ATOM   1287  HA  SER A 640      23.632 -18.035  35.574  1.00  0.00           H  
ATOM   1288  N   HIS A 641      25.786 -20.162  36.637  1.00 66.98           N  
ANISOU 1288  N   HIS A 641     7111   9474   8865    545    170    979
ATOM   1289  CA  HIS A 641      26.043 -21.452  37.295  1.00 67.95           C  
ANISOU 1289  CA  HIS A 641     7191   9639   8987    687    206   1053
ATOM   1290  C   HIS A 641      26.910 -21.361  38.563  1.00 73.17           C  
ANISOU 1290  C   HIS A 641     7813  10360   9629    677    122   1109
ATOM   1291  O   HIS A 641      26.679 -22.152  39.474  1.00 72.27           O  
ANISOU 1291  O   HIS A 641     7763  10184   9513    761    140   1135
ATOM   1292  CB  HIS A 641      26.670 -22.431  36.280  1.00  0.00           C  
ATOM   1293  CG  HIS A 641      25.768 -22.805  35.127  1.00  0.00           C  
ATOM   1294  ND1 HIS A 641      26.172 -22.671  33.807  1.00  0.00           N1+
ATOM   1295  CD2 HIS A 641      24.569 -23.494  35.111  1.00  0.00           C  
ATOM   1296  CE1 HIS A 641      25.190 -23.156  33.049  1.00  0.00           C  
ATOM   1297  NE2 HIS A 641      24.207 -23.663  33.787  1.00  0.00           N  
ATOM   1298  HB2 HIS A 641      27.593 -22.005  35.884  1.00  0.00           H  
ATOM   1299  HB3 HIS A 641      26.945 -23.360  36.780  1.00  0.00           H  
ATOM   1300  HD2 HIS A 641      23.939 -23.856  35.910  1.00  0.00           H  
ATOM   1301  HE1 HIS A 641      25.201 -23.160  31.969  1.00  0.00           H  
ATOM   1302  H   HIS A 641      26.577 -19.542  36.523  1.00  0.00           H  
ATOM   1303  HA  HIS A 641      25.097 -21.879  37.634  1.00  0.00           H  
ATOM   1304  HE2 HIS A 641      23.357 -24.112  33.447  1.00  0.00           H  
ATOM   1305  HD1 HIS A 641      27.027 -22.245  33.476  1.00  0.00           H  
ATOM   1306  N   LEU A 642      27.884 -20.437  38.621  1.00 70.80           N  
ANISOU 1306  N   LEU A 642     7428  10169   9304    563     25   1125
ATOM   1307  CA  LEU A 642      28.782 -20.255  39.771  1.00 70.97           C  
ANISOU 1307  CA  LEU A 642     7416  10261   9287    539    -73   1175
ATOM   1308  C   LEU A 642      28.146 -19.578  41.008  1.00 74.45           C  
ANISOU 1308  C   LEU A 642     7991  10591   9705    478   -105   1125
ATOM   1309  O   LEU A 642      28.560 -19.920  42.113  1.00 74.02           O  
ANISOU 1309  O   LEU A 642     7963  10551   9611    519   -144   1168
ATOM   1310  CB  LEU A 642      30.114 -19.573  39.363  1.00 71.37           C  
ANISOU 1310  CB  LEU A 642     7334  10465   9317    429   -170   1209
ATOM   1311  CG  LEU A 642      31.198 -20.535  38.821  1.00 77.19           C  
ANISOU 1311  CG  LEU A 642     7893  11361  10074    509   -150   1296
ATOM   1312  CD1 LEU A 642      30.763 -21.315  37.564  1.00 78.61           C  
ANISOU 1312  CD1 LEU A 642     7953  11658  10258    371   -197   1308
ATOM   1313  CD2 LEU A 642      32.535 -19.794  38.602  1.00 78.89           C  
ANISOU 1313  CD2 LEU A 642     8034  11673  10269    605   -213   1387
ATOM   1314  H   LEU A 642      28.039 -19.811  37.840  1.00  0.00           H  
ATOM   1315  HA  LEU A 642      29.051 -21.255  40.113  1.00  0.00           H  
ATOM   1316  HB3 LEU A 642      30.543 -19.090  40.243  1.00  0.00           H  
ATOM   1317  HB2 LEU A 642      29.933 -18.762  38.660  1.00  0.00           H  
ATOM   1318  HG  LEU A 642      31.382 -21.274  39.601  1.00  0.00           H  
ATOM   1319 HD11 LEU A 642      29.998 -20.788  36.998  1.00  0.00           H  
ATOM   1320 HD12 LEU A 642      31.592 -21.506  36.882  1.00  0.00           H  
ATOM   1321 HD13 LEU A 642      30.356 -22.287  37.843  1.00  0.00           H  
ATOM   1322 HD21 LEU A 642      32.914 -19.889  37.585  1.00  0.00           H  
ATOM   1323 HD22 LEU A 642      32.441 -18.727  38.799  1.00  0.00           H  
ATOM   1324 HD23 LEU A 642      33.307 -20.178  39.270  1.00  0.00           H  
ATOM   1325  N   PRO A 643      27.100 -18.731  40.861  1.00 70.45           N  
ANISOU 1325  N   PRO A 643     7568   9980   9219    390    -88   1040
ATOM   1326  CA  PRO A 643      26.246 -18.360  42.003  1.00 69.12           C  
ANISOU 1326  CA  PRO A 643     7513   9711   9039    341   -101    993
ATOM   1327  C   PRO A 643      25.368 -19.514  42.522  1.00 74.57           C  
ANISOU 1327  C   PRO A 643     8280  10319   9733    444    -33   1017
ATOM   1328  O   PRO A 643      25.171 -19.602  43.731  1.00 75.07           O  
ANISOU 1328  O   PRO A 643     8387  10391   9746    456    -63   1050
ATOM   1329  CD  PRO A 643      26.833 -17.870  39.713  1.00  0.00           C  
ATOM   1330  CB  PRO A 643      25.424 -17.173  41.486  1.00  0.00           C  
ATOM   1331  CG  PRO A 643      26.231 -16.614  40.331  1.00  0.00           C  
ATOM   1332  HD3 PRO A 643      27.725 -17.636  39.131  1.00  0.00           H  
ATOM   1333  HD2 PRO A 643      26.108 -18.362  39.063  1.00  0.00           H  
ATOM   1334  HB2 PRO A 643      24.461 -17.514  41.112  1.00  0.00           H  
ATOM   1335  HB3 PRO A 643      25.244 -16.427  42.257  1.00  0.00           H  
ATOM   1336  HG3 PRO A 643      27.029 -15.978  40.718  1.00  0.00           H  
ATOM   1337  HG2 PRO A 643      25.633 -16.019  39.644  1.00  0.00           H  
ATOM   1338  HA  PRO A 643      26.891 -18.008  42.811  1.00  0.00           H  
ATOM   1339  N   LEU A 644      24.907 -20.410  41.629  1.00 71.24           N  
ANISOU 1339  N   LEU A 644     7887   9817   9364    516     57   1006
ATOM   1340  CA  LEU A 644      24.183 -21.631  42.006  1.00 70.68           C  
ANISOU 1340  CA  LEU A 644     7905   9644   9308    605    134   1029
ATOM   1341  C   LEU A 644      25.071 -22.677  42.703  1.00 73.21           C  
ANISOU 1341  C   LEU A 644     8200  10035   9580    722    121   1127
ATOM   1342  O   LEU A 644      24.532 -23.472  43.471  1.00 72.97           O  
ANISOU 1342  O   LEU A 644     8252   9952   9521    760    138   1163
ATOM   1343  CB  LEU A 644      23.444 -22.230  40.789  1.00  0.00           C  
ATOM   1344  CG  LEU A 644      22.261 -21.370  40.295  1.00  0.00           C  
ATOM   1345  CD1 LEU A 644      21.705 -21.908  38.962  1.00  0.00           C  
ATOM   1346  CD2 LEU A 644      21.153 -21.235  41.361  1.00  0.00           C  
ATOM   1347  HB2 LEU A 644      24.153 -22.379  39.976  1.00  0.00           H  
ATOM   1348  HB3 LEU A 644      23.067 -23.224  41.036  1.00  0.00           H  
ATOM   1349  HG  LEU A 644      22.641 -20.369  40.087  1.00  0.00           H  
ATOM   1350 HD11 LEU A 644      20.665 -22.225  39.039  1.00  0.00           H  
ATOM   1351 HD12 LEU A 644      21.753 -21.139  38.191  1.00  0.00           H  
ATOM   1352 HD13 LEU A 644      22.271 -22.764  38.594  1.00  0.00           H  
ATOM   1353 HD21 LEU A 644      21.344 -20.385  42.017  1.00  0.00           H  
ATOM   1354 HD22 LEU A 644      20.172 -21.072  40.915  1.00  0.00           H  
ATOM   1355 HD23 LEU A 644      21.087 -22.122  41.991  1.00  0.00           H  
ATOM   1356  H   LEU A 644      25.106 -20.291  40.646  1.00  0.00           H  
ATOM   1357  HA  LEU A 644      23.436 -21.343  42.744  1.00  0.00           H  
ATOM   1358  N   THR A 645      26.403 -22.618  42.506  1.00 69.42           N  
ANISOU 1358  N   THR A 645     7602   9683   9091    778     88   1177
ATOM   1359  CA  THR A 645      27.384 -23.341  43.320  1.00 69.78           C  
ANISOU 1359  CA  THR A 645     7591   9825   9099    898     56   1280
ATOM   1360  C   THR A 645      27.381 -22.861  44.785  1.00 73.65           C  
ANISOU 1360  C   THR A 645     8089  10380   9513    845    -49   1314
ATOM   1361  O   THR A 645      27.493 -23.695  45.678  1.00 74.40           O  
ANISOU 1361  O   THR A 645     8236  10470   9565    938    -56   1384
ATOM   1362  CB  THR A 645      28.837 -23.193  42.786  1.00  0.00           C  
ATOM   1363  OG1 THR A 645      28.893 -23.551  41.420  1.00  0.00           O  
ATOM   1364  CG2 THR A 645      29.898 -24.014  43.536  1.00  0.00           C  
ATOM   1365  HB  THR A 645      29.147 -22.154  42.851  1.00  0.00           H  
ATOM   1366  HG1 THR A 645      28.505 -24.427  41.320  1.00  0.00           H  
ATOM   1367 HG21 THR A 645      30.030 -23.676  44.564  1.00  0.00           H  
ATOM   1368 HG22 THR A 645      29.626 -25.066  43.562  1.00  0.00           H  
ATOM   1369 HG23 THR A 645      30.871 -23.933  43.053  1.00  0.00           H  
ATOM   1370  H   THR A 645      26.780 -21.968  41.830  1.00  0.00           H  
ATOM   1371  HA  THR A 645      27.114 -24.399  43.318  1.00  0.00           H  
ATOM   1372  N   GLY A 646      27.196 -21.545  44.994  1.00 69.06           N  
ANISOU 1372  N   GLY A 646     7486   9846   8909    698   -127   1264
ATOM   1373  CA  GLY A 646      27.087 -20.919  46.309  1.00 68.73           C  
ANISOU 1373  CA  GLY A 646     7484   9851   8781    631   -229   1277
ATOM   1374  C   GLY A 646      25.731 -21.202  46.971  1.00 72.47           C  
ANISOU 1374  C   GLY A 646     8121  10195   9219    658   -169   1267
ATOM   1375  O   GLY A 646      25.681 -21.337  48.192  1.00 74.52           O  
ANISOU 1375  O   GLY A 646     8431  10485   9396    707   -215   1330
ATOM   1376  HA3 GLY A 646      27.197 -19.842  46.194  1.00  0.00           H  
ATOM   1377  H   GLY A 646      27.095 -20.932  44.196  1.00  0.00           H  
ATOM   1378  HA2 GLY A 646      27.901 -21.257  46.948  1.00  0.00           H  
ATOM   1379  N   CYS A 647      24.648 -21.325  46.180  1.00 65.43           N  
ANISOU 1379  N   CYS A 647     7307   9165   8388    628    -66   1197
ATOM   1380  CA  CYS A 647      23.301 -21.661  46.654  1.00 64.80           C  
ANISOU 1380  CA  CYS A 647     7364   8958   8298    640     17   1187
ATOM   1381  C   CYS A 647      23.222 -23.125  47.121  1.00 70.16           C  
ANISOU 1381  C   CYS A 647     8101   9590   8965    773     77   1271
ATOM   1382  O   CYS A 647      22.671 -23.379  48.190  1.00 70.50           O  
ANISOU 1382  O   CYS A 647     8245   9608   8934    805     85   1319
ATOM   1383  CB  CYS A 647      22.214 -21.393  45.595  1.00 64.17           C  
ANISOU 1383  CB  CYS A 647     7312   8761   8310    575    103   1101
ATOM   1384  SG  CYS A 647      22.125 -19.624  45.201  1.00 67.02           S  
ANISOU 1384  SG  CYS A 647     7642   9142   8680    436     45   1008
ATOM   1385  H   CYS A 647      24.750 -21.183  45.185  1.00  0.00           H  
ATOM   1386  HA  CYS A 647      23.084 -21.031  47.519  1.00  0.00           H  
ATOM   1387  HB3 CYS A 647      21.236 -21.700  45.967  1.00  0.00           H  
ATOM   1388  HB2 CYS A 647      22.399 -21.961  44.683  1.00  0.00           H  
ATOM   1389  HG  CYS A 647      23.320 -19.552  44.605  1.00  0.00           H  
ATOM   1390  N   LEU A 648      23.816 -24.048  46.344  1.00 67.46           N  
ANISOU 1390  N   LEU A 648     7718   9225   8690    854    127   1289
ATOM   1391  CA  LEU A 648      23.949 -25.462  46.700  1.00 68.55           C  
ANISOU 1391  CA  LEU A 648     7936   9283   8827    986    198   1361
ATOM   1392  C   LEU A 648      24.974 -25.702  47.825  1.00 74.40           C  
ANISOU 1392  C   LEU A 648     8629  10141   9499   1111    122   1470
ATOM   1393  O   LEU A 648      24.806 -26.670  48.562  1.00 76.60           O  
ANISOU 1393  O   LEU A 648     9001  10354   9751   1226    165   1546
ATOM   1394  CB  LEU A 648      24.317 -26.291  45.451  1.00  0.00           C  
ATOM   1395  CG  LEU A 648      23.203 -26.410  44.385  1.00  0.00           C  
ATOM   1396  CD1 LEU A 648      23.757 -27.026  43.080  1.00  0.00           C  
ATOM   1397  CD2 LEU A 648      21.959 -27.164  44.910  1.00  0.00           C  
ATOM   1398  HB2 LEU A 648      25.215 -25.862  45.001  1.00  0.00           H  
ATOM   1399  HB3 LEU A 648      24.589 -27.298  45.765  1.00  0.00           H  
ATOM   1400  HG  LEU A 648      22.875 -25.402  44.133  1.00  0.00           H  
ATOM   1401 HD11 LEU A 648      23.592 -26.353  42.238  1.00  0.00           H  
ATOM   1402 HD12 LEU A 648      24.832 -27.206  43.133  1.00  0.00           H  
ATOM   1403 HD13 LEU A 648      23.294 -27.980  42.828  1.00  0.00           H  
ATOM   1404 HD21 LEU A 648      21.138 -26.469  45.091  1.00  0.00           H  
ATOM   1405 HD22 LEU A 648      21.589 -27.912  44.209  1.00  0.00           H  
ATOM   1406 HD23 LEU A 648      22.158 -27.682  45.849  1.00  0.00           H  
ATOM   1407  H   LEU A 648      24.235 -23.770  45.466  1.00  0.00           H  
ATOM   1408  HA  LEU A 648      22.984 -25.806  47.077  1.00  0.00           H  
ATOM   1409  N   SER A 649      25.985 -24.823  47.967  1.00 68.61           N  
ANISOU 1409  N   SER A 649     7758   9577   8734   1084      1   1485
ATOM   1410  CA  SER A 649      26.944 -24.852  49.077  1.00 69.34           C  
ANISOU 1410  CA  SER A 649     7785   9798   8762   1192    -93   1594
ATOM   1411  C   SER A 649      26.324 -24.398  50.409  1.00 73.00           C  
ANISOU 1411  C   SER A 649     8352  10276   9108   1156   -168   1626
ATOM   1412  O   SER A 649      26.703 -24.939  51.445  1.00 74.51           O  
ANISOU 1412  O   SER A 649     8607  10470   9235   1273   -188   1721
ATOM   1413  CB  SER A 649      28.195 -24.017  48.763  1.00 73.35           C  
ANISOU 1413  CB  SER A 649     8091  10490   9289   1167   -194   1607
ATOM   1414  OG  SER A 649      29.046 -24.701  47.867  1.00 82.10           O  
ANISOU 1414  OG  SER A 649     9112  11592  10490   1223   -111   1589
ATOM   1415  H   SER A 649      26.091 -24.069  47.302  1.00  0.00           H  
ATOM   1416  HA  SER A 649      27.278 -25.880  49.209  1.00  0.00           H  
ATOM   1417  HB3 SER A 649      28.767 -23.858  49.676  1.00  0.00           H  
ATOM   1418  HB2 SER A 649      27.939 -23.034  48.373  1.00  0.00           H  
ATOM   1419  HG  SER A 649      28.667 -24.629  46.985  1.00  0.00           H  
ATOM   1420  N   THR A 650      25.367 -23.452  50.361  1.00 67.73           N  
ANISOU 1420  N   THR A 650     7720   9608   8407   1002   -204   1546
ATOM   1421  CA  THR A 650      24.579 -23.006  51.516  1.00 68.19           C  
ANISOU 1421  CA  THR A 650     7899   9672   8339    959   -264   1560
ATOM   1422  C   THR A 650      23.665 -24.131  52.047  1.00 76.38           C  
ANISOU 1422  C   THR A 650     9120  10552   9350   1011   -135   1579
ATOM   1423  O   THR A 650      23.589 -24.315  53.262  1.00 77.66           O  
ANISOU 1423  O   THR A 650     9396  10719   9393   1059   -168   1646
ATOM   1424  CB  THR A 650      23.695 -21.772  51.176  1.00  0.00           C  
ATOM   1425  OG1 THR A 650      24.516 -20.702  50.749  1.00  0.00           O  
ATOM   1426  CG2 THR A 650      22.816 -21.244  52.326  1.00  0.00           C  
ATOM   1427  HB  THR A 650      23.041 -22.013  50.339  1.00  0.00           H  
ATOM   1428  HG1 THR A 650      24.948 -20.951  49.925  1.00  0.00           H  
ATOM   1429 HG21 THR A 650      23.412 -21.038  53.216  1.00  0.00           H  
ATOM   1430 HG22 THR A 650      22.315 -20.318  52.042  1.00  0.00           H  
ATOM   1431 HG23 THR A 650      22.035 -21.953  52.603  1.00  0.00           H  
ATOM   1432  H   THR A 650      25.118 -23.045  49.470  1.00  0.00           H  
ATOM   1433  HA  THR A 650      25.274 -22.730  52.312  1.00  0.00           H  
ATOM   1434  N   LEU A 651      23.053 -24.894  51.122  1.00 73.35           N  
ANISOU 1434  N   LEU A 651     8764  10031   9074   1002      9   1529
ATOM   1435  CA  LEU A 651      22.268 -26.095  51.410  1.00 73.20           C  
ANISOU 1435  CA  LEU A 651     8902   9856   9053   1032    145   1550
ATOM   1436  C   LEU A 651      23.142 -27.239  51.959  1.00 78.04           C  
ANISOU 1436  C   LEU A 651     9575  10425   9653   1188    176   1661
ATOM   1437  O   LEU A 651      22.730 -27.872  52.926  1.00 78.73           O  
ANISOU 1437  O   LEU A 651     9811  10445   9659   1230    222   1725
ATOM   1438  CB  LEU A 651      21.501 -26.544  50.143  1.00 72.01           C  
ANISOU 1438  CB  LEU A 651     8753   9580   9028    952    268   1460
ATOM   1439  CG  LEU A 651      20.426 -25.549  49.641  1.00 76.57           C  
ANISOU 1439  CG  LEU A 651     9383  10114   9596    833    317   1388
ATOM   1440  CD1 LEU A 651      19.920 -25.941  48.234  1.00 76.96           C  
ANISOU 1440  CD1 LEU A 651     9364  10100   9776    747    375   1292
ATOM   1441  CD2 LEU A 651      19.274 -25.347  50.648  1.00 78.36           C  
ANISOU 1441  CD2 LEU A 651     9767  10243   9764    851    423   1438
ATOM   1442  H   LEU A 651      23.169 -24.669  50.144  1.00  0.00           H  
ATOM   1443  HA  LEU A 651      21.545 -25.842  52.187  1.00  0.00           H  
ATOM   1444  HB3 LEU A 651      21.025 -27.510  50.319  1.00  0.00           H  
ATOM   1445  HB2 LEU A 651      22.226 -26.719  49.347  1.00  0.00           H  
ATOM   1446  HG  LEU A 651      20.904 -24.578  49.530  1.00  0.00           H  
ATOM   1447 HD11 LEU A 651      20.473 -26.785  47.821  1.00  0.00           H  
ATOM   1448 HD12 LEU A 651      18.868 -26.224  48.226  1.00  0.00           H  
ATOM   1449 HD13 LEU A 651      20.039 -25.111  47.537  1.00  0.00           H  
ATOM   1450 HD21 LEU A 651      18.290 -25.391  50.184  1.00  0.00           H  
ATOM   1451 HD22 LEU A 651      19.286 -26.094  51.439  1.00  0.00           H  
ATOM   1452 HD23 LEU A 651      19.352 -24.371  51.127  1.00  0.00           H  
ATOM   1453  N   PHE A 652      24.334 -27.457  51.372  1.00 74.65           N  
ANISOU 1453  N   PHE A 652     9041  10028   9293   1284    161   1687
ATOM   1454  CA  PHE A 652      25.338 -28.428  51.825  1.00 75.31           C  
ANISOU 1454  CA  PHE A 652     9183  10062   9368   1459    193   1795
ATOM   1455  C   PHE A 652      25.851 -28.192  53.255  1.00 78.20           C  
ANISOU 1455  C   PHE A 652     9570  10542   9600   1545     71   1905
ATOM   1456  O   PHE A 652      25.864 -29.136  54.042  1.00 79.68           O  
ANISOU 1456  O   PHE A 652     9887  10653   9735   1664    106   2002
ATOM   1457  CB  PHE A 652      26.471 -28.570  50.775  1.00  0.00           C  
ATOM   1458  CG  PHE A 652      27.838 -29.014  51.273  1.00  0.00           C  
ATOM   1459  CD1 PHE A 652      28.854 -28.059  51.498  1.00  0.00           C  
ATOM   1460  CD2 PHE A 652      28.055 -30.352  51.665  1.00  0.00           C  
ATOM   1461  CE1 PHE A 652      30.062 -28.449  52.059  1.00  0.00           C  
ATOM   1462  CE2 PHE A 652      29.271 -30.722  52.224  1.00  0.00           C  
ATOM   1463  CZ  PHE A 652      30.269 -29.775  52.418  1.00  0.00           C  
ATOM   1464  HB2 PHE A 652      26.162 -29.281  50.012  1.00  0.00           H  
ATOM   1465  HB3 PHE A 652      26.604 -27.627  50.255  1.00  0.00           H  
ATOM   1466  HD1 PHE A 652      28.694 -27.022  51.240  1.00  0.00           H  
ATOM   1467  HD2 PHE A 652      27.274 -31.088  51.540  1.00  0.00           H  
ATOM   1468  HE1 PHE A 652      30.840 -27.718  52.223  1.00  0.00           H  
ATOM   1469  HE2 PHE A 652      29.437 -31.748  52.516  1.00  0.00           H  
ATOM   1470  HZ  PHE A 652      31.211 -30.071  52.858  1.00  0.00           H  
ATOM   1471  H   PHE A 652      24.585 -26.914  50.557  1.00  0.00           H  
ATOM   1472  HA  PHE A 652      24.832 -29.395  51.856  1.00  0.00           H  
ATOM   1473  N   LEU A 653      26.260 -26.948  53.557  1.00 73.18           N  
ANISOU 1473  N   LEU A 653     8827  10074   8903   1475    -75   1889
ATOM   1474  CA  LEU A 653      26.792 -26.539  54.860  1.00 74.62           C  
ANISOU 1474  CA  LEU A 653     9027  10378   8946   1528   -222   1982
ATOM   1475  C   LEU A 653      25.761 -26.661  55.992  1.00 77.80           C  
ANISOU 1475  C   LEU A 653     9650  10688   9224   1476   -179   1987
ATOM   1476  O   LEU A 653      26.135 -27.069  57.089  1.00 78.74           O  
ANISOU 1476  O   LEU A 653     9891  10790   9236   1584   -202   2095
ATOM   1477  CB  LEU A 653      27.335 -25.097  54.764  1.00  0.00           C  
ATOM   1478  CG  LEU A 653      28.707 -24.997  54.060  1.00  0.00           C  
ATOM   1479  CD1 LEU A 653      29.007 -23.553  53.626  1.00  0.00           C  
ATOM   1480  CD2 LEU A 653      29.851 -25.585  54.911  1.00  0.00           C  
ATOM   1481  HB2 LEU A 653      26.595 -24.484  54.246  1.00  0.00           H  
ATOM   1482  HB3 LEU A 653      27.430 -24.655  55.758  1.00  0.00           H  
ATOM   1483  HG  LEU A 653      28.648 -25.582  53.143  1.00  0.00           H  
ATOM   1484 HD11 LEU A 653      29.497 -22.994  54.420  1.00  0.00           H  
ATOM   1485 HD12 LEU A 653      29.656 -23.531  52.752  1.00  0.00           H  
ATOM   1486 HD13 LEU A 653      28.099 -23.018  53.358  1.00  0.00           H  
ATOM   1487 HD21 LEU A 653      30.664 -24.874  55.049  1.00  0.00           H  
ATOM   1488 HD22 LEU A 653      29.515 -25.883  55.905  1.00  0.00           H  
ATOM   1489 HD23 LEU A 653      30.275 -26.468  54.432  1.00  0.00           H  
ATOM   1490  H   LEU A 653      26.238 -26.231  52.844  1.00  0.00           H  
ATOM   1491  HA  LEU A 653      27.614 -27.215  55.107  1.00  0.00           H  
ATOM   1492  N   GLN A 654      24.490 -26.346  55.693  1.00 72.10           N  
ANISOU 1492  N   GLN A 654     8979   9900   8515   1323   -105   1877
ATOM   1493  CA  GLN A 654      23.372 -26.472  56.624  1.00 71.51           C  
ANISOU 1493  CA  GLN A 654     9097   9736   8338   1264    -29   1865
ATOM   1494  C   GLN A 654      22.866 -27.916  56.782  1.00 74.66           C  
ANISOU 1494  C   GLN A 654     9656   9972   8737   1350    125   1941
ATOM   1495  O   GLN A 654      22.477 -28.277  57.890  1.00 75.95           O  
ANISOU 1495  O   GLN A 654     9983  10113   8760   1399    126   2022
ATOM   1496  CB  GLN A 654      22.252 -25.499  56.207  1.00  0.00           C  
ATOM   1497  CG  GLN A 654      22.617 -24.014  56.435  1.00  0.00           C  
ATOM   1498  CD  GLN A 654      22.581 -23.623  57.913  1.00  0.00           C  
ATOM   1499  OE1 GLN A 654      21.506 -23.527  58.503  1.00  0.00           O  
ATOM   1500  NE2 GLN A 654      23.750 -23.401  58.519  1.00  0.00           N  
ATOM   1501  HB2 GLN A 654      22.022 -25.652  55.151  1.00  0.00           H  
ATOM   1502  HB3 GLN A 654      21.332 -25.735  56.744  1.00  0.00           H  
ATOM   1503  HG2 GLN A 654      23.593 -23.786  56.006  1.00  0.00           H  
ATOM   1504  HG3 GLN A 654      21.909 -23.375  55.908  1.00  0.00           H  
ATOM   1505 HE22 GLN A 654      23.783 -23.176  59.504  1.00  0.00           H  
ATOM   1506 HE21 GLN A 654      24.619 -23.505  58.015  1.00  0.00           H  
ATOM   1507  H   GLN A 654      24.265 -26.014  54.765  1.00  0.00           H  
ATOM   1508  HA  GLN A 654      23.725 -26.168  57.610  1.00  0.00           H  
ATOM   1509  N   ALA A 655      22.916 -28.727  55.709  1.00 69.41           N  
ANISOU 1509  N   ALA A 655     8958   9189   8223   1361    250   1916
ATOM   1510  CA  ALA A 655      22.587 -30.157  55.739  1.00 69.83           C  
ANISOU 1510  CA  ALA A 655     9160   9065   8306   1417    404   1977
ATOM   1511  C   ALA A 655      23.626 -30.986  56.509  1.00 74.42           C  
ANISOU 1511  C   ALA A 655     9806   9642   8829   1601    358   2115
ATOM   1512  O   ALA A 655      23.246 -31.879  57.266  1.00 75.84           O  
ANISOU 1512  O   ALA A 655    10170   9699   8945   1654    447   2201
ATOM   1513  CB  ALA A 655      22.441 -30.698  54.308  1.00  0.00           C  
ATOM   1514  HB1 ALA A 655      22.192 -31.760  54.309  1.00  0.00           H  
ATOM   1515  HB2 ALA A 655      21.648 -30.184  53.769  1.00  0.00           H  
ATOM   1516  HB3 ALA A 655      23.361 -30.574  53.735  1.00  0.00           H  
ATOM   1517  H   ALA A 655      23.224 -28.361  54.818  1.00  0.00           H  
ATOM   1518  HA  ALA A 655      21.627 -30.262  56.244  1.00  0.00           H  
ATOM   1519  N   ALA A 656      24.914 -30.644  56.329  1.00 69.79           N  
ANISOU 1519  N   ALA A 656     9069   9188   8258   1703    223   2146
ATOM   1520  CA  ALA A 656      26.039 -31.195  57.080  1.00 71.58           C  
ANISOU 1520  CA  ALA A 656     9338   9430   8431   1900    166   2285
ATOM   1521  C   ALA A 656      25.987 -30.817  58.567  1.00 77.78           C  
ANISOU 1521  C   ALA A 656    10263  10263   9026   1933     83   2379
ATOM   1522  O   ALA A 656      26.291 -31.668  59.399  1.00 77.68           O  
ANISOU 1522  O   ALA A 656    10421  10151   8945   2051    129   2494
ATOM   1523  CB  ALA A 656      27.357 -30.728  56.444  1.00  0.00           C  
ATOM   1524  HB1 ALA A 656      27.439 -29.640  56.444  1.00  0.00           H  
ATOM   1525  HB2 ALA A 656      28.218 -31.126  56.981  1.00  0.00           H  
ATOM   1526  HB3 ALA A 656      27.434 -31.065  55.410  1.00  0.00           H  
ATOM   1527  H   ALA A 656      25.144 -29.919  55.661  1.00  0.00           H  
ATOM   1528  HA  ALA A 656      25.991 -32.283  57.006  1.00  0.00           H  
ATOM   1529  N   GLU A 657      25.556 -29.579  58.872  1.00 76.06           N  
ANISOU 1529  N   GLU A 657     9996  10185   8717   1821    -35   2327
ATOM   1530  CA  GLU A 657      25.361 -29.075  60.232  1.00 77.88           C  
ANISOU 1530  CA  GLU A 657    10367  10477   8747   1820   -130   2388
ATOM   1531  C   GLU A 657      24.222 -29.789  60.983  1.00 84.05           C  
ANISOU 1531  C   GLU A 657    11402  11079   9452   1795     46   2417
ATOM   1532  O   GLU A 657      24.405 -30.085  62.159  1.00 85.43           O  
ANISOU 1532  O   GLU A 657    11745  11216   9499   1909     35   2544
ATOM   1533  CB  GLU A 657      25.193 -27.542  60.192  1.00  0.00           C  
ATOM   1534  CG  GLU A 657      25.020 -26.859  61.564  1.00  0.00           C  
ATOM   1535  CD  GLU A 657      24.883 -25.342  61.428  1.00  0.00           C  
ATOM   1536  OE1 GLU A 657      23.842 -24.825  61.891  1.00  0.00           O  
ATOM   1537  OE2 GLU A 657      25.806 -24.723  60.855  1.00  0.00           O1-
ATOM   1538  HB2 GLU A 657      26.069 -27.115  59.702  1.00  0.00           H  
ATOM   1539  HB3 GLU A 657      24.342 -27.288  59.561  1.00  0.00           H  
ATOM   1540  HG2 GLU A 657      24.142 -27.244  62.083  1.00  0.00           H  
ATOM   1541  HG3 GLU A 657      25.879 -27.073  62.200  1.00  0.00           H  
ATOM   1542  H   GLU A 657      25.338 -28.933  58.126  1.00  0.00           H  
ATOM   1543  HA  GLU A 657      26.282 -29.281  60.782  1.00  0.00           H  
ATOM   1544  N   ILE A 658      23.105 -30.102  60.298  1.00 79.92           N  
ANISOU 1544  N   ILE A 658    10900  10447   9021   1654    214   2310
ATOM   1545  CA  ILE A 658      21.994 -30.900  60.841  1.00 80.71           C  
ANISOU 1545  CA  ILE A 658    11201  10380   9087   1605    411   2328
ATOM   1546  C   ILE A 658      22.424 -32.334  61.219  1.00 87.64           C  
ANISOU 1546  C   ILE A 658    12209  11107   9983   1734    505   2454
ATOM   1547  O   ILE A 658      22.018 -32.830  62.270  1.00 89.72           O  
ANISOU 1547  O   ILE A 658    12686  11287  10116   1772    576   2552
ATOM   1548  CB  ILE A 658      20.793 -30.977  59.842  1.00 82.30           C  
ANISOU 1548  CB  ILE A 658    11335  10501   9435   1443    565   2194
ATOM   1549  CG1 ILE A 658      20.095 -29.610  59.681  1.00 81.71           C  
ANISOU 1549  CG1 ILE A 658    11147  10554   9345   1326    481   2071
ATOM   1550  CG2 ILE A 658      19.722 -32.043  60.173  1.00 84.17           C  
ANISOU 1550  CG2 ILE A 658    11755  10577   9648   1387    778   2225
ATOM   1551  CD1 ILE A 658      19.302 -29.473  58.370  1.00 83.54           C  
ANISOU 1551  CD1 ILE A 658    11255  10732   9756   1189    592   1935
ATOM   1552  H   ILE A 658      23.017 -29.810  59.334  1.00  0.00           H  
ATOM   1553  HA  ILE A 658      21.652 -30.408  61.754  1.00  0.00           H  
ATOM   1554  HB  ILE A 658      21.211 -31.233  58.869  1.00  0.00           H  
ATOM   1555 HG13 ILE A 658      20.826 -28.805  59.728  1.00  0.00           H  
ATOM   1556 HG12 ILE A 658      19.432 -29.440  60.530  1.00  0.00           H  
ATOM   1557 HG21 ILE A 658      20.097 -33.059  60.045  1.00  0.00           H  
ATOM   1558 HG22 ILE A 658      19.371 -31.938  61.200  1.00  0.00           H  
ATOM   1559 HG23 ILE A 658      18.851 -31.953  59.526  1.00  0.00           H  
ATOM   1560 HD11 ILE A 658      19.391 -30.351  57.731  1.00  0.00           H  
ATOM   1561 HD12 ILE A 658      18.242 -29.326  58.574  1.00  0.00           H  
ATOM   1562 HD13 ILE A 658      19.652 -28.618  57.791  1.00  0.00           H  
ATOM   1563  N   PHE A 659      23.244 -32.955  60.355  1.00 83.84           N  
ANISOU 1563  N   PHE A 659    11617  10582   9656   1803    510   2451
ATOM   1564  CA  PHE A 659      23.755 -34.315  60.512  1.00 85.34           C  
ANISOU 1564  CA  PHE A 659    11932  10613   9879   1934    595   2558
ATOM   1565  C   PHE A 659      24.840 -34.430  61.608  1.00 92.98           C  
ANISOU 1565  C   PHE A 659    12992  11639  10696   2126    468   2713
ATOM   1566  O   PHE A 659      24.861 -35.432  62.322  1.00 94.65           O  
ANISOU 1566  O   PHE A 659    13410  11703  10849   2212    555   2829
ATOM   1567  CB  PHE A 659      24.228 -34.800  59.123  1.00  0.00           C  
ATOM   1568  CG  PHE A 659      24.723 -36.234  59.001  1.00  0.00           C  
ATOM   1569  CD1 PHE A 659      23.999 -37.302  59.574  1.00  0.00           C  
ATOM   1570  CD2 PHE A 659      25.812 -36.529  58.153  1.00  0.00           C  
ATOM   1571  CE1 PHE A 659      24.401 -38.613  59.355  1.00  0.00           C  
ATOM   1572  CE2 PHE A 659      26.198 -37.846  57.945  1.00  0.00           C  
ATOM   1573  CZ  PHE A 659      25.498 -38.884  58.548  1.00  0.00           C  
ATOM   1574  HB2 PHE A 659      23.411 -34.693  58.408  1.00  0.00           H  
ATOM   1575  HB3 PHE A 659      25.015 -34.130  58.771  1.00  0.00           H  
ATOM   1576  HD1 PHE A 659      23.127 -37.113  60.182  1.00  0.00           H  
ATOM   1577  HD2 PHE A 659      26.350 -35.732  57.659  1.00  0.00           H  
ATOM   1578  HE1 PHE A 659      23.851 -39.427  59.804  1.00  0.00           H  
ATOM   1579  HE2 PHE A 659      27.038 -38.066  57.303  1.00  0.00           H  
ATOM   1580  HZ  PHE A 659      25.801 -39.906  58.377  1.00  0.00           H  
ATOM   1581  H   PHE A 659      23.527 -32.471  59.514  1.00  0.00           H  
ATOM   1582  HA  PHE A 659      22.914 -34.937  60.823  1.00  0.00           H  
ATOM   1583  N   VAL A 660      25.684 -33.391  61.745  1.00 90.74           N  
ANISOU 1583  N   VAL A 660    12561  11570  10347   2184    258   2722
ATOM   1584  CA  VAL A 660      26.713 -33.252  62.783  1.00 93.07           C  
ANISOU 1584  CA  VAL A 660    12908  11959  10496   2363     98   2869
ATOM   1585  C   VAL A 660      26.119 -32.939  64.173  1.00 99.75           C  
ANISOU 1585  C   VAL A 660    13989  12788  11124   2335     95   2939
ATOM   1586  O   VAL A 660      26.576 -33.518  65.159  1.00100.85           O  
ANISOU 1586  O   VAL A 660    14294  12882  11140   2484     64   3088
ATOM   1587  CB  VAL A 660      27.758 -32.162  62.379  1.00  0.00           C  
ATOM   1588  CG1 VAL A 660      28.581 -31.527  63.521  1.00  0.00           C  
ATOM   1589  CG2 VAL A 660      28.724 -32.710  61.313  1.00  0.00           C  
ATOM   1590  HB  VAL A 660      27.210 -31.340  61.916  1.00  0.00           H  
ATOM   1591 HG11 VAL A 660      27.956 -30.942  64.194  1.00  0.00           H  
ATOM   1592 HG12 VAL A 660      29.087 -32.287  64.112  1.00  0.00           H  
ATOM   1593 HG13 VAL A 660      29.342 -30.850  63.131  1.00  0.00           H  
ATOM   1594 HG21 VAL A 660      28.191 -33.136  60.463  1.00  0.00           H  
ATOM   1595 HG22 VAL A 660      29.374 -31.923  60.930  1.00  0.00           H  
ATOM   1596 HG23 VAL A 660      29.360 -33.494  61.726  1.00  0.00           H  
ATOM   1597  H   VAL A 660      25.612 -32.616  61.098  1.00  0.00           H  
ATOM   1598  HA  VAL A 660      27.231 -34.209  62.864  1.00  0.00           H  
ATOM   1599  N   GLU A 661      25.103 -32.060  64.221  1.00 96.40           N  
ANISOU 1599  N   GLU A 661    13586  12394  10646   2150    134   2831
ATOM   1600  CA  GLU A 661      24.399 -31.636  65.435  1.00 97.76           C  
ANISOU 1600  CA  GLU A 661    13983  12549  10611   2092    167   2862
ATOM   1601  C   GLU A 661      23.147 -32.501  65.688  1.00104.56           C  
ANISOU 1601  C   GLU A 661    15091  13189  11450   2126    384   2959
ATOM   1602  O   GLU A 661      22.093 -31.969  66.037  1.00106.16           O  
ANISOU 1602  O   GLU A 661    15519  13364  11454   2193    376   3076
ATOM   1603  CB  GLU A 661      24.062 -30.125  65.332  1.00  0.00           C  
ATOM   1604  CG  GLU A 661      25.274 -29.179  65.177  1.00  0.00           C  
ATOM   1605  CD  GLU A 661      26.106 -29.069  66.454  1.00  0.00           C  
ATOM   1606  OE1 GLU A 661      26.884 -30.005  66.735  1.00  0.00           O  
ATOM   1607  OE2 GLU A 661      25.927 -28.057  67.165  1.00  0.00           O1-
ATOM   1608  HB2 GLU A 661      23.375 -29.962  64.502  1.00  0.00           H  
ATOM   1609  HB3 GLU A 661      23.505 -29.816  66.218  1.00  0.00           H  
ATOM   1610  HG2 GLU A 661      25.920 -29.495  64.358  1.00  0.00           H  
ATOM   1611  HG3 GLU A 661      24.920 -28.184  64.909  1.00  0.00           H  
ATOM   1612  H   GLU A 661      24.790 -31.622  63.364  1.00  0.00           H  
ATOM   1613  HA  GLU A 661      25.041 -31.786  66.303  1.00  0.00           H  
ATOM   1614  N   SER A 662      23.290 -33.827  65.520  1.00100.99           N  
ANISOU 1614  N   SER A 662    14600  12576  11195   2081    564   2917
ATOM   1615  CA  SER A 662      22.263 -34.821  65.824  1.00102.10           C  
ANISOU 1615  CA  SER A 662    14951  12489  11352   2087    775   3001
ATOM   1616  C   SER A 662      22.097 -34.985  67.347  1.00109.47           C  
ANISOU 1616  C   SER A 662    16044  13359  12192   2300    714   3181
ATOM   1617  O   SER A 662      23.096 -35.084  68.061  1.00109.21           O  
ANISOU 1617  O   SER A 662    15934  13290  12272   2430    669   3216
ATOM   1618  CB  SER A 662      22.645 -36.150  65.140  1.00  0.00           C  
ATOM   1619  OG  SER A 662      21.683 -37.163  65.372  1.00  0.00           O  
ATOM   1620  HB2 SER A 662      22.733 -36.002  64.063  1.00  0.00           H  
ATOM   1621  HB3 SER A 662      23.617 -36.502  65.491  1.00  0.00           H  
ATOM   1622  HG  SER A 662      22.049 -38.002  65.080  1.00  0.00           H  
ATOM   1623  H   SER A 662      24.189 -34.188  65.234  1.00  0.00           H  
ATOM   1624  HA  SER A 662      21.318 -34.478  65.396  1.00  0.00           H  
ATOM   1625  N   GLU A 663      20.833 -35.018  67.798  1.00108.20           N  
ANISOU 1625  N   GLU A 663    16112  13192  11806   2345    706   3297
ATOM   1626  CA  GLU A 663      20.452 -35.159  69.206  1.00126.94           C  
ANISOU 1626  CA  GLU A 663    18687  15512  14033   2542    641   3485
ATOM   1627  C   GLU A 663      19.434 -36.302  69.390  1.00139.08           C  
ANISOU 1627  C   GLU A 663    20526  16958  15360   2501    764   3579
ATOM   1628  O   GLU A 663      18.611 -36.239  70.303  1.00101.87           O  
ANISOU 1628  O   GLU A 663    15840  12334  10531   2377    776   3510
ATOM   1629  CB  GLU A 663      19.952 -33.801  69.761  1.00  0.00           C  
ATOM   1630  CG  GLU A 663      20.954 -32.641  69.582  1.00  0.00           C  
ATOM   1631  CD  GLU A 663      20.497 -31.358  70.275  1.00  0.00           C  
ATOM   1632  OE1 GLU A 663      19.536 -30.742  69.764  1.00  0.00           O  
ATOM   1633  OE2 GLU A 663      21.127 -31.004  71.296  1.00  0.00           O1-
ATOM   1634  HB2 GLU A 663      19.009 -33.536  69.279  1.00  0.00           H  
ATOM   1635  HB3 GLU A 663      19.727 -33.908  70.824  1.00  0.00           H  
ATOM   1636  HG2 GLU A 663      21.937 -32.927  69.956  1.00  0.00           H  
ATOM   1637  HG3 GLU A 663      21.086 -32.414  68.524  1.00  0.00           H  
ATOM   1638  H   GLU A 663      20.071 -34.928  67.141  1.00  0.00           H  
ATOM   1639  HA  GLU A 663      21.321 -35.454  69.796  1.00  0.00           H  
ATOM   1640  N   LEU A 664      19.517 -37.329  68.525  1.00  5.42           N  
ATOM   1641  CA  LEU A 664      18.647 -38.507  68.507  1.00  5.32           C  
ATOM   1642  C   LEU A 664      19.454 -39.747  68.951  1.00  4.74           C  
ATOM   1643  O   LEU A 664      20.478 -40.026  68.324  1.00  6.39           O  
ATOM   1644  CB  LEU A 664      18.161 -38.715  67.050  1.00  0.00           C  
ATOM   1645  CG  LEU A 664      16.965 -37.828  66.642  1.00  0.00           C  
ATOM   1646  CD1 LEU A 664      16.692 -37.925  65.127  1.00  0.00           C  
ATOM   1647  CD2 LEU A 664      15.697 -38.137  67.468  1.00  0.00           C  
ATOM   1648  HB2 LEU A 664      18.997 -38.554  66.366  1.00  0.00           H  
ATOM   1649  HB3 LEU A 664      17.863 -39.755  66.902  1.00  0.00           H  
ATOM   1650  HG  LEU A 664      17.248 -36.794  66.841  1.00  0.00           H  
ATOM   1651 HD11 LEU A 664      17.561 -38.284  64.575  1.00  0.00           H  
ATOM   1652 HD12 LEU A 664      15.868 -38.601  64.896  1.00  0.00           H  
ATOM   1653 HD13 LEU A 664      16.434 -36.948  64.720  1.00  0.00           H  
ATOM   1654 HD21 LEU A 664      15.795 -39.059  68.043  1.00  0.00           H  
ATOM   1655 HD22 LEU A 664      15.496 -37.332  68.175  1.00  0.00           H  
ATOM   1656 HD23 LEU A 664      14.808 -38.242  66.846  1.00  0.00           H  
ATOM   1657  H   LEU A 664      20.236 -37.310  67.816  1.00  0.00           H  
ATOM   1658  HA  LEU A 664      17.789 -38.330  69.147  1.00  0.00           H  
ATOM   1659  N   PRO A 665      18.990 -40.502  69.979  1.00  5.58           N  
ATOM   1660  CA  PRO A 665      17.860 -40.202  70.886  1.00  6.93           C  
ATOM   1661  C   PRO A 665      18.180 -39.130  71.950  1.00  8.66           C  
ATOM   1662  O   PRO A 665      17.252 -38.583  72.545  1.00 10.13           O  
ATOM   1663  CD  PRO A 665      19.614 -41.780  70.330  1.00  0.00           C  
ATOM   1664  CB  PRO A 665      17.572 -41.561  71.540  1.00  0.00           C  
ATOM   1665  CG  PRO A 665      18.932 -42.237  71.616  1.00  0.00           C  
ATOM   1666  HD3 PRO A 665      19.422 -42.492  69.525  1.00  0.00           H  
ATOM   1667  HD2 PRO A 665      20.695 -41.698  70.459  1.00  0.00           H  
ATOM   1668  HB2 PRO A 665      17.089 -41.489  72.516  1.00  0.00           H  
ATOM   1669  HB3 PRO A 665      16.911 -42.141  70.894  1.00  0.00           H  
ATOM   1670  HG3 PRO A 665      18.875 -43.321  71.713  1.00  0.00           H  
ATOM   1671  HG2 PRO A 665      19.481 -41.852  72.476  1.00  0.00           H  
ATOM   1672  HA  PRO A 665      16.968 -39.898  70.338  1.00  0.00           H  
ATOM   1673  N   LEU A 666      19.478 -38.862  72.163  1.00 10.08           N  
ATOM   1674  CA  LEU A 666      20.010 -37.895  73.113  1.00 12.98           C  
ATOM   1675  C   LEU A 666      21.378 -37.425  72.593  1.00 13.49           C  
ATOM   1676  O   LEU A 666      22.101 -38.212  71.979  1.00 15.15           O  
ATOM   1677  CB  LEU A 666      20.106 -38.561  74.510  1.00  0.00           C  
ATOM   1678  CG  LEU A 666      20.413 -37.603  75.685  1.00  0.00           C  
ATOM   1679  CD1 LEU A 666      19.273 -36.584  75.909  1.00  0.00           C  
ATOM   1680  CD2 LEU A 666      20.763 -38.388  76.967  1.00  0.00           C  
ATOM   1681  HB2 LEU A 666      19.175 -39.084  74.733  1.00  0.00           H  
ATOM   1682  HB3 LEU A 666      20.872 -39.337  74.466  1.00  0.00           H  
ATOM   1683  HG  LEU A 666      21.309 -37.036  75.431  1.00  0.00           H  
ATOM   1684 HD11 LEU A 666      19.590 -35.584  75.613  1.00  0.00           H  
ATOM   1685 HD12 LEU A 666      18.385 -36.826  75.324  1.00  0.00           H  
ATOM   1686 HD13 LEU A 666      18.957 -36.520  76.950  1.00  0.00           H  
ATOM   1687 HD21 LEU A 666      20.044 -38.233  77.771  1.00  0.00           H  
ATOM   1688 HD22 LEU A 666      20.806 -39.463  76.792  1.00  0.00           H  
ATOM   1689 HD23 LEU A 666      21.740 -38.088  77.346  1.00  0.00           H  
ATOM   1690  H   LEU A 666      20.177 -39.352  71.623  1.00  0.00           H  
ATOM   1691  HA  LEU A 666      19.338 -37.035  73.144  1.00  0.00           H  
ATOM   1692  N   SER A 667      21.708 -36.151  72.857  0.60 13.23           N  
ATOM   1693  CA  SER A 667      22.980 -35.529  72.487  0.60 11.63           C  
ATOM   1694  C   SER A 667      24.171 -36.110  73.272  0.60 12.19           C  
ATOM   1695  O   SER A 667      24.057 -36.329  74.479  0.60 11.47           O  
ATOM   1696  CB  SER A 667      22.864 -34.010  72.727  1.00  0.00           C  
ATOM   1697  OG  SER A 667      24.035 -33.323  72.329  1.00  0.00           O  
ATOM   1698  HB2 SER A 667      22.017 -33.601  72.177  1.00  0.00           H  
ATOM   1699  HB3 SER A 667      22.680 -33.797  73.781  1.00  0.00           H  
ATOM   1700  HG  SER A 667      24.758 -33.582  72.909  1.00  0.00           H  
ATOM   1701  H   SER A 667      21.063 -35.567  73.369  1.00  0.00           H  
ATOM   1702  HA  SER A 667      23.141 -35.701  71.420  1.00  0.00           H  
ATOM   1703  N   TRP A 668      25.310 -36.265  72.578  1.00 13.32           N  
ATOM   1704  CA  TRP A 668      26.620 -36.481  73.193  1.00 13.44           C  
ATOM   1705  C   TRP A 668      27.190 -35.156  73.728  1.00 12.47           C  
ATOM   1706  O   TRP A 668      26.917 -34.098  73.155  1.00 15.16           O  
ATOM   1707  CB  TRP A 668      27.592 -37.087  72.160  1.00  0.00           C  
ATOM   1708  CG  TRP A 668      27.194 -38.408  71.571  1.00  0.00           C  
ATOM   1709  CD1 TRP A 668      26.836 -38.619  70.284  1.00  0.00           C  
ATOM   1710  CD2 TRP A 668      27.076 -39.703  72.237  1.00  0.00           C  
ATOM   1711  NE1 TRP A 668      26.527 -39.952  70.102  1.00  0.00           N  
ATOM   1712  CE2 TRP A 668      26.654 -40.670  71.273  1.00  0.00           C  
ATOM   1713  CE3 TRP A 668      27.279 -40.164  73.559  1.00  0.00           C  
ATOM   1714  CZ2 TRP A 668      26.451 -42.022  71.602  1.00  0.00           C  
ATOM   1715  CZ3 TRP A 668      27.074 -41.517  73.902  1.00  0.00           C  
ATOM   1716  CH2 TRP A 668      26.662 -42.445  72.927  1.00  0.00           C  
ATOM   1717  HB2 TRP A 668      27.743 -36.382  71.340  1.00  0.00           H  
ATOM   1718  HB3 TRP A 668      28.573 -37.224  72.616  1.00  0.00           H  
ATOM   1719  HD1 TRP A 668      26.808 -37.852  69.524  1.00  0.00           H  
ATOM   1720  HE1 TRP A 668      26.235 -40.325  69.210  1.00  0.00           H  
ATOM   1721  HE3 TRP A 668      27.597 -39.467  74.320  1.00  0.00           H  
ATOM   1722  HZ2 TRP A 668      26.132 -42.727  70.848  1.00  0.00           H  
ATOM   1723  HZ3 TRP A 668      27.237 -41.843  74.919  1.00  0.00           H  
ATOM   1724  HH2 TRP A 668      26.508 -43.480  73.195  1.00  0.00           H  
ATOM   1725  H   TRP A 668      25.318 -36.066  71.588  1.00  0.00           H  
ATOM   1726  HA  TRP A 668      26.513 -37.179  74.026  1.00  0.00           H  
ATOM   1727  N   ALA A 669      28.015 -35.251  74.784  1.00 10.59           N  
ATOM   1728  CA  ALA A 669      28.798 -34.130  75.316  0.70  9.34           C  
ATOM   1729  C   ALA A 669      29.888 -33.656  74.336  1.00  7.85           C  
ATOM   1730  O   ALA A 669      30.133 -32.453  74.247  1.00  8.37           O  
ATOM   1731  CB  ALA A 669      29.414 -34.536  76.663  1.00  0.00           C  
ATOM   1732  HB1 ALA A 669      29.985 -33.715  77.099  1.00  0.00           H  
ATOM   1733  HB2 ALA A 669      28.640 -34.810  77.380  1.00  0.00           H  
ATOM   1734  HB3 ALA A 669      30.087 -35.388  76.557  1.00  0.00           H  
ATOM   1735  H   ALA A 669      28.185 -36.152  75.207  1.00  0.00           H  
ATOM   1736  HA  ALA A 669      28.118 -33.294  75.491  1.00  0.00           H  
ATOM   1737  N   ASP A 670      30.470 -34.609  73.588  1.00  5.85           N  
ATOM   1738  CA  ASP A 670      31.391 -34.369  72.478  0.60  4.69           C  
ATOM   1739  C   ASP A 670      30.579 -34.008  71.224  1.00  3.53           C  
ATOM   1740  O   ASP A 670      30.002 -34.896  70.595  1.00  4.77           O  
ATOM   1741  CB  ASP A 670      32.337 -35.568  72.190  1.00  0.00           C  
ATOM   1742  CG  ASP A 670      33.074 -36.151  73.402  1.00  0.00           C  
ATOM   1743  OD1 ASP A 670      33.560 -37.294  73.257  1.00  0.00           O  
ATOM   1744  OD2 ASP A 670      33.200 -35.441  74.424  1.00  0.00           O1-
ATOM   1745  HB2 ASP A 670      31.755 -36.383  71.756  1.00  0.00           H  
ATOM   1746  HB3 ASP A 670      33.083 -35.268  71.453  1.00  0.00           H  
ATOM   1747  H   ASP A 670      30.217 -35.574  73.740  1.00  0.00           H  
ATOM   1748  HA  ASP A 670      32.025 -33.518  72.736  1.00  0.00           H  
ATOM   1749  N   ARG A 671      30.545 -32.707  70.896  1.00171.76           N  
ANISOU 1749  N   ARG A 671    23605  23149  18506   3581  -2087   4222
ATOM   1750  CA  ARG A 671      29.929 -32.182  69.679  1.00169.10           C  
ANISOU 1750  CA  ARG A 671    23436  22570  18246   3455  -1744   4113
ATOM   1751  C   ARG A 671      31.036 -31.942  68.647  1.00169.26           C  
ANISOU 1751  C   ARG A 671    23267  22642  18402   3199  -1674   3892
ATOM   1752  O   ARG A 671      31.947 -31.149  68.893  1.00166.42           O  
ANISOU 1752  O   ARG A 671    22914  22118  18201   3115  -1407   3792
ATOM   1753  CB  ARG A 671      29.134 -30.897  70.003  1.00  0.00           C  
ATOM   1754  CG  ARG A 671      27.933 -31.158  70.938  1.00  0.00           C  
ATOM   1755  CD  ARG A 671      26.690 -31.737  70.235  1.00  0.00           C  
ATOM   1756  NE  ARG A 671      25.930 -30.710  69.502  1.00  0.00           N  
ATOM   1757  CZ  ARG A 671      24.697 -30.268  69.812  1.00  0.00           C  
ATOM   1758  NH1 ARG A 671      23.984 -30.810  70.807  1.00  0.00           N  
ATOM   1759  NH2 ARG A 671      24.160 -29.266  69.108  1.00  0.00           N1+
ATOM   1760  HA  ARG A 671      29.231 -32.914  69.269  1.00  0.00           H  
ATOM   1761  HB2 ARG A 671      29.803 -30.177  70.476  1.00  0.00           H  
ATOM   1762  HB3 ARG A 671      28.784 -30.423  69.084  1.00  0.00           H  
ATOM   1763  HG2 ARG A 671      28.200 -31.734  71.825  1.00  0.00           H  
ATOM   1764  HG3 ARG A 671      27.642 -30.176  71.313  1.00  0.00           H  
ATOM   1765  HD2 ARG A 671      27.034 -32.385  69.430  1.00  0.00           H  
ATOM   1766  HD3 ARG A 671      26.095 -32.384  70.878  1.00  0.00           H  
ATOM   1767  HE  ARG A 671      26.394 -30.304  68.694  1.00  0.00           H  
ATOM   1768 HH12 ARG A 671      23.025 -30.525  70.986  1.00  0.00           H  
ATOM   1769 HH11 ARG A 671      24.345 -31.601  71.327  1.00  0.00           H  
ATOM   1770 HH22 ARG A 671      23.226 -28.940  69.308  1.00  0.00           H  
ATOM   1771 HH21 ARG A 671      24.705 -28.811  68.379  1.00  0.00           H  
ATOM   1772  H   ARG A 671      31.026 -32.035  71.476  1.00  0.00           H  
ATOM   1773  N   LEU A 672      30.930 -32.655  67.514  1.00165.57           N  
ANISOU 1773  N   LEU A 672    22641  22398  17870   3074  -1920   3819
ATOM   1774  CA  LEU A 672      31.896 -32.667  66.412  1.00162.49           C  
ANISOU 1774  CA  LEU A 672    22081  22073  17584   2833  -1897   3618
ATOM   1775  C   LEU A 672      32.032 -31.315  65.677  1.00162.51           C  
ANISOU 1775  C   LEU A 672    21766  22078  17903   2843  -1786   3550
ATOM   1776  O   LEU A 672      33.051 -31.100  65.023  1.00162.97           O  
ANISOU 1776  O   LEU A 672    21563  22283  18076   2970  -1936   3623
ATOM   1777  CB  LEU A 672      31.522 -33.847  65.480  1.00  0.00           C  
ATOM   1778  CG  LEU A 672      32.480 -34.146  64.304  1.00  0.00           C  
ATOM   1779  CD1 LEU A 672      33.911 -34.465  64.789  1.00  0.00           C  
ATOM   1780  CD2 LEU A 672      31.906 -35.268  63.410  1.00  0.00           C  
ATOM   1781  HB2 LEU A 672      31.439 -34.752  66.085  1.00  0.00           H  
ATOM   1782  HB3 LEU A 672      30.522 -33.675  65.085  1.00  0.00           H  
ATOM   1783  HG  LEU A 672      32.532 -33.262  63.669  1.00  0.00           H  
ATOM   1784 HD11 LEU A 672      34.398 -35.231  64.185  1.00  0.00           H  
ATOM   1785 HD12 LEU A 672      34.542 -33.578  64.743  1.00  0.00           H  
ATOM   1786 HD13 LEU A 672      33.920 -34.813  65.822  1.00  0.00           H  
ATOM   1787 HD21 LEU A 672      32.552 -36.145  63.365  1.00  0.00           H  
ATOM   1788 HD22 LEU A 672      30.933 -35.614  63.761  1.00  0.00           H  
ATOM   1789 HD23 LEU A 672      31.765 -34.916  62.389  1.00  0.00           H  
ATOM   1790  H   LEU A 672      30.144 -33.280  67.408  1.00  0.00           H  
ATOM   1791  HA  LEU A 672      32.871 -32.878  66.856  1.00  0.00           H  
ATOM   1792  N   SER A 673      31.047 -30.412  65.843  1.00154.92           N  
ANISOU 1792  N   SER A 673    20825  20956  17081   2719  -1519   3416
ATOM   1793  CA  SER A 673      31.025 -29.037  65.332  1.00151.97           C  
ANISOU 1793  CA  SER A 673    20184  20570  16988   2730  -1407   3351
ATOM   1794  C   SER A 673      32.152 -28.111  65.839  1.00151.96           C  
ANISOU 1794  C   SER A 673    19867  20779  17092   2600  -1570   3247
ATOM   1795  O   SER A 673      32.400 -27.089  65.199  1.00151.06           O  
ANISOU 1795  O   SER A 673    19771  20741  16883   2410  -1663   3144
ATOM   1796  CB  SER A 673      29.632 -28.437  65.604  1.00  0.00           C  
ATOM   1797  OG  SER A 673      29.397 -28.248  66.987  1.00  0.00           O  
ATOM   1798  HB2 SER A 673      29.535 -27.471  65.107  1.00  0.00           H  
ATOM   1799  HB3 SER A 673      28.852 -29.071  65.186  1.00  0.00           H  
ATOM   1800  HG  SER A 673      28.448 -28.148  67.119  1.00  0.00           H  
ATOM   1801  H   SER A 673      30.255 -30.661  66.418  1.00  0.00           H  
ATOM   1802  HA  SER A 673      31.143 -29.114  64.251  1.00  0.00           H  
ATOM   1803  N   GLY A 674      32.833 -28.482  66.940  1.00145.90           N  
ANISOU 1803  N   GLY A 674    18820  20095  16520   2709  -1594   3278
ATOM   1804  CA  GLY A 674      34.007 -27.772  67.453  1.00143.78           C  
ANISOU 1804  CA  GLY A 674    18221  20031  16378   2611  -1733   3207
ATOM   1805  C   GLY A 674      35.229 -27.948  66.532  1.00141.47           C  
ANISOU 1805  C   GLY A 674    17836  19655  16262   2451  -1541   3039
ATOM   1806  O   GLY A 674      36.069 -27.051  66.470  1.00139.21           O  
ANISOU 1806  O   GLY A 674    17701  19159  16034   2453  -1301   2994
ATOM   1807  HA3 GLY A 674      34.251 -28.161  68.441  1.00  0.00           H  
ATOM   1808  H   GLY A 674      32.552 -29.321  67.431  1.00  0.00           H  
ATOM   1809  HA2 GLY A 674      33.781 -26.711  67.572  1.00  0.00           H  
ATOM   1810  N   CYS A 675      35.301 -29.074  65.799  1.00135.29           N  
ANISOU 1810  N   CYS A 675    16806  19038  15559   2302  -1656   2951
ATOM   1811  CA  CYS A 675      36.309 -29.358  64.776  1.00131.55           C  
ANISOU 1811  CA  CYS A 675    16204  18530  15248   2142  -1525   2798
ATOM   1812  C   CYS A 675      35.750 -29.019  63.384  1.00130.88           C  
ANISOU 1812  C   CYS A 675    16357  18267  15102   1973  -1367   2666
ATOM   1813  O   CYS A 675      36.416 -28.313  62.627  1.00128.56           O  
ANISOU 1813  O   CYS A 675    16024  17877  14946   1884  -1198   2553
ATOM   1814  CB  CYS A 675      36.759 -30.832  64.811  1.00  0.00           C  
ATOM   1815  SG  CYS A 675      37.700 -31.167  66.325  1.00  0.00           S  
ATOM   1816  HB2 CYS A 675      35.905 -31.508  64.768  1.00  0.00           H  
ATOM   1817  HB3 CYS A 675      37.398 -31.063  63.958  1.00  0.00           H  
ATOM   1818  HG  CYS A 675      36.678 -30.989  67.168  1.00  0.00           H  
ATOM   1819  H   CYS A 675      34.566 -29.761  65.893  1.00  0.00           H  
ATOM   1820  HA  CYS A 675      37.190 -28.734  64.936  1.00  0.00           H  
ATOM   1821  N   LEU A 676      34.533 -29.509  63.086  1.00126.04           N  
ANISOU 1821  N   LEU A 676    15984  17627  14278   1930  -1432   2682
ATOM   1822  CA  LEU A 676      33.810 -29.311  61.828  1.00123.50           C  
ANISOU 1822  CA  LEU A 676    15906  17154  13865   1796  -1291   2579
ATOM   1823  C   LEU A 676      32.958 -28.033  61.924  1.00124.39           C  
ANISOU 1823  C   LEU A 676    15984  17353  13928   1579  -1401   2446
ATOM   1824  O   LEU A 676      31.728 -28.088  61.892  1.00122.33           O  
ANISOU 1824  O   LEU A 676    15832  16974  13673   1457  -1254   2327
ATOM   1825  CB  LEU A 676      32.976 -30.577  61.492  1.00  0.00           C  
ATOM   1826  CG  LEU A 676      33.786 -31.745  60.878  1.00  0.00           C  
ATOM   1827  CD1 LEU A 676      34.822 -32.353  61.846  1.00  0.00           C  
ATOM   1828  CD2 LEU A 676      32.846 -32.822  60.293  1.00  0.00           C  
ATOM   1829  HB2 LEU A 676      32.412 -30.913  62.364  1.00  0.00           H  
ATOM   1830  HB3 LEU A 676      32.226 -30.303  60.748  1.00  0.00           H  
ATOM   1831  HG  LEU A 676      34.344 -31.339  60.032  1.00  0.00           H  
ATOM   1832 HD11 LEU A 676      34.914 -33.434  61.747  1.00  0.00           H  
ATOM   1833 HD12 LEU A 676      35.811 -31.933  61.665  1.00  0.00           H  
ATOM   1834 HD13 LEU A 676      34.565 -32.152  62.884  1.00  0.00           H  
ATOM   1835 HD21 LEU A 676      31.796 -32.596  60.477  1.00  0.00           H  
ATOM   1836 HD22 LEU A 676      32.974 -32.899  59.213  1.00  0.00           H  
ATOM   1837 HD23 LEU A 676      33.028 -33.814  60.705  1.00  0.00           H  
ATOM   1838  H   LEU A 676      34.047 -30.066  63.777  1.00  0.00           H  
ATOM   1839  HA  LEU A 676      34.522 -29.154  61.016  1.00  0.00           H  
ATOM   1840  N   ARG A 677      33.658 -26.897  62.059  1.00120.94           N  
ANISOU 1840  N   ARG A 677    15386  17116  13450   1533  -1657   2469
ATOM   1841  CA  ARG A 677      33.116 -25.545  62.145  1.00120.19           C  
ANISOU 1841  CA  ARG A 677    15246  17118  13303   1324  -1809   2359
ATOM   1842  C   ARG A 677      32.493 -25.135  60.800  1.00121.08           C  
ANISOU 1842  C   ARG A 677    15250  17170  13587   1181  -1670   2213
ATOM   1843  O   ARG A 677      33.226 -24.967  59.828  1.00119.56           O  
ANISOU 1843  O   ARG A 677    14928  16921  13580   1247  -1511   2211
ATOM   1844  CB  ARG A 677      34.270 -24.597  62.532  1.00  0.00           C  
ATOM   1845  CG  ARG A 677      34.839 -24.810  63.949  1.00  0.00           C  
ATOM   1846  CD  ARG A 677      36.242 -24.207  64.132  1.00  0.00           C  
ATOM   1847  NE  ARG A 677      36.284 -22.779  63.780  1.00  0.00           N  
ATOM   1848  CZ  ARG A 677      37.395 -22.051  63.571  1.00  0.00           C  
ATOM   1849  NH1 ARG A 677      38.615 -22.602  63.641  1.00  0.00           N  
ATOM   1850  NH2 ARG A 677      37.281 -20.748  63.284  1.00  0.00           N1+
ATOM   1851  HB2 ARG A 677      35.082 -24.746  61.821  1.00  0.00           H  
ATOM   1852  HB3 ARG A 677      33.952 -23.559  62.430  1.00  0.00           H  
ATOM   1853  HG2 ARG A 677      34.148 -24.514  64.739  1.00  0.00           H  
ATOM   1854  HG3 ARG A 677      34.975 -25.884  64.077  1.00  0.00           H  
ATOM   1855  HD2 ARG A 677      36.511 -24.247  65.188  1.00  0.00           H  
ATOM   1856  HD3 ARG A 677      36.984 -24.801  63.597  1.00  0.00           H  
ATOM   1857  HE  ARG A 677      35.390 -22.309  63.759  1.00  0.00           H  
ATOM   1858 HH12 ARG A 677      39.443 -22.049  63.477  1.00  0.00           H  
ATOM   1859 HH11 ARG A 677      38.711 -23.584  63.855  1.00  0.00           H  
ATOM   1860 HH22 ARG A 677      38.105 -20.186  63.126  1.00  0.00           H  
ATOM   1861 HH21 ARG A 677      36.371 -20.313  63.230  1.00  0.00           H  
ATOM   1862  H   ARG A 677      34.667 -26.962  62.091  1.00  0.00           H  
ATOM   1863  HA  ARG A 677      32.354 -25.519  62.926  1.00  0.00           H  
ATOM   1864  N   GLY A 678      31.157 -24.990  60.777  1.00116.08           N  
ANISOU 1864  N   GLY A 678    14672  16549  12883    988  -1746   2093
ATOM   1865  CA  GLY A 678      30.367 -24.625  59.597  1.00112.88           C  
ANISOU 1865  CA  GLY A 678    14182  16093  12616    842  -1648   1957
ATOM   1866  C   GLY A 678      30.723 -23.236  59.025  1.00115.14           C  
ANISOU 1866  C   GLY A 678    14147  16526  13076    806  -1742   1973
ATOM   1867  O   GLY A 678      30.917 -23.147  57.814  1.00112.43           O  
ANISOU 1867  O   GLY A 678    13686  16132  12900    769  -1607   1908
ATOM   1868  HA3 GLY A 678      29.309 -24.635  59.863  1.00  0.00           H  
ATOM   1869  H   GLY A 678      30.637 -25.171  61.624  1.00  0.00           H  
ATOM   1870  HA2 GLY A 678      30.500 -25.387  58.827  1.00  0.00           H  
ATOM   1871  N   PRO A 679      30.860 -22.168  59.850  1.00113.19           N  
ANISOU 1871  N   PRO A 679    13755  16466  12786    817  -1973   2066
ATOM   1872  CA  PRO A 679      31.323 -20.841  59.393  1.00112.83           C  
ANISOU 1872  CA  PRO A 679    13384  16585  12900    795  -2063   2104
ATOM   1873  C   PRO A 679      32.776 -20.767  58.883  1.00108.97           C  
ANISOU 1873  C   PRO A 679    12747  16089  12568   1002  -1916   2193
ATOM   1874  O   PRO A 679      33.072 -19.873  58.094  1.00107.14           O  
ANISOU 1874  O   PRO A 679    12326  15872  12509    987  -1819   2162
ATOM   1875  CD  PRO A 679      30.389 -22.103  61.234  1.00  0.00           C  
ATOM   1876  CB  PRO A 679      31.111 -19.927  60.613  1.00  0.00           C  
ATOM   1877  CG  PRO A 679      30.058 -20.634  61.449  1.00  0.00           C  
ATOM   1878  HD3 PRO A 679      29.519 -22.731  61.429  1.00  0.00           H  
ATOM   1879  HD2 PRO A 679      31.197 -22.413  61.898  1.00  0.00           H  
ATOM   1880  HB2 PRO A 679      32.030 -19.841  61.197  1.00  0.00           H  
ATOM   1881  HB3 PRO A 679      30.805 -18.919  60.333  1.00  0.00           H  
ATOM   1882  HG3 PRO A 679      29.068 -20.421  61.042  1.00  0.00           H  
ATOM   1883  HG2 PRO A 679      30.062 -20.337  62.498  1.00  0.00           H  
ATOM   1884  HA  PRO A 679      30.653 -20.521  58.592  1.00  0.00           H  
ATOM   1885  N   TRP A 680      33.648 -21.692  59.323  1.00101.47           N  
ANISOU 1885  N   TRP A 680    11906  15099  11549   1197  -1889   2301
ATOM   1886  CA  TRP A 680      35.027 -21.809  58.838  1.00 99.21           C  
ANISOU 1886  CA  TRP A 680    11529  14774  11391   1412  -1744   2387
ATOM   1887  C   TRP A 680      35.100 -22.658  57.555  1.00 96.91           C  
ANISOU 1887  C   TRP A 680    11283  14304  11236   1395  -1484   2287
ATOM   1888  O   TRP A 680      35.916 -22.359  56.686  1.00 94.40           O  
ANISOU 1888  O   TRP A 680    10785  14003  11078   1469  -1393   2298
ATOM   1889  CB  TRP A 680      35.912 -22.379  59.960  1.00  0.00           C  
ATOM   1890  CG  TRP A 680      37.384 -22.457  59.678  1.00  0.00           C  
ATOM   1891  CD1 TRP A 680      38.263 -21.441  59.834  1.00  0.00           C  
ATOM   1892  CD2 TRP A 680      38.151 -23.567  59.119  1.00  0.00           C  
ATOM   1893  NE1 TRP A 680      39.520 -21.852  59.441  1.00  0.00           N  
ATOM   1894  CE2 TRP A 680      39.513 -23.155  58.987  1.00  0.00           C  
ATOM   1895  CE3 TRP A 680      37.837 -24.884  58.703  1.00  0.00           C  
ATOM   1896  CZ2 TRP A 680      40.511 -24.005  58.478  1.00  0.00           C  
ATOM   1897  CZ3 TRP A 680      38.829 -25.744  58.189  1.00  0.00           C  
ATOM   1898  CH2 TRP A 680      40.163 -25.308  58.078  1.00  0.00           C  
ATOM   1899  HB2 TRP A 680      35.781 -21.785  60.865  1.00  0.00           H  
ATOM   1900  HB3 TRP A 680      35.574 -23.383  60.201  1.00  0.00           H  
ATOM   1901  HD1 TRP A 680      38.004 -20.462  60.207  1.00  0.00           H  
ATOM   1902  HE1 TRP A 680      40.328 -21.246  59.472  1.00  0.00           H  
ATOM   1903  HE3 TRP A 680      36.818 -25.233  58.780  1.00  0.00           H  
ATOM   1904  HZ2 TRP A 680      41.530 -23.660  58.389  1.00  0.00           H  
ATOM   1905  HZ3 TRP A 680      38.562 -26.744  57.878  1.00  0.00           H  
ATOM   1906  HH2 TRP A 680      40.918 -25.971  57.681  1.00  0.00           H  
ATOM   1907  H   TRP A 680      33.341 -22.400  59.974  1.00  0.00           H  
ATOM   1908  HA  TRP A 680      35.403 -20.812  58.599  1.00  0.00           H  
ATOM   1909  N   ALA A 681      34.217 -23.665  57.435  1.00 91.26           N  
ANISOU 1909  N   ALA A 681    10796  13426  10453   1291  -1373   2184
ATOM   1910  CA  ALA A 681      34.000 -24.452  56.221  1.00 88.61           C  
ANISOU 1910  CA  ALA A 681    10515  12920  10234   1256  -1145   2085
ATOM   1911  C   ALA A 681      33.343 -23.640  55.090  1.00 90.09           C  
ANISOU 1911  C   ALA A 681    10499  13168  10564   1132  -1139   1997
ATOM   1912  O   ALA A 681      33.519 -23.999  53.927  1.00 88.38           O  
ANISOU 1912  O   ALA A 681    10191  12896  10492   1188  -1000   1980
ATOM   1913  CB  ALA A 681      33.166 -25.695  56.565  1.00  0.00           C  
ATOM   1914  HB1 ALA A 681      33.676 -26.317  57.301  1.00  0.00           H  
ATOM   1915  HB2 ALA A 681      32.195 -25.425  56.980  1.00  0.00           H  
ATOM   1916  HB3 ALA A 681      32.990 -26.311  55.683  1.00  0.00           H  
ATOM   1917  H   ALA A 681      33.603 -23.879  58.210  1.00  0.00           H  
ATOM   1918  HA  ALA A 681      34.974 -24.791  55.864  1.00  0.00           H  
ATOM   1919  N   TRP A 682      32.646 -22.542  55.439  1.00 86.08           N  
ANISOU 1919  N   TRP A 682     9933  12767  10005    965  -1295   1946
ATOM   1920  CA  TRP A 682      32.178 -21.522  54.504  1.00 84.63           C  
ANISOU 1920  CA  TRP A 682     9573  12649   9936    826  -1313   1872
ATOM   1921  C   TRP A 682      33.340 -20.736  53.864  1.00 86.07           C  
ANISOU 1921  C   TRP A 682     9481  12975  10245    923  -1336   1959
ATOM   1922  O   TRP A 682      33.261 -20.447  52.674  1.00 83.77           O  
ANISOU 1922  O   TRP A 682     9087  12652  10088    922  -1210   1918
ATOM   1923  CB  TRP A 682      31.149 -20.598  55.187  1.00  0.00           C  
ATOM   1924  CG  TRP A 682      30.692 -19.411  54.389  1.00  0.00           C  
ATOM   1925  CD1 TRP A 682      30.086 -19.461  53.180  1.00  0.00           C  
ATOM   1926  CD2 TRP A 682      30.846 -17.994  54.703  1.00  0.00           C  
ATOM   1927  NE1 TRP A 682      29.871 -18.179  52.721  1.00  0.00           N  
ATOM   1928  CE2 TRP A 682      30.321 -17.231  53.616  1.00  0.00           C  
ATOM   1929  CE3 TRP A 682      31.394 -17.271  55.789  1.00  0.00           C  
ATOM   1930  CZ2 TRP A 682      30.348 -15.826  53.604  1.00  0.00           C  
ATOM   1931  CZ3 TRP A 682      31.419 -15.861  55.790  1.00  0.00           C  
ATOM   1932  CH2 TRP A 682      30.899 -15.139  54.700  1.00  0.00           C  
ATOM   1933  HB2 TRP A 682      30.267 -21.166  55.482  1.00  0.00           H  
ATOM   1934  HB3 TRP A 682      31.567 -20.214  56.114  1.00  0.00           H  
ATOM   1935  HD1 TRP A 682      29.837 -20.372  52.657  1.00  0.00           H  
ATOM   1936  HE1 TRP A 682      29.439 -17.987  51.827  1.00  0.00           H  
ATOM   1937  HE3 TRP A 682      31.806 -17.808  56.630  1.00  0.00           H  
ATOM   1938  HZ2 TRP A 682      29.966 -15.276  52.760  1.00  0.00           H  
ATOM   1939  HZ3 TRP A 682      31.844 -15.333  56.631  1.00  0.00           H  
ATOM   1940  HH2 TRP A 682      30.926 -14.059  54.702  1.00  0.00           H  
ATOM   1941  H   TRP A 682      32.503 -22.345  56.419  1.00  0.00           H  
ATOM   1942  HA  TRP A 682      31.656 -22.031  53.694  1.00  0.00           H  
ATOM   1943  N   LEU A 683      34.408 -20.452  54.631  1.00 83.40           N  
ANISOU 1943  N   LEU A 683     9035  12791   9863   1024  -1487   2083
ATOM   1944  CA  LEU A 683      35.630 -19.814  54.125  1.00 83.38           C  
ANISOU 1944  CA  LEU A 683     8759  12941   9981   1147  -1504   2182
ATOM   1945  C   LEU A 683      36.431 -20.742  53.191  1.00 84.48           C  
ANISOU 1945  C   LEU A 683     8920  12948  10230   1335  -1275   2195
ATOM   1946  O   LEU A 683      37.028 -20.248  52.237  1.00 83.47           O  
ANISOU 1946  O   LEU A 683     8630  12849  10234   1346  -1181   2175
ATOM   1947  CB  LEU A 683      36.517 -19.327  55.294  1.00  0.00           C  
ATOM   1948  CG  LEU A 683      35.833 -18.336  56.263  1.00  0.00           C  
ATOM   1949  CD1 LEU A 683      36.706 -18.089  57.512  1.00  0.00           C  
ATOM   1950  CD2 LEU A 683      35.412 -17.025  55.565  1.00  0.00           C  
ATOM   1951  HB2 LEU A 683      36.870 -20.190  55.856  1.00  0.00           H  
ATOM   1952  HB3 LEU A 683      37.417 -18.857  54.892  1.00  0.00           H  
ATOM   1953  HG  LEU A 683      34.922 -18.808  56.627  1.00  0.00           H  
ATOM   1954 HD11 LEU A 683      36.139 -18.287  58.423  1.00  0.00           H  
ATOM   1955 HD12 LEU A 683      37.582 -18.738  57.535  1.00  0.00           H  
ATOM   1956 HD13 LEU A 683      37.072 -17.065  57.573  1.00  0.00           H  
ATOM   1957 HD21 LEU A 683      34.339 -17.022  55.372  1.00  0.00           H  
ATOM   1958 HD22 LEU A 683      35.630 -16.140  56.163  1.00  0.00           H  
ATOM   1959 HD23 LEU A 683      35.913 -16.894  54.605  1.00  0.00           H  
ATOM   1960  H   LEU A 683      34.416 -20.726  55.603  1.00  0.00           H  
ATOM   1961  HA  LEU A 683      35.331 -18.947  53.536  1.00  0.00           H  
ATOM   1962  N   VAL A 684      36.390 -22.062  53.448  1.00 78.88           N  
ANISOU 1962  N   VAL A 684     8430  12083   9460   1466  -1184   2221
ATOM   1963  CA  VAL A 684      36.956 -23.098  52.578  1.00 76.98           C  
ANISOU 1963  CA  VAL A 684     8251  11690   9308   1630   -978   2230
ATOM   1964  C   VAL A 684      36.147 -23.257  51.269  1.00 78.06           C  
ANISOU 1964  C   VAL A 684     8403  11711   9547   1513   -820   2097
ATOM   1965  O   VAL A 684      36.753 -23.454  50.217  1.00 78.38           O  
ANISOU 1965  O   VAL A 684     8342  11736   9703   1597   -705   2094
ATOM   1966  CB  VAL A 684      37.048 -24.467  53.318  1.00  0.00           C  
ATOM   1967  CG1 VAL A 684      37.446 -25.666  52.430  1.00  0.00           C  
ATOM   1968  CG2 VAL A 684      38.012 -24.384  54.517  1.00  0.00           C  
ATOM   1969  HB  VAL A 684      36.063 -24.697  53.723  1.00  0.00           H  
ATOM   1970 HG11 VAL A 684      37.594 -26.565  53.028  1.00  0.00           H  
ATOM   1971 HG12 VAL A 684      36.679 -25.907  51.694  1.00  0.00           H  
ATOM   1972 HG13 VAL A 684      38.376 -25.469  51.895  1.00  0.00           H  
ATOM   1973 HG21 VAL A 684      38.049 -25.329  55.060  1.00  0.00           H  
ATOM   1974 HG22 VAL A 684      39.025 -24.147  54.194  1.00  0.00           H  
ATOM   1975 HG23 VAL A 684      37.708 -23.620  55.231  1.00  0.00           H  
ATOM   1976  H   VAL A 684      35.895 -22.389  54.266  1.00  0.00           H  
ATOM   1977  HA  VAL A 684      37.967 -22.790  52.305  1.00  0.00           H  
ATOM   1978  N   VAL A 685      34.811 -23.113  51.349  1.00 71.67           N  
ANISOU 1978  N   VAL A 685     7716  10827   8690   1329   -819   1990
ATOM   1979  CA  VAL A 685      33.890 -23.050  50.208  1.00 69.60           C  
ANISOU 1979  CA  VAL A 685     7470  10461   8515   1214   -692   1868
ATOM   1980  C   VAL A 685      34.119 -21.808  49.321  1.00 75.31           C  
ANISOU 1980  C   VAL A 685     7963  11318   9332   1149   -725   1849
ATOM   1981  O   VAL A 685      34.078 -21.940  48.100  1.00 74.39           O  
ANISOU 1981  O   VAL A 685     7807  11142   9316   1171   -595   1805
ATOM   1982  CB  VAL A 685      32.403 -23.136  50.685  1.00  0.00           C  
ATOM   1983  CG1 VAL A 685      31.337 -22.376  49.864  1.00  0.00           C  
ATOM   1984  CG2 VAL A 685      31.983 -24.606  50.858  1.00  0.00           C  
ATOM   1985  HB  VAL A 685      32.361 -22.697  51.679  1.00  0.00           H  
ATOM   1986 HG11 VAL A 685      31.524 -21.302  49.829  1.00  0.00           H  
ATOM   1987 HG12 VAL A 685      31.276 -22.748  48.841  1.00  0.00           H  
ATOM   1988 HG13 VAL A 685      30.356 -22.485  50.322  1.00  0.00           H  
ATOM   1989 HG21 VAL A 685      30.971 -24.693  51.253  1.00  0.00           H  
ATOM   1990 HG22 VAL A 685      32.007 -25.136  49.905  1.00  0.00           H  
ATOM   1991 HG23 VAL A 685      32.647 -25.130  51.545  1.00  0.00           H  
ATOM   1992  H   VAL A 685      34.387 -22.984  52.258  1.00  0.00           H  
ATOM   1993  HA  VAL A 685      34.100 -23.921  49.584  1.00  0.00           H  
ATOM   1994  N   LEU A 686      34.394 -20.646  49.941  1.00 74.40           N  
ANISOU 1994  N   LEU A 686     7700  11389   9180   1070   -900   1891
ATOM   1995  CA  LEU A 686      34.745 -19.400  49.253  1.00 74.67           C  
ANISOU 1995  CA  LEU A 686     7502  11575   9295    984   -946   1890
ATOM   1996  C   LEU A 686      36.080 -19.502  48.499  1.00 79.03           C  
ANISOU 1996  C   LEU A 686     7876  12200   9953   1159   -857   1966
ATOM   1997  O   LEU A 686      36.167 -18.971  47.396  1.00 79.42           O  
ANISOU 1997  O   LEU A 686     7814  12271  10090   1117   -774   1927
ATOM   1998  CB  LEU A 686      34.783 -18.228  50.260  1.00  0.00           C  
ATOM   1999  CG  LEU A 686      33.395 -17.760  50.748  1.00  0.00           C  
ATOM   2000  CD1 LEU A 686      33.524 -16.884  52.013  1.00  0.00           C  
ATOM   2001  CD2 LEU A 686      32.591 -17.074  49.624  1.00  0.00           C  
ATOM   2002  HB2 LEU A 686      35.388 -18.527  51.115  1.00  0.00           H  
ATOM   2003  HB3 LEU A 686      35.301 -17.371  49.825  1.00  0.00           H  
ATOM   2004  HG  LEU A 686      32.819 -18.636  51.037  1.00  0.00           H  
ATOM   2005 HD11 LEU A 686      34.561 -16.628  52.232  1.00  0.00           H  
ATOM   2006 HD12 LEU A 686      32.975 -15.945  51.942  1.00  0.00           H  
ATOM   2007 HD13 LEU A 686      33.139 -17.414  52.884  1.00  0.00           H  
ATOM   2008 HD21 LEU A 686      33.213 -16.835  48.761  1.00  0.00           H  
ATOM   2009 HD22 LEU A 686      31.801 -17.737  49.275  1.00  0.00           H  
ATOM   2010 HD23 LEU A 686      32.114 -16.147  49.943  1.00  0.00           H  
ATOM   2011  H   LEU A 686      34.376 -20.608  50.952  1.00  0.00           H  
ATOM   2012  HA  LEU A 686      33.971 -19.202  48.509  1.00  0.00           H  
ATOM   2013  N   LEU A 687      37.069 -20.206  49.079  1.00 75.80           N  
ANISOU 2013  N   LEU A 687     7454  11818   9530   1366   -863   2073
ATOM   2014  CA  LEU A 687      38.365 -20.494  48.457  1.00 76.23           C  
ANISOU 2014  CA  LEU A 687     7361  11925   9680   1569   -762   2148
ATOM   2015  C   LEU A 687      38.264 -21.514  47.307  1.00 79.51           C  
ANISOU 2015  C   LEU A 687     7912  12139  10157   1621   -546   2063
ATOM   2016  O   LEU A 687      39.004 -21.380  46.333  1.00 79.58           O  
ANISOU 2016  O   LEU A 687     7802  12184  10253   1660   -444   2050
ATOM   2017  CB  LEU A 687      39.360 -20.970  49.537  1.00  0.00           C  
ATOM   2018  CG  LEU A 687      39.856 -19.844  50.472  1.00  0.00           C  
ATOM   2019  CD1 LEU A 687      40.518 -20.420  51.743  1.00  0.00           C  
ATOM   2020  CD2 LEU A 687      40.760 -18.831  49.734  1.00  0.00           C  
ATOM   2021  HB2 LEU A 687      38.882 -21.755  50.123  1.00  0.00           H  
ATOM   2022  HB3 LEU A 687      40.229 -21.441  49.073  1.00  0.00           H  
ATOM   2023  HG  LEU A 687      38.980 -19.290  50.811  1.00  0.00           H  
ATOM   2024 HD11 LEU A 687      40.003 -20.067  52.637  1.00  0.00           H  
ATOM   2025 HD12 LEU A 687      40.484 -21.509  51.767  1.00  0.00           H  
ATOM   2026 HD13 LEU A 687      41.566 -20.137  51.843  1.00  0.00           H  
ATOM   2027 HD21 LEU A 687      40.991 -19.152  48.718  1.00  0.00           H  
ATOM   2028 HD22 LEU A 687      40.266 -17.861  49.661  1.00  0.00           H  
ATOM   2029 HD23 LEU A 687      41.712 -18.665  50.236  1.00  0.00           H  
ATOM   2030  H   LEU A 687      36.923 -20.597  50.000  1.00  0.00           H  
ATOM   2031  HA  LEU A 687      38.738 -19.565  48.024  1.00  0.00           H  
ATOM   2032  N   ALA A 688      37.338 -22.484  47.416  1.00 75.12           N  
ANISOU 2032  N   ALA A 688     7607  11380   9555   1607   -479   2003
ATOM   2033  CA  ALA A 688      37.028 -23.462  46.371  1.00 73.73           C  
ANISOU 2033  CA  ALA A 688     7573  11006   9434   1633   -297   1920
ATOM   2034  C   ALA A 688      36.304 -22.838  45.163  1.00 77.90           C  
ANISOU 2034  C   ALA A 688     8057  11529  10014   1461   -254   1808
ATOM   2035  O   ALA A 688      36.554 -23.252  44.032  1.00 77.98           O  
ANISOU 2035  O   ALA A 688     8065  11473  10089   1513   -124   1768
ATOM   2036  CB  ALA A 688      36.201 -24.606  46.975  1.00  0.00           C  
ATOM   2037  HB1 ALA A 688      35.999 -25.380  46.233  1.00  0.00           H  
ATOM   2038  HB2 ALA A 688      36.731 -25.078  47.803  1.00  0.00           H  
ATOM   2039  HB3 ALA A 688      35.241 -24.255  47.355  1.00  0.00           H  
ATOM   2040  H   ALA A 688      36.785 -22.546  48.261  1.00  0.00           H  
ATOM   2041  HA  ALA A 688      37.969 -23.886  46.018  1.00  0.00           H  
ATOM   2042  N   MET A 689      35.454 -21.831  45.423  1.00 73.90           N  
ANISOU 2042  N   MET A 689     7523  11087   9468   1262   -365   1761
ATOM   2043  CA  MET A 689      34.779 -21.022  44.408  1.00 72.12           C  
ANISOU 2043  CA  MET A 689     7264  10857   9283   1094   -341   1665
ATOM   2044  C   MET A 689      35.702 -19.949  43.798  1.00 76.57           C  
ANISOU 2044  C   MET A 689     7604  11579   9911   1122   -327   1708
ATOM   2045  O   MET A 689      35.485 -19.582  42.647  1.00 74.63           O  
ANISOU 2045  O   MET A 689     7353  11286   9718   1107   -216   1652
ATOM   2046  CB  MET A 689      33.514 -20.386  45.017  1.00  0.00           C  
ATOM   2047  CG  MET A 689      32.393 -21.404  45.292  1.00  0.00           C  
ATOM   2048  SD  MET A 689      31.009 -20.774  46.282  1.00  0.00           S  
ATOM   2049  CE  MET A 689      30.327 -19.537  45.148  1.00  0.00           C  
ATOM   2050  HB2 MET A 689      33.766 -19.854  45.936  1.00  0.00           H  
ATOM   2051  HB3 MET A 689      33.128 -19.631  44.330  1.00  0.00           H  
ATOM   2052  HG2 MET A 689      31.998 -21.778  44.347  1.00  0.00           H  
ATOM   2053  HG3 MET A 689      32.791 -22.273  45.815  1.00  0.00           H  
ATOM   2054  HE1 MET A 689      31.036 -18.725  44.989  1.00  0.00           H  
ATOM   2055  HE2 MET A 689      30.100 -19.997  44.188  1.00  0.00           H  
ATOM   2056  HE3 MET A 689      29.411 -19.111  45.556  1.00  0.00           H  
ATOM   2057  H   MET A 689      35.277 -21.572  46.385  1.00  0.00           H  
ATOM   2058  HA  MET A 689      34.466 -21.676  43.592  1.00  0.00           H  
ATOM   2059  N   LEU A 690      36.717 -19.485  44.550  1.00 75.39           N  
ANISOU 2059  N   LEU A 690     7269  11620   9755   1170   -434   1814
ATOM   2060  CA  LEU A 690      37.710 -18.504  44.102  1.00 76.10           C  
ANISOU 2060  CA  LEU A 690     7108  11895   9911   1201   -425   1878
ATOM   2061  C   LEU A 690      38.642 -19.074  43.021  1.00 80.30           C  
ANISOU 2061  C   LEU A 690     7621  12380  10507   1409   -243   1897
ATOM   2062  O   LEU A 690      38.882 -18.389  42.027  1.00 81.14           O  
ANISOU 2062  O   LEU A 690     7575  12585  10670   1410   -171   1907
ATOM   2063  CB  LEU A 690      38.489 -17.961  45.325  1.00  0.00           C  
ATOM   2064  CG  LEU A 690      39.590 -16.913  45.040  1.00  0.00           C  
ATOM   2065  CD1 LEU A 690      39.029 -15.646  44.359  1.00  0.00           C  
ATOM   2066  CD2 LEU A 690      40.379 -16.591  46.328  1.00  0.00           C  
ATOM   2067  HB2 LEU A 690      37.782 -17.526  46.031  1.00  0.00           H  
ATOM   2068  HB3 LEU A 690      38.949 -18.805  45.838  1.00  0.00           H  
ATOM   2069  HG  LEU A 690      40.313 -17.355  44.353  1.00  0.00           H  
ATOM   2070 HD11 LEU A 690      37.943 -15.586  44.438  1.00  0.00           H  
ATOM   2071 HD12 LEU A 690      39.430 -14.725  44.783  1.00  0.00           H  
ATOM   2072 HD13 LEU A 690      39.278 -15.640  43.298  1.00  0.00           H  
ATOM   2073 HD21 LEU A 690      40.047 -17.196  47.172  1.00  0.00           H  
ATOM   2074 HD22 LEU A 690      41.442 -16.791  46.191  1.00  0.00           H  
ATOM   2075 HD23 LEU A 690      40.282 -15.550  46.635  1.00  0.00           H  
ATOM   2076  H   LEU A 690      36.816 -19.811  45.501  1.00  0.00           H  
ATOM   2077  HA  LEU A 690      37.160 -17.674  43.654  1.00  0.00           H  
ATOM   2078  N   VAL A 691      39.118 -20.318  43.213  1.00 75.38           N  
ANISOU 2078  N   VAL A 691     7172  11597   9871   1575   -160   1897
ATOM   2079  CA  VAL A 691      39.931 -21.032  42.224  1.00 75.63           C  
ANISOU 2079  CA  VAL A 691     7244  11541   9951   1765     17   1895
ATOM   2080  C   VAL A 691      39.115 -21.516  41.006  1.00 79.84           C  
ANISOU 2080  C   VAL A 691     7870  11963  10504   1643    124   1772
ATOM   2081  O   VAL A 691      39.696 -21.645  39.931  1.00 80.59           O  
ANISOU 2081  O   VAL A 691     7879  12104  10637   1703    233   1769
ATOM   2082  CB  VAL A 691      40.698 -22.238  42.833  1.00 79.39           C  
ANISOU 2082  CB  VAL A 691     7915  11845  10403   1945     73   1919
ATOM   2083  CG1 VAL A 691      41.721 -21.778  43.886  1.00 79.11           C  
ANISOU 2083  CG1 VAL A 691     7973  11676  10410   2111    260   1889
ATOM   2084  CG2 VAL A 691      39.808 -23.364  43.390  1.00 81.23           C  
ANISOU 2084  CG2 VAL A 691     8049  12201  10614   2095    -32   2056
ATOM   2085  H   VAL A 691      38.895 -20.819  44.062  1.00  0.00           H  
ATOM   2086  HA  VAL A 691      40.678 -20.331  41.846  1.00  0.00           H  
ATOM   2087  HB  VAL A 691      41.286 -22.685  42.029  1.00  0.00           H  
ATOM   2088 HG11 VAL A 691      41.235 -21.308  44.741  1.00  0.00           H  
ATOM   2089 HG12 VAL A 691      42.306 -22.618  44.260  1.00  0.00           H  
ATOM   2090 HG13 VAL A 691      42.420 -21.055  43.465  1.00  0.00           H  
ATOM   2091 HG21 VAL A 691      40.412 -24.179  43.788  1.00  0.00           H  
ATOM   2092 HG22 VAL A 691      39.185 -22.996  44.201  1.00  0.00           H  
ATOM   2093 HG23 VAL A 691      39.154 -23.793  42.630  1.00  0.00           H  
ATOM   2094  N   GLU A 692      37.794 -21.722  41.171  1.00 75.17           N  
ANISOU 2094  N   GLU A 692     7440  11240   9879   1471     88   1676
ATOM   2095  CA  GLU A 692      36.861 -22.022  40.081  1.00 74.14           C  
ANISOU 2095  CA  GLU A 692     7400  11007   9763   1346    160   1563
ATOM   2096  C   GLU A 692      36.633 -20.790  39.185  1.00 79.30           C  
ANISOU 2096  C   GLU A 692     7885  11816  10430   1212    125   1562
ATOM   2097  O   GLU A 692      36.680 -20.923  37.963  1.00 79.37           O  
ANISOU 2097  O   GLU A 692     7887  11812  10459   1214    229   1523
ATOM   2098  CB  GLU A 692      35.539 -22.556  40.672  1.00  0.00           C  
ATOM   2099  CG  GLU A 692      34.546 -23.108  39.627  1.00  0.00           C  
ATOM   2100  CD  GLU A 692      33.195 -23.491  40.235  1.00  0.00           C  
ATOM   2101  OE1 GLU A 692      32.843 -23.214  41.379  1.00  0.00           O  
ATOM   2102  OE2 GLU A 692      32.406 -24.156  39.345  1.00  0.00           O  
ATOM   2103  HB2 GLU A 692      35.765 -23.353  41.382  1.00  0.00           H  
ATOM   2104  HB3 GLU A 692      35.059 -21.767  41.251  1.00  0.00           H  
ATOM   2105  HG2 GLU A 692      34.358 -22.382  38.836  1.00  0.00           H  
ATOM   2106  HG3 GLU A 692      34.978 -23.988  39.152  1.00  0.00           H  
ATOM   2107  H   GLU A 692      37.386 -21.609  42.088  1.00  0.00           H  
ATOM   2108  HA  GLU A 692      37.302 -22.814  39.471  1.00  0.00           H  
ATOM   2109  HE2 GLU A 692      31.559 -24.390  39.728  1.00  0.00           H  
ATOM   2110  N   VAL A 693      36.437 -19.614  39.809  1.00 76.12           N  
ANISOU 2110  N   VAL A 693     7357  11557  10010   1092    -19   1608
ATOM   2111  CA  VAL A 693      36.333 -18.308  39.150  1.00 75.93           C  
ANISOU 2111  CA  VAL A 693     7165  11684  10001    945    -63   1621
ATOM   2112  C   VAL A 693      37.625 -17.925  38.402  1.00 82.11           C  
ANISOU 2112  C   VAL A 693     7759  12605  10835   1074     44   1694
ATOM   2113  O   VAL A 693      37.533 -17.489  37.256  1.00 81.67           O  
ANISOU 2113  O   VAL A 693     7661  12576  10794   1002    120   1666
ATOM   2114  CB  VAL A 693      35.945 -17.189  40.169  1.00  0.00           C  
ATOM   2115  CG1 VAL A 693      36.270 -15.735  39.754  1.00  0.00           C  
ATOM   2116  CG2 VAL A 693      34.452 -17.278  40.528  1.00  0.00           C  
ATOM   2117  HB  VAL A 693      36.498 -17.377  41.090  1.00  0.00           H  
ATOM   2118 HG11 VAL A 693      37.344 -15.549  39.706  1.00  0.00           H  
ATOM   2119 HG12 VAL A 693      35.840 -15.494  38.782  1.00  0.00           H  
ATOM   2120 HG13 VAL A 693      35.867 -15.024  40.476  1.00  0.00           H  
ATOM   2121 HG21 VAL A 693      34.203 -16.607  41.351  1.00  0.00           H  
ATOM   2122 HG22 VAL A 693      33.828 -17.002  39.678  1.00  0.00           H  
ATOM   2123 HG23 VAL A 693      34.165 -18.284  40.832  1.00  0.00           H  
ATOM   2124  H   VAL A 693      36.388 -19.598  40.820  1.00  0.00           H  
ATOM   2125  HA  VAL A 693      35.538 -18.387  38.406  1.00  0.00           H  
ATOM   2126  N   ALA A 694      38.790 -18.124  39.043  1.00 80.62           N  
ANISOU 2126  N   ALA A 694     7468  12496  10667   1276     60   1789
ATOM   2127  CA  ALA A 694      40.111 -17.845  38.477  1.00 82.18           C  
ANISOU 2127  CA  ALA A 694     7480  12826  10917   1440    179   1866
ATOM   2128  C   ALA A 694      40.473 -18.748  37.285  1.00 85.25           C  
ANISOU 2128  C   ALA A 694     8020  13065  11305   1533    373   1788
ATOM   2129  O   ALA A 694      41.100 -18.264  36.343  1.00 85.40           O  
ANISOU 2129  O   ALA A 694     7945  13160  11342   1514    473   1788
ATOM   2130  CB  ALA A 694      41.169 -17.962  39.583  1.00  0.00           C  
ATOM   2131  HB1 ALA A 694      42.163 -17.716  39.206  1.00  0.00           H  
ATOM   2132  HB2 ALA A 694      40.954 -17.279  40.406  1.00  0.00           H  
ATOM   2133  HB3 ALA A 694      41.210 -18.972  39.990  1.00  0.00           H  
ATOM   2134  H   ALA A 694      38.779 -18.470  39.994  1.00  0.00           H  
ATOM   2135  HA  ALA A 694      40.106 -16.812  38.123  1.00  0.00           H  
ATOM   2136  N   LEU A 695      40.052 -20.023  37.334  1.00 81.09           N  
ANISOU 2136  N   LEU A 695     7735  12324  10753   1616    421   1721
ATOM   2137  CA  LEU A 695      40.255 -21.001  36.264  1.00 80.68           C  
ANISOU 2137  CA  LEU A 695     7867  12099  10690   1696    580   1636
ATOM   2138  C   LEU A 695      39.305 -20.770  35.072  1.00 82.46           C  
ANISOU 2138  C   LEU A 695     8150  12287  10893   1508    606   1543
ATOM   2139  O   LEU A 695      39.747 -20.919  33.934  1.00 83.22           O  
ANISOU 2139  O   LEU A 695     8253  12385  10983   1567    742   1522
ATOM   2140  CB  LEU A 695      40.162 -22.423  36.862  1.00 80.04           C  
ANISOU 2140  CB  LEU A 695     8033  11792  10588   1751    580   1581
ATOM   2141  CG  LEU A 695      40.503 -23.585  35.903  1.00 84.83           C  
ANISOU 2141  CG  LEU A 695     8863  12190  11179   1810    716   1483
ATOM   2142  CD1 LEU A 695      41.904 -23.438  35.271  1.00 87.21           C  
ANISOU 2142  CD1 LEU A 695     9129  12519  11489   2029    875   1517
ATOM   2143  CD2 LEU A 695      40.335 -24.948  36.607  1.00 87.09           C  
ANISOU 2143  CD2 LEU A 695     9360  12273  11456   1841    701   1448
ATOM   2144  H   LEU A 695      39.561 -20.356  38.152  1.00  0.00           H  
ATOM   2145  HA  LEU A 695      41.271 -20.858  35.893  1.00  0.00           H  
ATOM   2146  HB3 LEU A 695      39.160 -22.572  37.267  1.00  0.00           H  
ATOM   2147  HB2 LEU A 695      40.842 -22.485  37.713  1.00  0.00           H  
ATOM   2148  HG  LEU A 695      39.773 -23.566  35.096  1.00  0.00           H  
ATOM   2149 HD11 LEU A 695      41.836 -22.971  34.288  1.00  0.00           H  
ATOM   2150 HD12 LEU A 695      42.564 -22.822  35.882  1.00  0.00           H  
ATOM   2151 HD13 LEU A 695      42.400 -24.399  35.131  1.00  0.00           H  
ATOM   2152 HD21 LEU A 695      41.286 -25.456  36.765  1.00  0.00           H  
ATOM   2153 HD22 LEU A 695      39.865 -24.847  37.586  1.00  0.00           H  
ATOM   2154 HD23 LEU A 695      39.706 -25.613  36.015  1.00  0.00           H  
ATOM   2155  N   CYS A 696      38.054 -20.345  35.340  1.00 75.57           N  
ANISOU 2155  N   CYS A 696     7330  11380  10003   1295    482   1491
ATOM   2156  CA  CYS A 696      37.095 -19.886  34.326  1.00 73.79           C  
ANISOU 2156  CA  CYS A 696     7176  11105   9754   1115    483   1408
ATOM   2157  C   CYS A 696      37.575 -18.607  33.616  1.00 79.62           C  
ANISOU 2157  C   CYS A 696     7717  12033  10502   1035    503   1464
ATOM   2158  O   CYS A 696      37.433 -18.519  32.399  1.00 80.40           O  
ANISOU 2158  O   CYS A 696     7857  12112  10580   1019    608   1426
ATOM   2159  CB  CYS A 696      35.681 -19.646  34.900  1.00  0.00           C  
ATOM   2160  SG  CYS A 696      34.824 -21.216  35.197  1.00  0.00           S  
ATOM   2161  HB2 CYS A 696      35.722 -19.073  35.827  1.00  0.00           H  
ATOM   2162  HB3 CYS A 696      35.067 -19.077  34.201  1.00  0.00           H  
ATOM   2163  HG  CYS A 696      35.581 -21.588  36.235  1.00  0.00           H  
ATOM   2164  H   CYS A 696      37.753 -20.268  36.302  1.00  0.00           H  
ATOM   2165  HA  CYS A 696      37.023 -20.662  33.561  1.00  0.00           H  
ATOM   2166  N   THR A 697      38.159 -17.663  34.377  1.00 76.13           N  
ANISOU 2166  N   THR A 697     7067  11772  10088    981    403   1555
ATOM   2167  CA  THR A 697      38.739 -16.416  33.867  1.00 76.30           C  
ANISOU 2167  CA  THR A 697     6880  11983  10129    880    412   1620
ATOM   2168  C   THR A 697      39.956 -16.663  32.952  1.00 79.56           C  
ANISOU 2168  C   THR A 697     7182  12485  10563   1060    596   1673
ATOM   2169  O   THR A 697      40.093 -15.958  31.955  1.00 78.87           O  
ANISOU 2169  O   THR A 697     7072  12434  10459    991    689   1664
ATOM   2170  CB  THR A 697      39.173 -15.468  35.020  1.00  0.00           C  
ATOM   2171  OG1 THR A 697      38.030 -15.098  35.766  1.00  0.00           O  
ATOM   2172  CG2 THR A 697      39.882 -14.164  34.600  1.00  0.00           C  
ATOM   2173  HB  THR A 697      39.831 -16.007  35.701  1.00  0.00           H  
ATOM   2174  HG1 THR A 697      37.690 -15.881  36.213  1.00  0.00           H  
ATOM   2175 HG21 THR A 697      40.037 -13.510  35.459  1.00  0.00           H  
ATOM   2176 HG22 THR A 697      40.864 -14.353  34.167  1.00  0.00           H  
ATOM   2177 HG23 THR A 697      39.292 -13.614  33.867  1.00  0.00           H  
ATOM   2178  H   THR A 697      38.227 -17.807  35.376  1.00  0.00           H  
ATOM   2179  HA  THR A 697      37.972 -15.913  33.275  1.00  0.00           H  
ATOM   2180  N   TRP A 698      40.779 -17.677  33.274  1.00 76.68           N  
ANISOU 2180  N   TRP A 698     6779  12134  10223   1299    660   1723
ATOM   2181  CA  TRP A 698      41.935 -18.094  32.477  1.00 78.17           C  
ANISOU 2181  CA  TRP A 698     6880  12394  10429   1510    853   1771
ATOM   2182  C   TRP A 698      41.538 -18.652  31.094  1.00 80.11           C  
ANISOU 2182  C   TRP A 698     7345  12480  10614   1523   1005   1667
ATOM   2183  O   TRP A 698      42.223 -18.361  30.113  1.00 79.63           O  
ANISOU 2183  O   TRP A 698     7205  12509  10544   1557   1150   1691
ATOM   2184  CB  TRP A 698      42.764 -19.102  33.298  1.00  0.00           C  
ATOM   2185  CG  TRP A 698      44.105 -19.474  32.740  1.00  0.00           C  
ATOM   2186  CD1 TRP A 698      44.374 -20.563  31.984  1.00  0.00           C  
ATOM   2187  CD2 TRP A 698      45.358 -18.729  32.830  1.00  0.00           C  
ATOM   2188  NE1 TRP A 698      45.707 -20.557  31.625  1.00  0.00           N  
ATOM   2189  CE2 TRP A 698      46.365 -19.450  32.119  1.00  0.00           C  
ATOM   2190  CE3 TRP A 698      45.749 -17.515  33.444  1.00  0.00           C  
ATOM   2191  CZ2 TRP A 698      47.693 -18.995  32.030  1.00  0.00           C  
ATOM   2192  CZ3 TRP A 698      47.077 -17.048  33.360  1.00  0.00           C  
ATOM   2193  CH2 TRP A 698      48.049 -17.786  32.656  1.00  0.00           C  
ATOM   2194  HB2 TRP A 698      42.951 -18.683  34.288  1.00  0.00           H  
ATOM   2195  HB3 TRP A 698      42.193 -20.015  33.469  1.00  0.00           H  
ATOM   2196  HD1 TRP A 698      43.645 -21.313  31.714  1.00  0.00           H  
ATOM   2197  HE1 TRP A 698      46.121 -21.284  31.059  1.00  0.00           H  
ATOM   2198  HE3 TRP A 698      45.017 -16.938  33.989  1.00  0.00           H  
ATOM   2199  HZ2 TRP A 698      48.431 -19.565  31.485  1.00  0.00           H  
ATOM   2200  HZ3 TRP A 698      47.351 -16.119  33.839  1.00  0.00           H  
ATOM   2201  HH2 TRP A 698      49.064 -17.424  32.595  1.00  0.00           H  
ATOM   2202  H   TRP A 698      40.604 -18.210  34.115  1.00  0.00           H  
ATOM   2203  HA  TRP A 698      42.549 -17.206  32.317  1.00  0.00           H  
ATOM   2204  N   TYR A 699      40.418 -19.396  31.037  1.00 74.27           N  
ANISOU 2204  N   TYR A 699     6876  11511   9830   1482    966   1554
ATOM   2205  CA  TYR A 699      39.824 -19.920  29.804  1.00 73.03           C  
ANISOU 2205  CA  TYR A 699     6948  11190   9608   1468   1067   1445
ATOM   2206  C   TYR A 699      39.176 -18.824  28.939  1.00 76.79           C  
ANISOU 2206  C   TYR A 699     7409  11717  10053   1251   1045   1422
ATOM   2207  O   TYR A 699      39.278 -18.889  27.714  1.00 76.38           O  
ANISOU 2207  O   TYR A 699     7429  11645   9947   1270   1175   1390
ATOM   2208  CB  TYR A 699      38.767 -20.993  30.144  1.00  0.00           C  
ATOM   2209  CG  TYR A 699      39.208 -22.198  30.964  1.00  0.00           C  
ATOM   2210  CD1 TYR A 699      40.514 -22.728  30.860  1.00  0.00           C  
ATOM   2211  CD2 TYR A 699      38.269 -22.833  31.806  1.00  0.00           C  
ATOM   2212  CE1 TYR A 699      40.869 -23.883  31.584  1.00  0.00           C  
ATOM   2213  CE2 TYR A 699      38.622 -23.991  32.523  1.00  0.00           C  
ATOM   2214  CZ  TYR A 699      39.922 -24.519  32.408  1.00  0.00           C  
ATOM   2215  OH  TYR A 699      40.260 -25.648  33.096  1.00  0.00           O  
ATOM   2216  HB2 TYR A 699      37.941 -20.520  30.674  1.00  0.00           H  
ATOM   2217  HB3 TYR A 699      38.340 -21.380  29.218  1.00  0.00           H  
ATOM   2218  HD1 TYR A 699      41.249 -22.268  30.219  1.00  0.00           H  
ATOM   2219  HD2 TYR A 699      37.264 -22.448  31.889  1.00  0.00           H  
ATOM   2220  HE1 TYR A 699      41.869 -24.282  31.493  1.00  0.00           H  
ATOM   2221  HE2 TYR A 699      37.892 -24.477  33.153  1.00  0.00           H  
ATOM   2222  HH  TYR A 699      41.168 -25.922  32.950  1.00  0.00           H  
ATOM   2223  H   TYR A 699      39.918 -19.601  31.891  1.00  0.00           H  
ATOM   2224  HA  TYR A 699      40.615 -20.375  29.205  1.00  0.00           H  
ATOM   2225  N   LEU A 700      38.528 -17.843  29.588  1.00 73.87           N  
ANISOU 2225  N   LEU A 700     6958  11405   9706   1048    884   1440
ATOM   2226  CA  LEU A 700      37.859 -16.710  28.943  1.00 74.18           C  
ANISOU 2226  CA  LEU A 700     6981  11487   9718    833    848   1430
ATOM   2227  C   LEU A 700      38.841 -15.661  28.387  1.00 83.57           C  
ANISOU 2227  C   LEU A 700     7953  12882  10919    849    972   1529
ATOM   2228  O   LEU A 700      38.497 -14.990  27.415  1.00 83.38           O  
ANISOU 2228  O   LEU A 700     7963  12868  10848    743   1037   1518
ATOM   2229  CB  LEU A 700      36.868 -16.080  29.945  1.00  0.00           C  
ATOM   2230  CG  LEU A 700      35.581 -16.910  30.178  1.00  0.00           C  
ATOM   2231  CD1 LEU A 700      34.812 -16.420  31.425  1.00  0.00           C  
ATOM   2232  CD2 LEU A 700      34.687 -16.975  28.919  1.00  0.00           C  
ATOM   2233  HB2 LEU A 700      37.386 -15.928  30.893  1.00  0.00           H  
ATOM   2234  HB3 LEU A 700      36.585 -15.084  29.612  1.00  0.00           H  
ATOM   2235  HG  LEU A 700      35.889 -17.934  30.391  1.00  0.00           H  
ATOM   2236 HD11 LEU A 700      35.280 -15.545  31.878  1.00  0.00           H  
ATOM   2237 HD12 LEU A 700      33.779 -16.148  31.210  1.00  0.00           H  
ATOM   2238 HD13 LEU A 700      34.782 -17.197  32.190  1.00  0.00           H  
ATOM   2239 HD21 LEU A 700      35.111 -16.411  28.088  1.00  0.00           H  
ATOM   2240 HD22 LEU A 700      34.573 -18.005  28.580  1.00  0.00           H  
ATOM   2241 HD23 LEU A 700      33.685 -16.578  29.083  1.00  0.00           H  
ATOM   2242  H   LEU A 700      38.471 -17.873  30.597  1.00  0.00           H  
ATOM   2243  HA  LEU A 700      37.305 -17.093  28.085  1.00  0.00           H  
ATOM   2244  N   VAL A 701      40.048 -15.571  28.973  1.00 83.66           N  
ANISOU 2244  N   VAL A 701     7740  13056  10993    988   1010   1630
ATOM   2245  CA  VAL A 701      41.181 -14.804  28.449  1.00 87.11           C  
ANISOU 2245  CA  VAL A 701     7929  13707  11460   1023   1135   1737
ATOM   2246  C   VAL A 701      41.793 -15.469  27.198  1.00 96.00           C  
ANISOU 2246  C   VAL A 701     9148  14793  12536   1221   1370   1714
ATOM   2247  O   VAL A 701      42.157 -14.755  26.264  1.00 97.39           O  
ANISOU 2247  O   VAL A 701     9281  15045  12676   1163   1495   1737
ATOM   2248  CB  VAL A 701      42.271 -14.600  29.550  1.00  0.00           C  
ATOM   2249  CG1 VAL A 701      43.700 -14.275  29.058  1.00  0.00           C  
ATOM   2250  CG2 VAL A 701      41.830 -13.514  30.548  1.00  0.00           C  
ATOM   2251  HB  VAL A 701      42.345 -15.530  30.115  1.00  0.00           H  
ATOM   2252 HG11 VAL A 701      44.151 -15.111  28.523  1.00  0.00           H  
ATOM   2253 HG12 VAL A 701      43.704 -13.406  28.398  1.00  0.00           H  
ATOM   2254 HG13 VAL A 701      44.360 -14.052  29.897  1.00  0.00           H  
ATOM   2255 HG21 VAL A 701      41.811 -12.531  30.076  1.00  0.00           H  
ATOM   2256 HG22 VAL A 701      40.832 -13.703  30.940  1.00  0.00           H  
ATOM   2257 HG23 VAL A 701      42.510 -13.460  31.399  1.00  0.00           H  
ATOM   2258  H   VAL A 701      40.235 -16.126  29.797  1.00  0.00           H  
ATOM   2259  HA  VAL A 701      40.810 -13.822  28.146  1.00  0.00           H  
ATOM   2260  N   ALA A 702      41.873 -16.813  27.197  1.00 93.83           N  
ANISOU 2260  N   ALA A 702     9008  14394  12249   1451   1437   1670
ATOM   2261  CA  ALA A 702      42.402 -17.612  26.090  1.00 95.20           C  
ANISOU 2261  CA  ALA A 702     9288  14519  12365   1651   1663   1642
ATOM   2262  C   ALA A 702      41.506 -17.610  24.837  1.00 94.85           C  
ANISOU 2262  C   ALA A 702     9557  14273  12210   1569   1697   1511
ATOM   2263  O   ALA A 702      42.041 -17.656  23.729  1.00 96.05           O  
ANISOU 2263  O   ALA A 702     9805  14403  12287   1671   1881   1486
ATOM   2264  CB  ALA A 702      42.656 -19.046  26.579  1.00  0.00           C  
ATOM   2265  HB1 ALA A 702      43.092 -19.661  25.790  1.00  0.00           H  
ATOM   2266  HB2 ALA A 702      43.351 -19.055  27.419  1.00  0.00           H  
ATOM   2267  HB3 ALA A 702      41.737 -19.532  26.907  1.00  0.00           H  
ATOM   2268  H   ALA A 702      41.556 -17.330  28.006  1.00  0.00           H  
ATOM   2269  HA  ALA A 702      43.365 -17.184  25.805  1.00  0.00           H  
ATOM   2270  N   PHE A 703      40.178 -17.536  25.028  1.00 86.59           N  
ANISOU 2270  N   PHE A 703     8662  13091  11149   1387   1523   1433
ATOM   2271  CA  PHE A 703      39.191 -17.461  23.954  1.00 84.61           C  
ANISOU 2271  CA  PHE A 703     8687  12658  10802   1290   1516   1316
ATOM   2272  C   PHE A 703      37.876 -16.888  24.519  1.00 88.41           C  
ANISOU 2272  C   PHE A 703     9149  13154  11288   1021   1353   1312
ATOM   2273  O   PHE A 703      37.123 -17.641  25.141  1.00 87.66           O  
ANISOU 2273  O   PHE A 703     9174  12929  11206    926   1199   1246
ATOM   2274  CB  PHE A 703      39.005 -18.851  23.291  1.00  0.00           C  
ATOM   2275  CG  PHE A 703      38.012 -18.880  22.138  1.00  0.00           C  
ATOM   2276  CD1 PHE A 703      38.382 -18.361  20.879  1.00  0.00           C  
ATOM   2277  CD2 PHE A 703      36.671 -19.264  22.351  1.00  0.00           C  
ATOM   2278  CE1 PHE A 703      37.445 -18.282  19.856  1.00  0.00           C  
ATOM   2279  CE2 PHE A 703      35.750 -19.178  21.316  1.00  0.00           C  
ATOM   2280  CZ  PHE A 703      36.137 -18.692  20.074  1.00  0.00           C  
ATOM   2281  HB2 PHE A 703      39.962 -19.195  22.897  1.00  0.00           H  
ATOM   2282  HB3 PHE A 703      38.710 -19.591  24.037  1.00  0.00           H  
ATOM   2283  HD1 PHE A 703      39.391 -18.016  20.708  1.00  0.00           H  
ATOM   2284  HD2 PHE A 703      36.355 -19.614  23.322  1.00  0.00           H  
ATOM   2285  HE1 PHE A 703      37.730 -17.888  18.892  1.00  0.00           H  
ATOM   2286  HE2 PHE A 703      34.725 -19.473  21.481  1.00  0.00           H  
ATOM   2287  HZ  PHE A 703      35.412 -18.617  19.280  1.00  0.00           H  
ATOM   2288  H   PHE A 703      39.812 -17.522  25.970  1.00  0.00           H  
ATOM   2289  HA  PHE A 703      39.573 -16.801  23.175  1.00  0.00           H  
ATOM   2290  N   PRO A 704      37.604 -15.581  24.291  1.00 84.45           N  
ANISOU 2290  N   PRO A 704     8491  12812  10783    897   1391   1390
ATOM   2291  CA  PRO A 704      36.273 -14.991  24.546  1.00 82.30           C  
ANISOU 2291  CA  PRO A 704     8205  12546  10518    644   1236   1394
ATOM   2292  C   PRO A 704      35.147 -15.615  23.680  1.00 83.37           C  
ANISOU 2292  C   PRO A 704     8612  12479  10584    537   1143   1281
ATOM   2293  O   PRO A 704      35.436 -16.128  22.598  1.00 81.65           O  
ANISOU 2293  O   PRO A 704     8579  12168  10276    581   1234   1221
ATOM   2294  CB  PRO A 704      36.472 -13.498  24.209  1.00 85.44           C  
ANISOU 2294  CB  PRO A 704     8445  13118  10902    553   1343   1489
ATOM   2295  CG  PRO A 704      37.966 -13.255  24.329  1.00 91.46           C  
ANISOU 2295  CG  PRO A 704     9177  13944  11629    761   1570   1516
ATOM   2296  CD  PRO A 704      38.561 -14.569  23.848  1.00 87.37           C  
ANISOU 2296  CD  PRO A 704     8680  13366  11151    980   1579   1486
ATOM   2297  HA  PRO A 704      36.083 -15.116  25.612  1.00  0.00           H  
ATOM   2298  HB3 PRO A 704      35.903 -12.838  24.865  1.00  0.00           H  
ATOM   2299  HB2 PRO A 704      36.159 -13.286  23.185  1.00  0.00           H  
ATOM   2300  HG3 PRO A 704      38.224 -13.101  25.378  1.00  0.00           H  
ATOM   2301  HG2 PRO A 704      38.313 -12.388  23.766  1.00  0.00           H  
ATOM   2302  HD2 PRO A 704      38.622 -14.592  22.759  1.00  0.00           H  
ATOM   2303  HD3 PRO A 704      39.562 -14.714  24.258  1.00  0.00           H  
ATOM   2304  N   PRO A 705      33.882 -15.537  24.156  1.00 79.99           N  
ANISOU 2304  N   PRO A 705     8208  11985  10198    402    957   1251
ATOM   2305  CA  PRO A 705      32.711 -16.095  23.457  1.00 78.68           C  
ANISOU 2305  CA  PRO A 705     8272  11638   9986    309    856   1151
ATOM   2306  C   PRO A 705      32.399 -15.367  22.137  1.00 85.04           C  
ANISOU 2306  C   PRO A 705     9165  12434  10712    175    875   1153
ATOM   2307  O   PRO A 705      32.040 -14.188  22.143  1.00 86.34           O  
ANISOU 2307  O   PRO A 705     9208  12711  10885     44    869   1230
ATOM   2308  CB  PRO A 705      31.579 -15.969  24.486  1.00 79.14           C  
ANISOU 2308  CB  PRO A 705     8288  11670  10112    202    678   1146
ATOM   2309  CG  PRO A 705      31.985 -14.805  25.371  1.00 84.36           C  
ANISOU 2309  CG  PRO A 705     8742  12467  10845    274    680   1223
ATOM   2310  CD  PRO A 705      33.497 -14.919  25.421  1.00 81.72           C  
ANISOU 2310  CD  PRO A 705     8250  12295  10504    338    830   1309
ATOM   2311  HA  PRO A 705      32.883 -17.154  23.251  1.00  0.00           H  
ATOM   2312  HB3 PRO A 705      31.524 -16.883  25.079  1.00  0.00           H  
ATOM   2313  HB2 PRO A 705      30.602 -15.814  24.032  1.00  0.00           H  
ATOM   2314  HG3 PRO A 705      31.529 -14.838  26.358  1.00  0.00           H  
ATOM   2315  HG2 PRO A 705      31.708 -13.864  24.895  1.00  0.00           H  
ATOM   2316  HD2 PRO A 705      33.953 -13.941  25.550  1.00  0.00           H  
ATOM   2317  HD3 PRO A 705      33.804 -15.569  26.241  1.00  0.00           H  
ATOM   2318  N   GLU A 706      32.582 -16.107  21.035  1.00 82.24           N  
ANISOU 2318  N   GLU A 706     9031  11940  10274    202    894   1070
ATOM   2319  CA  GLU A 706      32.445 -15.662  19.654  1.00 83.07           C  
ANISOU 2319  CA  GLU A 706     9268  12014  10281    101    913   1064
ATOM   2320  C   GLU A 706      30.972 -15.456  19.264  1.00 83.74           C  
ANISOU 2320  C   GLU A 706     9595  11915  10309     85    816    958
ATOM   2321  O   GLU A 706      30.249 -16.437  19.093  1.00 82.83           O  
ANISOU 2321  O   GLU A 706     9577  11705  10190    200    824    884
ATOM   2322  CB  GLU A 706      33.183 -16.699  18.780  1.00  0.00           C  
ATOM   2323  CG  GLU A 706      33.088 -16.515  17.254  1.00  0.00           C  
ATOM   2324  CD  GLU A 706      33.931 -17.573  16.541  1.00  0.00           C  
ATOM   2325  OE1 GLU A 706      33.399 -18.687  16.328  1.00  0.00           O  
ATOM   2326  OE2 GLU A 706      35.110 -17.273  16.259  1.00  0.00           O1-
ATOM   2327  HB2 GLU A 706      34.237 -16.671  19.060  1.00  0.00           H  
ATOM   2328  HB3 GLU A 706      32.835 -17.701  19.035  1.00  0.00           H  
ATOM   2329  HG2 GLU A 706      32.056 -16.599  16.911  1.00  0.00           H  
ATOM   2330  HG3 GLU A 706      33.437 -15.522  16.969  1.00  0.00           H  
ATOM   2331  H   GLU A 706      32.860 -17.073  21.146  1.00  0.00           H  
ATOM   2332  HA  GLU A 706      32.966 -14.709  19.548  1.00  0.00           H  
ATOM   2333  N   VAL A 707      30.569 -14.181  19.130  1.00 74.05           N  
ATOM   2334  CA  VAL A 707      29.247 -13.760  18.664  1.00 62.87           C  
ATOM   2335  C   VAL A 707      29.060 -14.090  17.169  1.00 59.18           C  
ATOM   2336  O   VAL A 707      29.748 -13.519  16.323  1.00 59.42           O  
ATOM   2337  CB  VAL A 707      29.021 -12.236  18.925  1.00  0.00           C  
ATOM   2338  CG1 VAL A 707      27.937 -11.539  18.070  1.00  0.00           C  
ATOM   2339  CG2 VAL A 707      28.726 -11.988  20.414  1.00  0.00           C  
ATOM   2340  HB  VAL A 707      29.958 -11.720  18.707  1.00  0.00           H  
ATOM   2341 HG11 VAL A 707      26.995 -12.082  18.091  1.00  0.00           H  
ATOM   2342 HG12 VAL A 707      27.741 -10.529  18.431  1.00  0.00           H  
ATOM   2343 HG13 VAL A 707      28.239 -11.439  17.027  1.00  0.00           H  
ATOM   2344 HG21 VAL A 707      28.637 -10.924  20.628  1.00  0.00           H  
ATOM   2345 HG22 VAL A 707      27.787 -12.455  20.708  1.00  0.00           H  
ATOM   2346 HG23 VAL A 707      29.514 -12.386  21.055  1.00  0.00           H  
ATOM   2347  H   VAL A 707      31.228 -13.437  19.307  1.00  0.00           H  
ATOM   2348  HA  VAL A 707      28.502 -14.314  19.239  1.00  0.00           H  
ATOM   2349  N   VAL A 708      28.120 -15.007  16.895  1.00 61.02           N  
ATOM   2350  CA  VAL A 708      27.693 -15.402  15.558  1.00 50.85           C  
ATOM   2351  C   VAL A 708      26.334 -14.725  15.306  1.00 46.91           C  
ATOM   2352  O   VAL A 708      25.323 -15.147  15.871  1.00 43.18           O  
ATOM   2353  CB  VAL A 708      27.540 -16.947  15.439  1.00  0.00           C  
ATOM   2354  CG1 VAL A 708      27.022 -17.399  14.058  1.00  0.00           C  
ATOM   2355  CG2 VAL A 708      28.860 -17.675  15.754  1.00  0.00           C  
ATOM   2356  HB  VAL A 708      26.818 -17.290  16.182  1.00  0.00           H  
ATOM   2357 HG11 VAL A 708      27.044 -18.485  13.971  1.00  0.00           H  
ATOM   2358 HG12 VAL A 708      27.639 -16.995  13.255  1.00  0.00           H  
ATOM   2359 HG13 VAL A 708      25.993 -17.085  13.880  1.00  0.00           H  
ATOM   2360 HG21 VAL A 708      28.745 -18.755  15.665  1.00  0.00           H  
ATOM   2361 HG22 VAL A 708      29.657 -17.367  15.076  1.00  0.00           H  
ATOM   2362 HG23 VAL A 708      29.196 -17.477  16.772  1.00  0.00           H  
ATOM   2363  H   VAL A 708      27.637 -15.461  17.660  1.00  0.00           H  
ATOM   2364  HA  VAL A 708      28.410 -15.067  14.806  1.00  0.00           H  
ATOM   2365  N   THR A 709      26.358 -13.652  14.500  1.00 80.19           N  
ANISOU 2365  N   THR A 709     9779  11122   9566    124    767    742
ATOM   2366  CA  THR A 709      25.201 -12.811  14.190  1.00 81.92           C  
ANISOU 2366  CA  THR A 709    10177  11311   9638    202    887    707
ATOM   2367  C   THR A 709      24.234 -13.513  13.217  1.00 86.71           C  
ANISOU 2367  C   THR A 709    11016  11755  10174    184    755    601
ATOM   2368  O   THR A 709      24.679 -14.034  12.194  1.00 85.07           O  
ANISOU 2368  O   THR A 709    10800  11464  10058    151    603    549
ATOM   2369  CB  THR A 709      25.669 -11.469  13.561  1.00  0.00           C  
ATOM   2370  OG1 THR A 709      26.411 -10.751  14.528  1.00  0.00           O  
ATOM   2371  CG2 THR A 709      24.557 -10.536  13.050  1.00  0.00           C  
ATOM   2372  HB  THR A 709      26.346 -11.677  12.731  1.00  0.00           H  
ATOM   2373  HG1 THR A 709      27.191 -11.261  14.761  1.00  0.00           H  
ATOM   2374 HG21 THR A 709      24.065 -10.940  12.166  1.00  0.00           H  
ATOM   2375 HG22 THR A 709      23.798 -10.372  13.815  1.00  0.00           H  
ATOM   2376 HG23 THR A 709      24.958  -9.562  12.767  1.00  0.00           H  
ATOM   2377  HA  THR A 709      24.672 -12.598  15.121  1.00  0.00           H  
ATOM   2378  H   THR A 709      27.230 -13.381  14.070  1.00  0.00           H  
ATOM   2379  N   ASP A 710      22.933 -13.492  13.563  1.00 85.42           N  
ANISOU 2379  N   ASP A 710    11057  11555   9844    206    816    571
ATOM   2380  CA  ASP A 710      21.812 -14.067  12.802  1.00 85.64           C  
ANISOU 2380  CA  ASP A 710    11320  11439   9780    185    687    473
ATOM   2381  C   ASP A 710      21.963 -15.589  12.593  1.00 92.71           C  
ANISOU 2381  C   ASP A 710    12330  12241  10654    301    731    374
ATOM   2382  O   ASP A 710      21.920 -16.064  11.457  1.00 93.89           O  
ANISOU 2382  O   ASP A 710    12545  12414  10714    415    912    370
ATOM   2383  CB  ASP A 710      21.487 -13.334  11.469  1.00  0.00           C  
ATOM   2384  CG  ASP A 710      21.335 -11.811  11.541  1.00  0.00           C  
ATOM   2385  OD1 ASP A 710      21.176 -11.259  12.653  1.00  0.00           O  
ATOM   2386  OD2 ASP A 710      21.305 -11.204  10.449  1.00  0.00           O1-
ATOM   2387  HB2 ASP A 710      22.282 -13.543  10.751  1.00  0.00           H  
ATOM   2388  HB3 ASP A 710      20.557 -13.733  11.061  1.00  0.00           H  
ATOM   2389  H   ASP A 710      22.668 -13.021  14.416  1.00  0.00           H  
ATOM   2390  HA  ASP A 710      20.940 -13.949  13.447  1.00  0.00           H  
ATOM   2391  N   TRP A 711      22.162 -16.321  13.702  1.00 90.53           N  
ANISOU 2391  N   TRP A 711    12073  11857  10469    274    574    300
ATOM   2392  CA  TRP A 711      22.361 -17.770  13.731  1.00 92.17           C  
ANISOU 2392  CA  TRP A 711    12406  11946  10670    351    581    201
ATOM   2393  C   TRP A 711      21.030 -18.493  13.444  1.00100.52           C  
ANISOU 2393  C   TRP A 711    13717  12878  11597    298    453    106
ATOM   2394  O   TRP A 711      20.210 -18.667  14.346  1.00 99.60           O  
ANISOU 2394  O   TRP A 711    13622  12750  11472    189    287    110
ATOM   2395  CB  TRP A 711      22.990 -18.150  15.088  1.00  0.00           C  
ATOM   2396  CG  TRP A 711      23.576 -19.526  15.197  1.00  0.00           C  
ATOM   2397  CD1 TRP A 711      24.554 -20.015  14.403  1.00  0.00           C  
ATOM   2398  CD2 TRP A 711      23.291 -20.576  16.172  1.00  0.00           C  
ATOM   2399  NE1 TRP A 711      24.908 -21.277  14.826  1.00  0.00           N  
ATOM   2400  CE2 TRP A 711      24.168 -21.675  15.918  1.00  0.00           C  
ATOM   2401  CE3 TRP A 711      22.393 -20.713  17.257  1.00  0.00           C  
ATOM   2402  CZ2 TRP A 711      24.160 -22.843  16.702  1.00  0.00           C  
ATOM   2403  CZ3 TRP A 711      22.390 -21.869  18.062  1.00  0.00           C  
ATOM   2404  CH2 TRP A 711      23.269 -22.935  17.786  1.00  0.00           C  
ATOM   2405  HB2 TRP A 711      23.805 -17.460  15.310  1.00  0.00           H  
ATOM   2406  HB3 TRP A 711      22.270 -18.019  15.896  1.00  0.00           H  
ATOM   2407  HD1 TRP A 711      24.985 -19.484  13.568  1.00  0.00           H  
ATOM   2408  HE1 TRP A 711      25.610 -21.829  14.357  1.00  0.00           H  
ATOM   2409  HE3 TRP A 711      21.709 -19.908  17.484  1.00  0.00           H  
ATOM   2410  HZ2 TRP A 711      24.837 -23.655  16.482  1.00  0.00           H  
ATOM   2411  HZ3 TRP A 711      21.712 -21.936  18.899  1.00  0.00           H  
ATOM   2412  HH2 TRP A 711      23.261 -23.819  18.406  1.00  0.00           H  
ATOM   2413  H   TRP A 711      22.160 -15.865  14.605  1.00  0.00           H  
ATOM   2414  HA  TRP A 711      23.081 -18.011  12.946  1.00  0.00           H  
ATOM   2415  N   HIS A 712      20.839 -18.839  12.162  1.00100.63           N  
ANISOU 2415  N   HIS A 712    13932  12794  11510    378    520     18
ATOM   2416  CA  HIS A 712      19.590 -19.330  11.578  1.00102.17           C  
ANISOU 2416  CA  HIS A 712    14394  12864  11562    329    398    -83
ATOM   2417  C   HIS A 712      19.705 -20.825  11.213  1.00110.19           C  
ANISOU 2417  C   HIS A 712    15503  13726  12637    332    322   -192
ATOM   2418  O   HIS A 712      19.231 -21.237  10.154  1.00111.18           O  
ANISOU 2418  O   HIS A 712    15864  13750  12629    395    388   -277
ATOM   2419  CB  HIS A 712      19.258 -18.408  10.377  1.00  0.00           C  
ATOM   2420  CG  HIS A 712      17.923 -18.595   9.692  1.00  0.00           C  
ATOM   2421  ND1 HIS A 712      16.722 -18.542  10.380  1.00  0.00           N1+
ATOM   2422  CD2 HIS A 712      17.623 -19.021   8.410  1.00  0.00           C  
ATOM   2423  CE1 HIS A 712      15.754 -18.817   9.512  1.00  0.00           C  
ATOM   2424  NE2 HIS A 712      16.243 -19.116   8.312  1.00  0.00           N  
ATOM   2425  HB2 HIS A 712      19.287 -17.369  10.712  1.00  0.00           H  
ATOM   2426  HB3 HIS A 712      20.040 -18.495   9.621  1.00  0.00           H  
ATOM   2427  HD1 HIS A 712      16.602 -18.333  11.368  1.00  0.00           H  
ATOM   2428  HD2 HIS A 712      18.258 -19.252   7.568  1.00  0.00           H  
ATOM   2429  HE1 HIS A 712      14.702 -18.829   9.761  1.00  0.00           H  
ATOM   2430  H   HIS A 712      21.576 -18.642  11.499  1.00  0.00           H  
ATOM   2431  HA  HIS A 712      18.785 -19.245  12.308  1.00  0.00           H  
ATOM   2432  HE2 HIS A 712      15.713 -19.389   7.496  1.00  0.00           H  
ATOM   2433  N   MET A 713      20.330 -21.617  12.103  1.00108.87           N  
ANISOU 2433  N   MET A 713    15170  13531  12663    262    193   -191
ATOM   2434  CA  MET A 713      20.491 -23.069  11.952  1.00110.07           C  
ANISOU 2434  CA  MET A 713    15418  13531  12872    240    117   -288
ATOM   2435  C   MET A 713      19.178 -23.844  12.151  1.00117.55           C  
ANISOU 2435  C   MET A 713    16562  14376  13725    122    -90   -381
ATOM   2436  O   MET A 713      18.991 -24.872  11.501  1.00119.71           O  
ANISOU 2436  O   MET A 713    17064  14516  13904    129    -98   -482
ATOM   2437  CB  MET A 713      21.587 -23.586  12.904  1.00  0.00           C  
ATOM   2438  CG  MET A 713      22.960 -22.922  12.711  1.00  0.00           C  
ATOM   2439  SD  MET A 713      23.678 -22.979  11.043  1.00  0.00           S  
ATOM   2440  CE  MET A 713      23.869 -24.768  10.824  1.00  0.00           C  
ATOM   2441  HB2 MET A 713      21.271 -23.430  13.938  1.00  0.00           H  
ATOM   2442  HB3 MET A 713      21.694 -24.666  12.793  1.00  0.00           H  
ATOM   2443  HG2 MET A 713      22.892 -21.873  12.996  1.00  0.00           H  
ATOM   2444  HG3 MET A 713      23.674 -23.378  13.396  1.00  0.00           H  
ATOM   2445  HE1 MET A 713      24.462 -25.191  11.635  1.00  0.00           H  
ATOM   2446  HE2 MET A 713      22.897 -25.260  10.807  1.00  0.00           H  
ATOM   2447  HE3 MET A 713      24.373 -24.977   9.881  1.00  0.00           H  
ATOM   2448  H   MET A 713      20.701 -21.210  12.949  1.00  0.00           H  
ATOM   2449  HA  MET A 713      20.813 -23.263  10.927  1.00  0.00           H  
ATOM   2450  N   LEU A 714      18.281 -23.306  12.993  1.00113.54           N  
ANISOU 2450  N   LEU A 714    15980  13932  13230     20   -258   -345
ATOM   2451  CA  LEU A 714      16.867 -23.665  13.039  1.00114.06           C  
ANISOU 2451  CA  LEU A 714    16200  13933  13205    -88   -478   -410
ATOM   2452  C   LEU A 714      16.092 -22.569  12.279  1.00119.54           C  
ANISOU 2452  C   LEU A 714    17151  14626  13642    -46   -423   -432
ATOM   2453  O   LEU A 714      16.389 -21.388  12.479  1.00118.72           O  
ANISOU 2453  O   LEU A 714    17015  14626  13469     28   -264   -353
ATOM   2454  CB  LEU A 714      16.398 -23.697  14.510  1.00  0.00           C  
ATOM   2455  CG  LEU A 714      16.821 -24.947  15.309  1.00  0.00           C  
ATOM   2456  CD1 LEU A 714      16.345 -24.826  16.767  1.00  0.00           C  
ATOM   2457  CD2 LEU A 714      16.337 -26.268  14.675  1.00  0.00           C  
ATOM   2458  HB2 LEU A 714      16.760 -22.804  15.019  1.00  0.00           H  
ATOM   2459  HB3 LEU A 714      15.308 -23.638  14.543  1.00  0.00           H  
ATOM   2460  HG  LEU A 714      17.912 -24.967  15.329  1.00  0.00           H  
ATOM   2461 HD11 LEU A 714      17.074 -25.258  17.450  1.00  0.00           H  
ATOM   2462 HD12 LEU A 714      16.194 -23.787  17.063  1.00  0.00           H  
ATOM   2463 HD13 LEU A 714      15.395 -25.337  16.927  1.00  0.00           H  
ATOM   2464 HD21 LEU A 714      15.519 -26.109  13.972  1.00  0.00           H  
ATOM   2465 HD22 LEU A 714      17.148 -26.755  14.133  1.00  0.00           H  
ATOM   2466 HD23 LEU A 714      15.982 -26.978  15.423  1.00  0.00           H  
ATOM   2467  H   LEU A 714      18.525 -22.457  13.484  1.00  0.00           H  
ATOM   2468  HA  LEU A 714      16.729 -24.642  12.580  1.00  0.00           H  
ATOM   2469  N   PRO A 715      15.101 -22.955  11.441  1.00118.00           N  
ANISOU 2469  N   PRO A 715    17216  14317  13301   -101   -555   -538
ATOM   2470  CA  PRO A 715      14.271 -21.983  10.702  1.00119.49           C  
ANISOU 2470  CA  PRO A 715    17697  14486  13218    -64   -514   -574
ATOM   2471  C   PRO A 715      13.295 -21.157  11.572  1.00122.64           C  
ANISOU 2471  C   PRO A 715    18079  14988  13532   -102   -599   -490
ATOM   2472  O   PRO A 715      12.690 -20.219  11.055  1.00123.70           O  
ANISOU 2472  O   PRO A 715    18384  15155  13460    -43   -479   -468
ATOM   2473  CD  PRO A 715      14.676 -24.330  11.165  1.00  0.00           C  
ATOM   2474  CB  PRO A 715      13.533 -22.858   9.676  1.00  0.00           C  
ATOM   2475  CG  PRO A 715      13.380 -24.201  10.371  1.00  0.00           C  
ATOM   2476  HD3 PRO A 715      15.443 -24.821  10.564  1.00  0.00           H  
ATOM   2477  HD2 PRO A 715      14.514 -24.914  12.071  1.00  0.00           H  
ATOM   2478  HB2 PRO A 715      12.576 -22.447   9.351  1.00  0.00           H  
ATOM   2479  HB3 PRO A 715      14.155 -22.973   8.787  1.00  0.00           H  
ATOM   2480  HG3 PRO A 715      13.210 -25.029   9.683  1.00  0.00           H  
ATOM   2481  HG2 PRO A 715      12.534 -24.156  11.059  1.00  0.00           H  
ATOM   2482  HA  PRO A 715      14.916 -21.285  10.170  1.00  0.00           H  
ATOM   2483  N   THR A 716      13.172 -21.512  12.861  1.00116.84           N  
ANISOU 2483  N   THR A 716    17146  14298  12950   -193   -794   -439
ATOM   2484  CA  THR A 716      12.279 -20.908  13.849  1.00116.33           C  
ANISOU 2484  CA  THR A 716    17069  14311  12820   -228   -896   -356
ATOM   2485  C   THR A 716      12.883 -19.680  14.576  1.00117.25           C  
ANISOU 2485  C   THR A 716    16902  14544  13102   -211   -817   -230
ATOM   2486  O   THR A 716      12.194 -19.104  15.418  1.00117.17           O  
ANISOU 2486  O   THR A 716    16916  14604  13000   -203   -778   -144
ATOM   2487  CB  THR A 716      11.899 -21.970  14.921  1.00  0.00           C  
ATOM   2488  OG1 THR A 716      12.981 -22.299  15.780  1.00  0.00           O  
ATOM   2489  CG2 THR A 716      11.327 -23.270  14.331  1.00  0.00           C  
ATOM   2490  HB  THR A 716      11.120 -21.540  15.550  1.00  0.00           H  
ATOM   2491  HG1 THR A 716      13.183 -21.538  16.330  1.00  0.00           H  
ATOM   2492 HG21 THR A 716      10.477 -23.063  13.682  1.00  0.00           H  
ATOM   2493 HG22 THR A 716      12.070 -23.814  13.747  1.00  0.00           H  
ATOM   2494 HG23 THR A 716      10.983 -23.935  15.123  1.00  0.00           H  
ATOM   2495  H   THR A 716      13.712 -22.292  13.205  1.00  0.00           H  
ATOM   2496  HA  THR A 716      11.367 -20.578  13.349  1.00  0.00           H  
ATOM   2497  N   GLU A 717      14.139 -19.307  14.270  1.00110.36           N  
ANISOU 2497  N   GLU A 717    15783  13686  12464   -215   -798   -218
ATOM   2498  CA  GLU A 717      14.878 -18.247  14.964  1.00107.26           C  
ANISOU 2498  CA  GLU A 717    15132  13390  12230   -208   -742   -113
ATOM   2499  C   GLU A 717      15.987 -17.669  14.069  1.00107.97           C  
ANISOU 2499  C   GLU A 717    15139  13552  12332   -121   -477    -60
ATOM   2500  O   GLU A 717      16.440 -18.338  13.143  1.00108.14           O  
ANISOU 2500  O   GLU A 717    15178  13538  12373    -61   -355   -110
ATOM   2501  CB  GLU A 717      15.449 -18.802  16.293  1.00107.48           C  
ANISOU 2501  CB  GLU A 717    14944  13400  12494   -258   -870   -125
ATOM   2502  CG  GLU A 717      16.380 -20.022  16.123  1.00119.81           C  
ANISOU 2502  CG  GLU A 717    16358  15012  14154   -301  -1009    -51
ATOM   2503  CD  GLU A 717      16.961 -20.505  17.448  1.00141.19           C  
ANISOU 2503  CD  GLU A 717    18972  17677  16997   -367  -1234    -88
ATOM   2504  OE1 GLU A 717      16.162 -20.895  18.327  1.00131.30           O  
ANISOU 2504  OE1 GLU A 717    17690  16365  15832   -395  -1264   -160
ATOM   2505  OE2 GLU A 717      18.206 -20.509  17.556  1.00135.43           O1-
ANISOU 2505  OE2 GLU A 717    18189  16972  16295   -389  -1374    -37
ATOM   2506  H   GLU A 717      14.655 -19.813  13.565  1.00  0.00           H  
ATOM   2507  HA  GLU A 717      14.191 -17.429  15.190  1.00  0.00           H  
ATOM   2508  HB3 GLU A 717      14.622 -19.064  16.955  1.00  0.00           H  
ATOM   2509  HB2 GLU A 717      15.990 -18.008  16.811  1.00  0.00           H  
ATOM   2510  HG3 GLU A 717      17.202 -19.793  15.444  1.00  0.00           H  
ATOM   2511  HG2 GLU A 717      15.828 -20.849  15.678  1.00  0.00           H  
ATOM   2512  N   ALA A 718      16.429 -16.445  14.398  1.00101.21           N  
ANISOU 2512  N   ALA A 718    14199  12794  11462   -118   -395     44
ATOM   2513  CA  ALA A 718      17.551 -15.755  13.759  1.00 98.30           C  
ANISOU 2513  CA  ALA A 718    13708  12523  11120    -55   -164    118
ATOM   2514  C   ALA A 718      18.182 -14.790  14.774  1.00 95.18           C  
ANISOU 2514  C   ALA A 718    13043  12178  10943    -84   -197    173
ATOM   2515  O   ALA A 718      18.197 -13.578  14.556  1.00 93.06           O  
ANISOU 2515  O   ALA A 718    12712  11909  10740   -151   -345    205
ATOM   2516  CB  ALA A 718      17.091 -15.070  12.457  1.00  0.00           C  
ATOM   2517  HB1 ALA A 718      16.712 -15.798  11.740  1.00  0.00           H  
ATOM   2518  HB2 ALA A 718      16.297 -14.346  12.644  1.00  0.00           H  
ATOM   2519  HB3 ALA A 718      17.916 -14.543  11.975  1.00  0.00           H  
ATOM   2520  H   ALA A 718      16.007 -15.961  15.177  1.00  0.00           H  
ATOM   2521  HA  ALA A 718      18.323 -16.486  13.506  1.00  0.00           H  
ATOM   2522  N   LEU A 719      18.656 -15.364  15.891  1.00 88.71           N  
ANISOU 2522  N   LEU A 719    12079  11393  10231    -25    -65    182
ATOM   2523  CA  LEU A 719      19.225 -14.656  17.040  1.00 86.10           C  
ANISOU 2523  CA  LEU A 719    11516  11106  10091    -48    -94    227
ATOM   2524  C   LEU A 719      20.755 -14.795  17.057  1.00 85.07           C  
ANISOU 2524  C   LEU A 719    11234  11099   9991    -26     60    325
ATOM   2525  O   LEU A 719      21.301 -15.672  16.390  1.00 85.50           O  
ANISOU 2525  O   LEU A 719    11291  11205   9989     51    233    342
ATOM   2526  CB  LEU A 719      18.626 -15.269  18.331  1.00  0.00           C  
ATOM   2527  CG  LEU A 719      17.095 -15.108  18.476  1.00  0.00           C  
ATOM   2528  CD1 LEU A 719      16.565 -15.872  19.707  1.00  0.00           C  
ATOM   2529  CD2 LEU A 719      16.671 -13.628  18.490  1.00  0.00           C  
ATOM   2530  HB2 LEU A 719      18.877 -16.332  18.365  1.00  0.00           H  
ATOM   2531  HB3 LEU A 719      19.105 -14.825  19.205  1.00  0.00           H  
ATOM   2532  HG  LEU A 719      16.623 -15.570  17.608  1.00  0.00           H  
ATOM   2533 HD11 LEU A 719      17.350 -16.442  20.204  1.00  0.00           H  
ATOM   2534 HD12 LEU A 719      16.133 -15.208  20.456  1.00  0.00           H  
ATOM   2535 HD13 LEU A 719      15.789 -16.582  19.419  1.00  0.00           H  
ATOM   2536 HD21 LEU A 719      17.464 -12.983  18.871  1.00  0.00           H  
ATOM   2537 HD22 LEU A 719      16.439 -13.299  17.479  1.00  0.00           H  
ATOM   2538 HD23 LEU A 719      15.784 -13.451  19.098  1.00  0.00           H  
ATOM   2539  H   LEU A 719      18.621 -16.370  15.976  1.00  0.00           H  
ATOM   2540  HA  LEU A 719      18.986 -13.592  16.992  1.00  0.00           H  
ATOM   2541  N   VAL A 720      21.424 -13.949  17.859  1.00 76.74           N  
ANISOU 2541  N   VAL A 720    10039  10090   9028    -92     -5    388
ATOM   2542  CA  VAL A 720      22.853 -14.068  18.166  1.00 75.21           C  
ANISOU 2542  CA  VAL A 720     9682  10010   8882    -96    111    477
ATOM   2543  C   VAL A 720      23.145 -15.329  19.008  1.00 77.62           C  
ANISOU 2543  C   VAL A 720     9820  10327   9344    -64    111    471
ATOM   2544  O   VAL A 720      22.373 -15.646  19.914  1.00 75.80           O  
ANISOU 2544  O   VAL A 720     9537  10047   9215   -104    -16    449
ATOM   2545  CB  VAL A 720      23.362 -12.813  18.939  1.00  0.00           C  
ATOM   2546  CG1 VAL A 720      24.712 -12.973  19.676  1.00  0.00           C  
ATOM   2547  CG2 VAL A 720      23.432 -11.587  18.012  1.00  0.00           C  
ATOM   2548  HB  VAL A 720      22.619 -12.583  19.702  1.00  0.00           H  
ATOM   2549 HG11 VAL A 720      25.091 -12.013  20.021  1.00  0.00           H  
ATOM   2550 HG12 VAL A 720      24.623 -13.608  20.558  1.00  0.00           H  
ATOM   2551 HG13 VAL A 720      25.468 -13.413  19.027  1.00  0.00           H  
ATOM   2552 HG21 VAL A 720      22.476 -11.397  17.523  1.00  0.00           H  
ATOM   2553 HG22 VAL A 720      23.694 -10.686  18.569  1.00  0.00           H  
ATOM   2554 HG23 VAL A 720      24.183 -11.723  17.235  1.00  0.00           H  
ATOM   2555  H   VAL A 720      20.916 -13.250  18.380  1.00  0.00           H  
ATOM   2556  HA  VAL A 720      23.391 -14.138  17.220  1.00  0.00           H  
ATOM   2557  N   HIS A 721      24.278 -15.986  18.711  1.00 74.77           N  
ANISOU 2557  N   HIS A 721     9383  10029   8998     19    257    490
ATOM   2558  CA  HIS A 721      24.810 -17.106  19.482  1.00 73.91           C  
ANISOU 2558  CA  HIS A 721     9131   9933   9020     65    269    492
ATOM   2559  C   HIS A 721      26.255 -16.801  19.897  1.00 77.53           C  
ANISOU 2559  C   HIS A 721     9434  10527   9498    113    408    577
ATOM   2560  O   HIS A 721      27.119 -16.672  19.033  1.00 77.34           O  
ANISOU 2560  O   HIS A 721     9409  10585   9391    114    510    628
ATOM   2561  CB  HIS A 721      24.704 -18.399  18.647  1.00  0.00           C  
ATOM   2562  CG  HIS A 721      25.397 -19.611  19.228  1.00  0.00           C  
ATOM   2563  ND1 HIS A 721      25.184 -20.060  20.521  1.00  0.00           N  
ATOM   2564  CD2 HIS A 721      26.345 -20.457  18.696  1.00  0.00           C  
ATOM   2565  CE1 HIS A 721      25.985 -21.111  20.711  1.00  0.00           C  
ATOM   2566  NE2 HIS A 721      26.718 -21.412  19.645  1.00  0.00           N  
ATOM   2567  HB2 HIS A 721      23.651 -18.643  18.516  1.00  0.00           H  
ATOM   2568  HB3 HIS A 721      25.103 -18.233  17.646  1.00  0.00           H  
ATOM   2569  HD1 HIS A 721      24.545 -19.667  21.197  1.00  0.00           H  
ATOM   2570  HD2 HIS A 721      26.792 -20.444  17.713  1.00  0.00           H  
ATOM   2571  HE1 HIS A 721      26.033 -21.662  21.639  1.00  0.00           H  
ATOM   2572  H   HIS A 721      24.850 -15.666  17.940  1.00  0.00           H  
ATOM   2573  HA  HIS A 721      24.228 -17.254  20.394  1.00  0.00           H  
ATOM   2574  N   CYS A 722      26.483 -16.742  21.217  1.00 74.22           N  
ANISOU 2574  N   CYS A 722     8879  10135   9186    154    412    595
ATOM   2575  CA  CYS A 722      27.799 -16.664  21.849  1.00 74.77           C  
ANISOU 2575  CA  CYS A 722     8786  10339   9286    211    524    676
ATOM   2576  C   CYS A 722      28.390 -18.077  21.984  1.00 78.82           C  
ANISOU 2576  C   CYS A 722     9343  10848   9757    367    674    660
ATOM   2577  O   CYS A 722      28.086 -18.783  22.947  1.00 77.33           O  
ANISOU 2577  O   CYS A 722     9281  10535   9564    427    662    583
ATOM   2578  CB  CYS A 722      27.642 -15.967  23.213  1.00 74.32           C  
ANISOU 2578  CB  CYS A 722     8582  10312   9345    193    453    706
ATOM   2579  SG  CYS A 722      27.600 -14.160  23.108  1.00 77.40           S  
ANISOU 2579  SG  CYS A 722     8913  10724   9770     25    313    738
ATOM   2580  H   CYS A 722      25.704 -16.851  21.851  1.00  0.00           H  
ATOM   2581  HA  CYS A 722      28.470 -16.062  21.233  1.00  0.00           H  
ATOM   2582  HB3 CYS A 722      28.462 -16.230  23.878  1.00  0.00           H  
ATOM   2583  HB2 CYS A 722      26.735 -16.309  23.714  1.00  0.00           H  
ATOM   2584  N   ARG A 723      29.210 -18.460  20.995  1.00 77.45           N  
ANISOU 2584  N   ARG A 723     9068  10807   9554    430    816    734
ATOM   2585  CA  ARG A 723      29.870 -19.758  20.910  1.00 79.49           C  
ANISOU 2585  CA  ARG A 723     9363  11074   9764    598    983    729
ATOM   2586  C   ARG A 723      31.166 -19.763  21.738  1.00 85.25           C  
ANISOU 2586  C   ARG A 723    10011  11796  10584    733   1015    739
ATOM   2587  O   ARG A 723      32.109 -19.058  21.379  1.00 86.55           O  
ANISOU 2587  O   ARG A 723    10177  11986  10723    893   1165    753
ATOM   2588  CB  ARG A 723      30.139 -20.061  19.422  1.00  0.00           C  
ATOM   2589  CG  ARG A 723      30.814 -21.421  19.160  1.00  0.00           C  
ATOM   2590  CD  ARG A 723      30.993 -21.714  17.667  1.00  0.00           C  
ATOM   2591  NE  ARG A 723      29.710 -21.994  17.004  1.00  0.00           N  
ATOM   2592  CZ  ARG A 723      29.412 -21.754  15.716  1.00  0.00           C  
ATOM   2593  NH1 ARG A 723      30.280 -21.149  14.892  1.00  0.00           N  
ATOM   2594  NH2 ARG A 723      28.216 -22.127  15.245  1.00  0.00           N1+
ATOM   2595  HB2 ARG A 723      29.196 -20.015  18.877  1.00  0.00           H  
ATOM   2596  HB3 ARG A 723      30.762 -19.270  19.000  1.00  0.00           H  
ATOM   2597  HG2 ARG A 723      31.767 -21.534  19.677  1.00  0.00           H  
ATOM   2598  HG3 ARG A 723      30.151 -22.179  19.580  1.00  0.00           H  
ATOM   2599  HD2 ARG A 723      31.339 -20.780  17.223  1.00  0.00           H  
ATOM   2600  HD3 ARG A 723      31.770 -22.450  17.458  1.00  0.00           H  
ATOM   2601  HE  ARG A 723      29.022 -22.468  17.573  1.00  0.00           H  
ATOM   2602 HH12 ARG A 723      30.043 -20.975  13.926  1.00  0.00           H  
ATOM   2603 HH11 ARG A 723      31.166 -20.822  15.249  1.00  0.00           H  
ATOM   2604 HH22 ARG A 723      27.982 -21.969  14.275  1.00  0.00           H  
ATOM   2605 HH21 ARG A 723      27.549 -22.579  15.853  1.00  0.00           H  
ATOM   2606  H   ARG A 723      29.411 -17.814  20.242  1.00  0.00           H  
ATOM   2607  HA  ARG A 723      29.194 -20.525  21.293  1.00  0.00           H  
ATOM   2608  N   THR A 724      31.202 -20.584  22.800  1.00 81.15           N  
ANISOU 2608  N   THR A 724     9437  11234  10161    680    884    732
ATOM   2609  CA  THR A 724      32.402 -20.803  23.617  1.00 80.80           C  
ANISOU 2609  CA  THR A 724     9333  11169  10198    790    892    747
ATOM   2610  C   THR A 724      33.409 -21.773  22.955  1.00 85.22           C  
ANISOU 2610  C   THR A 724    10074  11589  10718    932    983    677
ATOM   2611  O   THR A 724      34.602 -21.633  23.212  1.00 85.84           O  
ANISOU 2611  O   THR A 724    10341  11516  10757    881    928    583
ATOM   2612  CB  THR A 724      32.059 -21.348  25.032  1.00 87.09           C  
ANISOU 2612  CB  THR A 724    10101  11910  11077    687    736    732
ATOM   2613  OG1 THR A 724      31.629 -22.700  25.032  1.00 89.26           O  
ANISOU 2613  OG1 THR A 724    10265  12282  11367    544    649    776
ATOM   2614  CG2 THR A 724      31.028 -20.490  25.779  1.00 84.53           C  
ANISOU 2614  CG2 THR A 724     9694  11593  10829    786    741    774
ATOM   2615  H   THR A 724      30.382 -21.116  23.051  1.00  0.00           H  
ATOM   2616  HA  THR A 724      32.910 -19.845  23.747  1.00  0.00           H  
ATOM   2617  HB  THR A 724      32.976 -21.329  25.625  1.00  0.00           H  
ATOM   2618  HG1 THR A 724      30.723 -22.736  24.717  1.00  0.00           H  
ATOM   2619 HG21 THR A 724      30.056 -20.493  25.285  1.00  0.00           H  
ATOM   2620 HG22 THR A 724      30.886 -20.862  26.793  1.00  0.00           H  
ATOM   2621 HG23 THR A 724      31.361 -19.454  25.854  1.00  0.00           H  
ATOM   2622  N   ARG A 725      32.913 -22.704  22.114  1.00 74.05           N  
ATOM   2623  CA  ARG A 725      33.631 -23.731  21.343  1.00 62.87           C  
ATOM   2624  C   ARG A 725      34.334 -24.805  22.202  1.00 59.18           C  
ATOM   2625  O   ARG A 725      34.017 -25.985  22.056  1.00 59.42           O  
ATOM   2626  CB  ARG A 725      34.560 -23.094  20.275  1.00  0.00           C  
ATOM   2627  CG  ARG A 725      35.298 -24.117  19.386  1.00  0.00           C  
ATOM   2628  CD  ARG A 725      36.063 -23.499  18.204  1.00  0.00           C  
ATOM   2629  NE  ARG A 725      35.168 -23.047  17.123  1.00  0.00           N  
ATOM   2630  CZ  ARG A 725      34.777 -21.788  16.856  1.00  0.00           C  
ATOM   2631  NH1 ARG A 725      35.166 -20.745  17.599  1.00  0.00           N  
ATOM   2632  NH2 ARG A 725      33.979 -21.549  15.810  1.00  0.00           N1+
ATOM   2633  HB2 ARG A 725      33.964 -22.435  19.643  1.00  0.00           H  
ATOM   2634  HB3 ARG A 725      35.303 -22.456  20.755  1.00  0.00           H  
ATOM   2635  HG2 ARG A 725      35.967 -24.762  19.958  1.00  0.00           H  
ATOM   2636  HG3 ARG A 725      34.536 -24.778  18.972  1.00  0.00           H  
ATOM   2637  HD2 ARG A 725      36.624 -22.631  18.549  1.00  0.00           H  
ATOM   2638  HD3 ARG A 725      36.812 -24.197  17.832  1.00  0.00           H  
ATOM   2639  HE  ARG A 725      34.810 -23.784  16.532  1.00  0.00           H  
ATOM   2640 HH12 ARG A 725      34.850 -19.813  17.350  1.00  0.00           H  
ATOM   2641 HH11 ARG A 725      35.780 -20.871  18.390  1.00  0.00           H  
ATOM   2642 HH22 ARG A 725      33.705 -20.589  15.621  1.00  0.00           H  
ATOM   2643 HH21 ARG A 725      33.686 -22.292  15.193  1.00  0.00           H  
ATOM   2644  H   ARG A 725      31.912 -22.720  21.988  1.00  0.00           H  
ATOM   2645  HA  ARG A 725      32.844 -24.252  20.797  1.00  0.00           H  
ATOM   2646  N   SER A 726      35.280 -24.381  23.055  1.00 61.02           N  
ATOM   2647  CA  SER A 726      36.096 -25.216  23.939  1.00 50.85           C  
ATOM   2648  C   SER A 726      35.300 -25.958  25.030  1.00 46.91           C  
ATOM   2649  O   SER A 726      35.676 -27.078  25.374  1.00 43.18           O  
ATOM   2650  CB  SER A 726      37.221 -24.337  24.526  1.00  0.00           C  
ATOM   2651  OG  SER A 726      36.716 -23.329  25.384  1.00  0.00           O  
ATOM   2652  HB2 SER A 726      37.920 -24.953  25.093  1.00  0.00           H  
ATOM   2653  HB3 SER A 726      37.796 -23.867  23.728  1.00  0.00           H  
ATOM   2654  HG  SER A 726      37.445 -22.768  25.660  1.00  0.00           H  
ATOM   2655  H   SER A 726      35.447 -23.385  23.130  1.00  0.00           H  
ATOM   2656  HA  SER A 726      36.565 -25.976  23.312  1.00  0.00           H  
ATOM   2657  N   TRP A 727      34.221 -25.329  25.537  1.00 77.70           N  
ANISOU 2657  N   TRP A 727     9514  10237   9773   1403   1221    570
ATOM   2658  CA  TRP A 727      33.260 -25.850  26.521  1.00 76.71           C  
ANISOU 2658  CA  TRP A 727     9474   9959   9713   1428   1176    547
ATOM   2659  C   TRP A 727      33.846 -26.109  27.933  1.00 81.14           C  
ANISOU 2659  C   TRP A 727     9850  10624  10355   1538   1196    660
ATOM   2660  O   TRP A 727      33.125 -26.608  28.792  1.00 79.65           O  
ANISOU 2660  O   TRP A 727     9625  10400  10238   1477   1101    680
ATOM   2661  CB  TRP A 727      32.522 -27.080  25.927  1.00  0.00           C  
ATOM   2662  CG  TRP A 727      31.229 -27.491  26.576  1.00  0.00           C  
ATOM   2663  CD1 TRP A 727      30.031 -26.909  26.339  1.00  0.00           C  
ATOM   2664  CD2 TRP A 727      30.977 -28.515  27.592  1.00  0.00           C  
ATOM   2665  NE1 TRP A 727      29.063 -27.495  27.127  1.00  0.00           N  
ATOM   2666  CE2 TRP A 727      29.588 -28.488  27.925  1.00  0.00           C  
ATOM   2667  CE3 TRP A 727      31.779 -29.462  28.273  1.00  0.00           C  
ATOM   2668  CZ2 TRP A 727      29.026 -29.347  28.886  1.00  0.00           C  
ATOM   2669  CZ3 TRP A 727      31.226 -30.332  29.236  1.00  0.00           C  
ATOM   2670  CH2 TRP A 727      29.853 -30.274  29.546  1.00  0.00           C  
ATOM   2671  HB2 TRP A 727      32.279 -26.874  24.883  1.00  0.00           H  
ATOM   2672  HB3 TRP A 727      33.184 -27.946  25.908  1.00  0.00           H  
ATOM   2673  HD1 TRP A 727      29.875 -26.101  25.640  1.00  0.00           H  
ATOM   2674  HE1 TRP A 727      28.095 -27.207  27.104  1.00  0.00           H  
ATOM   2675  HE3 TRP A 727      32.835 -29.515  28.055  1.00  0.00           H  
ATOM   2676  HZ2 TRP A 727      27.971 -29.295  29.114  1.00  0.00           H  
ATOM   2677  HZ3 TRP A 727      31.861 -31.043  29.743  1.00  0.00           H  
ATOM   2678  HH2 TRP A 727      29.437 -30.940  30.288  1.00  0.00           H  
ATOM   2679  HA  TRP A 727      32.529 -25.049  26.636  1.00  0.00           H  
ATOM   2680  H   TRP A 727      34.010 -24.405  25.186  1.00  0.00           H  
ATOM   2681  N   VAL A 728      35.120 -25.756  28.178  1.00 79.04           N  
ANISOU 2681  N   VAL A 728     9455  10501  10076   1697   1316    740
ATOM   2682  CA  VAL A 728      35.821 -25.989  29.446  1.00 79.30           C  
ANISOU 2682  CA  VAL A 728     9287  10665  10180   1816   1329    859
ATOM   2683  C   VAL A 728      35.307 -25.146  30.634  1.00 81.83           C  
ANISOU 2683  C   VAL A 728     9412  11122  10556   1650   1182    915
ATOM   2684  O   VAL A 728      35.399 -25.617  31.767  1.00 81.22           O  
ANISOU 2684  O   VAL A 728     9275  11046  10537   1660   1109    965
ATOM   2685  CB  VAL A 728      37.352 -25.770  29.304  1.00  0.00           C  
ATOM   2686  CG1 VAL A 728      38.004 -26.886  28.472  1.00  0.00           C  
ATOM   2687  CG2 VAL A 728      37.734 -24.389  28.741  1.00  0.00           C  
ATOM   2688  HB  VAL A 728      37.794 -25.838  30.300  1.00  0.00           H  
ATOM   2689 HG11 VAL A 728      37.812 -27.866  28.908  1.00  0.00           H  
ATOM   2690 HG12 VAL A 728      37.624 -26.896  27.450  1.00  0.00           H  
ATOM   2691 HG13 VAL A 728      39.085 -26.756  28.421  1.00  0.00           H  
ATOM   2692 HG21 VAL A 728      37.420 -24.288  27.705  1.00  0.00           H  
ATOM   2693 HG22 VAL A 728      37.276 -23.576  29.301  1.00  0.00           H  
ATOM   2694 HG23 VAL A 728      38.814 -24.242  28.769  1.00  0.00           H  
ATOM   2695  H   VAL A 728      35.670 -25.349  27.435  1.00  0.00           H  
ATOM   2696  HA  VAL A 728      35.656 -27.035  29.713  1.00  0.00           H  
ATOM   2697  N   SER A 729      34.737 -23.958  30.363  1.00 77.30           N  
ANISOU 2697  N   SER A 729     8772  10644   9955   1498   1139    901
ATOM   2698  CA  SER A 729      34.071 -23.122  31.368  1.00 75.37           C  
ANISOU 2698  CA  SER A 729     8374  10513   9751   1327   1003    940
ATOM   2699  C   SER A 729      32.705 -23.700  31.783  1.00 77.31           C  
ANISOU 2699  C   SER A 729     8698  10638  10037   1213    872    897
ATOM   2700  O   SER A 729      32.387 -23.680  32.973  1.00 76.40           O  
ANISOU 2700  O   SER A 729     8462  10605   9960   1116    767    939
ATOM   2701  CB  SER A 729      33.923 -21.681  30.842  1.00  0.00           C  
ATOM   2702  OG  SER A 729      35.168 -21.013  30.864  1.00  0.00           O  
ATOM   2703  HB2 SER A 729      33.508 -21.664  29.833  1.00  0.00           H  
ATOM   2704  HB3 SER A 729      33.244 -21.114  31.479  1.00  0.00           H  
ATOM   2705  HG  SER A 729      35.034 -20.104  30.584  1.00  0.00           H  
ATOM   2706  H   SER A 729      34.711 -23.623  29.411  1.00  0.00           H  
ATOM   2707  HA  SER A 729      34.692 -23.094  32.267  1.00  0.00           H  
ATOM   2708  N   PHE A 730      31.950 -24.243  30.807  1.00 72.89           N  
ANISOU 2708  N   PHE A 730     8344   9882   9469   1223    882    811
ATOM   2709  CA  PHE A 730      30.713 -24.997  31.031  1.00 71.37           C  
ANISOU 2709  CA  PHE A 730     8234   9562   9322   1123    783    768
ATOM   2710  C   PHE A 730      30.949 -26.293  31.818  1.00 78.20           C  
ANISOU 2710  C   PHE A 730     9158  10333  10222   1257    826    802
ATOM   2711  O   PHE A 730      30.228 -26.542  32.778  1.00 77.01           O  
ANISOU 2711  O   PHE A 730     8953  10191  10114   1225    760    845
ATOM   2712  CB  PHE A 730      30.013 -25.332  29.695  1.00  0.00           C  
ATOM   2713  CG  PHE A 730      29.140 -24.261  29.069  1.00  0.00           C  
ATOM   2714  CD1 PHE A 730      29.423 -23.774  27.775  1.00  0.00           C  
ATOM   2715  CD2 PHE A 730      27.988 -23.800  29.741  1.00  0.00           C  
ATOM   2716  CE1 PHE A 730      28.549 -22.885  27.164  1.00  0.00           C  
ATOM   2717  CE2 PHE A 730      27.132 -22.904  29.115  1.00  0.00           C  
ATOM   2718  CZ  PHE A 730      27.406 -22.458  27.828  1.00  0.00           C  
ATOM   2719  HB2 PHE A 730      30.759 -25.639  28.964  1.00  0.00           H  
ATOM   2720  HB3 PHE A 730      29.364 -26.201  29.820  1.00  0.00           H  
ATOM   2721  HD1 PHE A 730      30.299 -24.113  27.243  1.00  0.00           H  
ATOM   2722  HD2 PHE A 730      27.755 -24.161  30.732  1.00  0.00           H  
ATOM   2723  HE1 PHE A 730      28.756 -22.528  26.166  1.00  0.00           H  
ATOM   2724  HE2 PHE A 730      26.245 -22.562  29.626  1.00  0.00           H  
ATOM   2725  HZ  PHE A 730      26.730 -21.768  27.343  1.00  0.00           H  
ATOM   2726  H   PHE A 730      32.282 -24.218  29.854  1.00  0.00           H  
ATOM   2727  HA  PHE A 730      30.045 -24.377  31.632  1.00  0.00           H  
ATOM   2728  N   GLY A 731      31.955 -27.081  31.400  1.00 76.55           N  
ANISOU 2728  N   GLY A 731     9075  10026   9984   1408    940    783
ATOM   2729  CA  GLY A 731      32.289 -28.384  31.971  1.00 77.41           C  
ANISOU 2729  CA  GLY A 731     9281  10014  10119   1543    992    811
ATOM   2730  C   GLY A 731      32.786 -28.281  33.418  1.00 80.55           C  
ANISOU 2730  C   GLY A 731     9506  10552  10548   1663    989    937
ATOM   2731  O   GLY A 731      32.463 -29.155  34.217  1.00 81.41           O  
ANISOU 2731  O   GLY A 731     9649  10593  10689   1675    952    974
ATOM   2732  HA3 GLY A 731      33.067 -28.845  31.362  1.00  0.00           H  
ATOM   2733  H   GLY A 731      32.488 -26.798  30.587  1.00  0.00           H  
ATOM   2734  HA2 GLY A 731      31.416 -29.037  31.926  1.00  0.00           H  
ATOM   2735  N   LEU A 732      33.519 -27.207  33.766  1.00 74.62           N  
ANISOU 2735  N   LEU A 732     8573   9994   9784   1746   1025   1007
ATOM   2736  CA  LEU A 732      33.960 -26.907  35.131  1.00 74.16           C  
ANISOU 2736  CA  LEU A 732     8341  10080   9758   1858   1003   1131
ATOM   2737  C   LEU A 732      32.777 -26.566  36.057  1.00 77.47           C  
ANISOU 2737  C   LEU A 732     8681  10551  10203   1706    855   1160
ATOM   2738  O   LEU A 732      32.704 -27.107  37.161  1.00 77.86           O  
ANISOU 2738  O   LEU A 732     8784  10532  10268   1766    832   1203
ATOM   2739  CB  LEU A 732      35.030 -25.788  35.080  1.00  0.00           C  
ATOM   2740  CG  LEU A 732      35.563 -25.283  36.442  1.00  0.00           C  
ATOM   2741  CD1 LEU A 732      36.142 -26.413  37.321  1.00  0.00           C  
ATOM   2742  CD2 LEU A 732      36.573 -24.135  36.245  1.00  0.00           C  
ATOM   2743  HB2 LEU A 732      35.873 -26.139  34.484  1.00  0.00           H  
ATOM   2744  HB3 LEU A 732      34.617 -24.937  34.534  1.00  0.00           H  
ATOM   2745  HG  LEU A 732      34.721 -24.850  36.982  1.00  0.00           H  
ATOM   2746 HD11 LEU A 732      35.439 -26.684  38.109  1.00  0.00           H  
ATOM   2747 HD12 LEU A 732      36.352 -27.313  36.744  1.00  0.00           H  
ATOM   2748 HD13 LEU A 732      37.071 -26.127  37.814  1.00  0.00           H  
ATOM   2749 HD21 LEU A 732      36.311 -23.285  36.873  1.00  0.00           H  
ATOM   2750 HD22 LEU A 732      37.589 -24.422  36.504  1.00  0.00           H  
ATOM   2751 HD23 LEU A 732      36.601 -23.781  35.214  1.00  0.00           H  
ATOM   2752  H   LEU A 732      33.770 -26.528  33.060  1.00  0.00           H  
ATOM   2753  HA  LEU A 732      34.430 -27.810  35.522  1.00  0.00           H  
ATOM   2754  N   ALA A 733      31.867 -25.704  35.572  1.00 73.14           N  
ANISOU 2754  N   ALA A 733     8048  10089   9653   1513    761   1131
ATOM   2755  CA  ALA A 733      30.654 -25.287  36.273  1.00 72.40           C  
ANISOU 2755  CA  ALA A 733     7914  10022   9574   1391    636   1153
ATOM   2756  C   ALA A 733      29.655 -26.435  36.496  1.00 76.10           C  
ANISOU 2756  C   ALA A 733     8562  10297  10055   1328    618   1094
ATOM   2757  O   ALA A 733      29.128 -26.568  37.601  1.00 75.32           O  
ANISOU 2757  O   ALA A 733     8456  10200   9961   1299    554   1133
ATOM   2758  CB  ALA A 733      30.003 -24.138  35.493  1.00  0.00           C  
ATOM   2759  HB1 ALA A 733      29.153 -23.738  36.041  1.00  0.00           H  
ATOM   2760  HB2 ALA A 733      30.706 -23.319  35.339  1.00  0.00           H  
ATOM   2761  HB3 ALA A 733      29.650 -24.457  34.512  1.00  0.00           H  
ATOM   2762  H   ALA A 733      32.004 -25.307  34.652  1.00  0.00           H  
ATOM   2763  HA  ALA A 733      30.951 -24.906  37.251  1.00  0.00           H  
ATOM   2764  N   HIS A 734      29.435 -27.248  35.448  1.00 72.83           N  
ANISOU 2764  N   HIS A 734     8308   9721   9645   1298    674   1001
ATOM   2765  CA  HIS A 734      28.514 -28.384  35.443  1.00 71.77           C  
ANISOU 2765  CA  HIS A 734     8330   9402   9536   1224    664    946
ATOM   2766  C   HIS A 734      29.012 -29.573  36.271  1.00 79.78           C  
ANISOU 2766  C   HIS A 734     9436  10318  10559   1364    721   1006
ATOM   2767  O   HIS A 734      28.183 -30.207  36.915  1.00 80.62           O  
ANISOU 2767  O   HIS A 734     9593  10354  10683   1314    691   1023
ATOM   2768  CB  HIS A 734      28.211 -28.831  33.999  1.00  0.00           C  
ATOM   2769  CG  HIS A 734      27.470 -27.831  33.143  1.00  0.00           C  
ATOM   2770  ND1 HIS A 734      27.189 -28.072  31.810  1.00  0.00           N  
ATOM   2771  CD2 HIS A 734      26.960 -26.576  33.405  1.00  0.00           C  
ATOM   2772  CE1 HIS A 734      26.551 -26.999  31.338  1.00  0.00           C  
ATOM   2773  NE2 HIS A 734      26.380 -26.050  32.250  1.00  0.00           N  
ATOM   2774  HB2 HIS A 734      29.141 -29.088  33.490  1.00  0.00           H  
ATOM   2775  HB3 HIS A 734      27.611 -29.742  34.014  1.00  0.00           H  
ATOM   2776  HD1 HIS A 734      27.428 -28.903  31.289  1.00  0.00           H  
ATOM   2777  HD2 HIS A 734      26.975 -26.010  34.325  1.00  0.00           H  
ATOM   2778  HE1 HIS A 734      26.214 -26.906  30.316  1.00  0.00           H  
ATOM   2779  H   HIS A 734      29.901 -27.056  34.570  1.00  0.00           H  
ATOM   2780  HA  HIS A 734      27.575 -28.054  35.895  1.00  0.00           H  
ATOM   2781  N   ALA A 735      30.329 -29.853  36.265  1.00 78.16           N  
ANISOU 2781  N   ALA A 735     9251  10108  10336   1545    808   1041
ATOM   2782  CA  ALA A 735      30.936 -30.925  37.061  1.00 79.24           C  
ANISOU 2782  CA  ALA A 735     9484  10149  10475   1716    871   1107
ATOM   2783  C   ALA A 735      30.897 -30.647  38.572  1.00 83.24           C  
ANISOU 2783  C   ALA A 735     9878  10771  10978   1768    807   1221
ATOM   2784  O   ALA A 735      30.667 -31.579  39.343  1.00 84.96           O  
ANISOU 2784  O   ALA A 735    10203  10879  11198   1818    818   1267
ATOM   2785  CB  ALA A 735      32.379 -31.173  36.597  1.00  0.00           C  
ATOM   2786  HB1 ALA A 735      32.990 -30.273  36.689  1.00  0.00           H  
ATOM   2787  HB2 ALA A 735      32.854 -31.957  37.187  1.00  0.00           H  
ATOM   2788  HB3 ALA A 735      32.405 -31.493  35.555  1.00  0.00           H  
ATOM   2789  H   ALA A 735      30.960 -29.306  35.694  1.00  0.00           H  
ATOM   2790  HA  ALA A 735      30.368 -31.839  36.878  1.00  0.00           H  
ATOM   2791  N   THR A 736      31.081 -29.371  38.956  1.00 77.28           N  
ANISOU 2791  N   THR A 736     8916  10234  10212   1746    735   1268
ATOM   2792  CA  THR A 736      30.999 -28.907  40.341  1.00 76.10           C  
ANISOU 2792  CA  THR A 736     8655  10214  10047   1773    647   1371
ATOM   2793  C   THR A 736      29.556 -28.960  40.886  1.00 75.89           C  
ANISOU 2793  C   THR A 736     8693  10129  10013   1603    573   1341
ATOM   2794  O   THR A 736      29.356 -29.444  42.000  1.00 75.47           O  
ANISOU 2794  O   THR A 736     8702  10035   9939   1646    553   1404
ATOM   2795  CB  THR A 736      31.532 -27.456  40.490  1.00  0.00           C  
ATOM   2796  OG1 THR A 736      32.882 -27.404  40.071  1.00  0.00           O  
ATOM   2797  CG2 THR A 736      31.476 -26.879  41.916  1.00  0.00           C  
ATOM   2798  HB  THR A 736      30.972 -26.794  39.827  1.00  0.00           H  
ATOM   2799  HG1 THR A 736      32.915 -27.521  39.116  1.00  0.00           H  
ATOM   2800 HG21 THR A 736      31.951 -25.899  41.962  1.00  0.00           H  
ATOM   2801 HG22 THR A 736      30.450 -26.756  42.260  1.00  0.00           H  
ATOM   2802 HG23 THR A 736      31.990 -27.529  42.625  1.00  0.00           H  
ATOM   2803  H   THR A 736      31.264 -28.665  38.257  1.00  0.00           H  
ATOM   2804  HA  THR A 736      31.616 -29.565  40.956  1.00  0.00           H  
ATOM   2805  N   ASN A 737      28.581 -28.499  40.081  1.00 70.81           N  
ANISOU 2805  N   ASN A 737     8052   9470   9384   1424    544   1248
ATOM   2806  CA  ASN A 737      27.154 -28.511  40.426  1.00 69.46           C  
ANISOU 2806  CA  ASN A 737     7941   9237   9213   1275    495   1214
ATOM   2807  C   ASN A 737      26.516 -29.903  40.325  1.00 75.53           C  
ANISOU 2807  C   ASN A 737     8892   9806  10002   1298    567   1209
ATOM   2808  O   ASN A 737      25.541 -30.133  41.033  1.00 75.96           O  
ANISOU 2808  O   ASN A 737     8993   9832  10037   1276    549   1252
ATOM   2809  CB  ASN A 737      26.390 -27.487  39.554  1.00 61.29           C  
ANISOU 2809  CB  ASN A 737     6880   8209   8200   1104    460   1117
ATOM   2810  CG  ASN A 737      26.682 -26.028  39.918  1.00 73.18           C  
ANISOU 2810  CG  ASN A 737     8232   9891   9681   1025    368   1125
ATOM   2811  OD1 ASN A 737      27.135 -25.727  41.020  1.00 73.58           O  
ANISOU 2811  OD1 ASN A 737     8269   9945   9744    897    336   1055
ATOM   2812  ND2 ASN A 737      26.399 -25.107  38.997  1.00 58.71           N  
ANISOU 2812  ND2 ASN A 737     6284   8210   7816   1091    316   1210
ATOM   2813  H   ASN A 737      28.818 -28.112  39.178  1.00  0.00           H  
ATOM   2814  HA  ASN A 737      27.092 -28.195  41.469  1.00  0.00           H  
ATOM   2815  HB3 ASN A 737      25.316 -27.619  39.692  1.00  0.00           H  
ATOM   2816  HB2 ASN A 737      26.590 -27.662  38.496  1.00  0.00           H  
ATOM   2817 HD22 ASN A 737      26.558 -24.127  39.200  1.00  0.00           H  
ATOM   2818 HD21 ASN A 737      26.020 -25.379  38.102  1.00  0.00           H  
ATOM   2819  N   ALA A 738      27.072 -30.811  39.503  1.00 72.90           N  
ANISOU 2819  N   ALA A 738     8666   9336   9697   1351    652   1165
ATOM   2820  CA  ALA A 738      26.665 -32.217  39.438  1.00 72.99           C  
ANISOU 2820  CA  ALA A 738     8864   9138   9732   1371    728   1159
ATOM   2821  C   ALA A 738      27.115 -33.015  40.670  1.00 77.84           C  
ANISOU 2821  C   ALA A 738     9537   9724  10315   1527    756   1273
ATOM   2822  O   ALA A 738      26.381 -33.903  41.098  1.00 76.24           O  
ANISOU 2822  O   ALA A 738     9460   9391  10117   1498    788   1299
ATOM   2823  CB  ALA A 738      27.206 -32.869  38.157  1.00  0.00           C  
ATOM   2824  HB1 ALA A 738      28.291 -32.781  38.089  1.00  0.00           H  
ATOM   2825  HB2 ALA A 738      26.958 -33.931  38.118  1.00  0.00           H  
ATOM   2826  HB3 ALA A 738      26.773 -32.407  37.270  1.00  0.00           H  
ATOM   2827  H   ALA A 738      27.845 -30.544  38.909  1.00  0.00           H  
ATOM   2828  HA  ALA A 738      25.575 -32.257  39.394  1.00  0.00           H  
ATOM   2829  N   THR A 739      28.287 -32.664  41.231  1.00 76.77           N  
ANISOU 2829  N   THR A 739     9301   9720  10147   1692    743   1350
ATOM   2830  CA  THR A 739      28.810 -33.232  42.475  1.00 78.85           C  
ANISOU 2830  CA  THR A 739     9589   9997  10375   1865    744   1474
ATOM   2831  C   THR A 739      28.030 -32.731  43.708  1.00 83.10           C  
ANISOU 2831  C   THR A 739    10096  10610  10870   1785    659   1530
ATOM   2832  O   THR A 739      27.787 -33.526  44.615  1.00 84.18           O  
ANISOU 2832  O   THR A 739    10356  10651  10977   1841    681   1601
ATOM   2833  CB  THR A 739      30.315 -32.904  42.667  1.00  0.00           C  
ATOM   2834  OG1 THR A 739      31.046 -33.451  41.587  1.00  0.00           O  
ATOM   2835  CG2 THR A 739      30.950 -33.434  43.967  1.00  0.00           C  
ATOM   2836  HB  THR A 739      30.460 -31.823  42.631  1.00  0.00           H  
ATOM   2837  HG1 THR A 739      30.816 -32.972  40.785  1.00  0.00           H  
ATOM   2838 HG21 THR A 739      30.784 -34.506  44.080  1.00  0.00           H  
ATOM   2839 HG22 THR A 739      32.027 -33.263  43.972  1.00  0.00           H  
ATOM   2840 HG23 THR A 739      30.549 -32.938  44.851  1.00  0.00           H  
ATOM   2841  H   THR A 739      28.835 -31.926  40.812  1.00  0.00           H  
ATOM   2842  HA  THR A 739      28.701 -34.317  42.425  1.00  0.00           H  
ATOM   2843  N   LEU A 740      27.609 -31.453  43.699  1.00 78.09           N  
ANISOU 2843  N   LEU A 740     9316  10132  10224   1649    567   1493
ATOM   2844  CA  LEU A 740      26.737 -30.870  44.721  1.00 77.28           C  
ANISOU 2844  CA  LEU A 740     9185  10111  10067   1558    481   1525
ATOM   2845  C   LEU A 740      25.291 -31.383  44.627  1.00 81.82           C  
ANISOU 2845  C   LEU A 740     9908  10527  10651   1438    535   1485
ATOM   2846  O   LEU A 740      24.700 -31.643  45.670  1.00 82.46           O  
ANISOU 2846  O   LEU A 740    10063  10593  10674   1449    525   1551
ATOM   2847  CB  LEU A 740      26.773 -29.331  44.640  1.00 75.94           C  
ANISOU 2847  CB  LEU A 740     8847  10118   9889   1435    381   1478
ATOM   2848  CG  LEU A 740      28.016 -28.692  45.292  1.00 80.42           C  
ANISOU 2848  CG  LEU A 740     9228  10888  10441   1516    304   1536
ATOM   2849  CD1 LEU A 740      28.135 -27.202  44.920  1.00 78.49           C  
ANISOU 2849  CD1 LEU A 740     8852  10776  10195   1355    218   1477
ATOM   2850  CD2 LEU A 740      28.055 -28.906  46.823  1.00 83.15           C  
ANISOU 2850  CD2 LEU A 740     9545  11328  10721   1638    228   1661
ATOM   2851  H   LEU A 740      27.864 -30.848  42.930  1.00  0.00           H  
ATOM   2852  HA  LEU A 740      27.114 -31.179  45.698  1.00  0.00           H  
ATOM   2853  HB3 LEU A 740      25.892 -28.919  45.129  1.00  0.00           H  
ATOM   2854  HB2 LEU A 740      26.693 -29.033  43.594  1.00  0.00           H  
ATOM   2855  HG  LEU A 740      28.891 -29.186  44.866  1.00  0.00           H  
ATOM   2856 HD11 LEU A 740      29.171 -26.959  44.687  1.00  0.00           H  
ATOM   2857 HD12 LEU A 740      27.537 -26.942  44.046  1.00  0.00           H  
ATOM   2858 HD13 LEU A 740      27.817 -26.543  45.729  1.00  0.00           H  
ATOM   2859 HD21 LEU A 740      27.111 -29.294  47.208  1.00  0.00           H  
ATOM   2860 HD22 LEU A 740      28.833 -29.621  47.092  1.00  0.00           H  
ATOM   2861 HD23 LEU A 740      28.265 -27.987  47.371  1.00  0.00           H  
ATOM   2862  N   ALA A 741      24.757 -31.558  43.405  1.00 77.78           N  
ANISOU 2862  N   ALA A 741     9439   9905  10210   1324    592   1383
ATOM   2863  CA  ALA A 741      23.435 -32.143  43.161  1.00 76.84           C  
ANISOU 2863  CA  ALA A 741     9431   9639  10125   1195    652   1338
ATOM   2864  C   ALA A 741      23.362 -33.634  43.533  1.00 83.90           C  
ANISOU 2864  C   ALA A 741    10499  10361  11017   1281    743   1407
ATOM   2865  O   ALA A 741      22.302 -34.083  43.956  1.00 84.29           O  
ANISOU 2865  O   ALA A 741    10634  10351  11043   1237    776   1449
ATOM   2866  CB  ALA A 741      23.025 -31.927  41.698  1.00  0.00           C  
ATOM   2867  HB1 ALA A 741      23.738 -32.383  41.011  1.00  0.00           H  
ATOM   2868  HB2 ALA A 741      22.045 -32.359  41.494  1.00  0.00           H  
ATOM   2869  HB3 ALA A 741      22.964 -30.864  41.462  1.00  0.00           H  
ATOM   2870  H   ALA A 741      25.283 -31.289  42.583  1.00  0.00           H  
ATOM   2871  HA  ALA A 741      22.716 -31.613  43.790  1.00  0.00           H  
ATOM   2872  N   PHE A 742      24.491 -34.352  43.416  1.00 82.83           N  
ANISOU 2872  N   PHE A 742    10429  10143  10901   1408    791   1420
ATOM   2873  CA  PHE A 742      24.690 -35.710  43.921  1.00 84.60           C  
ANISOU 2873  CA  PHE A 742    10839  10181  11123   1503    879   1485
ATOM   2874  C   PHE A 742      24.689 -35.758  45.460  1.00 88.00           C  
ANISOU 2874  C   PHE A 742    11307  10659  11470   1615    857   1617
ATOM   2875  O   PHE A 742      23.911 -36.510  46.044  1.00 89.14           O  
ANISOU 2875  O   PHE A 742    11607  10662  11600   1601    923   1670
ATOM   2876  CB  PHE A 742      25.969 -36.292  43.269  1.00  0.00           C  
ATOM   2877  CG  PHE A 742      26.531 -37.595  43.817  1.00  0.00           C  
ATOM   2878  CD1 PHE A 742      27.461 -37.583  44.880  1.00  0.00           C  
ATOM   2879  CD2 PHE A 742      26.042 -38.833  43.349  1.00  0.00           C  
ATOM   2880  CE1 PHE A 742      27.927 -38.778  45.409  1.00  0.00           C  
ATOM   2881  CE2 PHE A 742      26.530 -40.018  43.884  1.00  0.00           C  
ATOM   2882  CZ  PHE A 742      27.470 -39.991  44.907  1.00  0.00           C  
ATOM   2883  HB2 PHE A 742      25.778 -36.441  42.205  1.00  0.00           H  
ATOM   2884  HB3 PHE A 742      26.769 -35.555  43.314  1.00  0.00           H  
ATOM   2885  HD1 PHE A 742      27.818 -36.644  45.280  1.00  0.00           H  
ATOM   2886  HD2 PHE A 742      25.301 -38.863  42.564  1.00  0.00           H  
ATOM   2887  HE1 PHE A 742      28.646 -38.766  46.215  1.00  0.00           H  
ATOM   2888  HE2 PHE A 742      26.168 -40.965  43.511  1.00  0.00           H  
ATOM   2889  HZ  PHE A 742      27.837 -40.917  45.323  1.00  0.00           H  
ATOM   2890  H   PHE A 742      25.308 -33.912  43.016  1.00  0.00           H  
ATOM   2891  HA  PHE A 742      23.848 -36.320  43.586  1.00  0.00           H  
ATOM   2892  N   LEU A 743      25.555 -34.935  46.076  1.00 83.06           N  
ANISOU 2892  N   LEU A 743    10539  10233  10786   1713    760   1672
ATOM   2893  CA  LEU A 743      25.820 -34.894  47.514  1.00 83.55           C  
ANISOU 2893  CA  LEU A 743    10616  10375  10754   1819    703   1796
ATOM   2894  C   LEU A 743      24.644 -34.369  48.358  1.00 87.91           C  
ANISOU 2894  C   LEU A 743    11206  10941  11253   1672    687   1796
ATOM   2895  O   LEU A 743      24.348 -34.971  49.389  1.00 89.05           O  
ANISOU 2895  O   LEU A 743    11490  11014  11333   1715    718   1885
ATOM   2896  CB  LEU A 743      27.125 -34.091  47.733  1.00  0.00           C  
ATOM   2897  CG  LEU A 743      27.580 -33.861  49.193  1.00  0.00           C  
ATOM   2898  CD1 LEU A 743      27.813 -35.185  49.954  1.00  0.00           C  
ATOM   2899  CD2 LEU A 743      28.822 -32.946  49.219  1.00  0.00           C  
ATOM   2900  HB2 LEU A 743      27.931 -34.586  47.190  1.00  0.00           H  
ATOM   2901  HB3 LEU A 743      27.007 -33.114  47.263  1.00  0.00           H  
ATOM   2902  HG  LEU A 743      26.797 -33.319  49.724  1.00  0.00           H  
ATOM   2903 HD11 LEU A 743      27.054 -35.324  50.724  1.00  0.00           H  
ATOM   2904 HD12 LEU A 743      27.768 -36.052  49.295  1.00  0.00           H  
ATOM   2905 HD13 LEU A 743      28.783 -35.225  50.450  1.00  0.00           H  
ATOM   2906 HD21 LEU A 743      29.372 -32.980  48.278  1.00  0.00           H  
ATOM   2907 HD22 LEU A 743      28.527 -31.909  49.375  1.00  0.00           H  
ATOM   2908 HD23 LEU A 743      29.524 -33.201  50.013  1.00  0.00           H  
ATOM   2909  H   LEU A 743      26.150 -34.344  45.510  1.00  0.00           H  
ATOM   2910  HA  LEU A 743      25.999 -35.924  47.825  1.00  0.00           H  
ATOM   2911  N   CYS A 744      23.998 -33.275  47.918  1.00 83.42           N  
ANISOU 2911  N   CYS A 744    10529  10455  10712   1507    651   1697
ATOM   2912  CA  CYS A 744      22.880 -32.632  48.622  1.00 83.60           C  
ANISOU 2912  CA  CYS A 744    10572  10496  10697   1363    648   1671
ATOM   2913  C   CYS A 744      21.585 -33.459  48.545  1.00 85.69           C  
ANISOU 2913  C   CYS A 744    11000  10570  10987   1298    778   1682
ATOM   2914  O   CYS A 744      20.821 -33.459  49.511  1.00 85.86           O  
ANISOU 2914  O   CYS A 744    11117  10576  10928   1292    803   1747
ATOM   2915  CB  CYS A 744      22.590 -31.211  48.101  1.00 83.97           C  
ANISOU 2915  CB  CYS A 744    10483  10624  10799   1216    607   1552
ATOM   2916  SG  CYS A 744      23.971 -30.088  48.433  1.00 88.38           S  
ANISOU 2916  SG  CYS A 744    10894  11415  11273   1192    452   1549
ATOM   2917  H   CYS A 744      24.298 -32.827  47.061  1.00  0.00           H  
ATOM   2918  HA  CYS A 744      23.150 -32.553  49.677  1.00  0.00           H  
ATOM   2919  HB3 CYS A 744      21.711 -30.798  48.597  1.00  0.00           H  
ATOM   2920  HB2 CYS A 744      22.383 -31.216  47.030  1.00  0.00           H  
ATOM   2921  HG  CYS A 744      24.793 -30.615  47.521  1.00  0.00           H  
ATOM   2922  N   PHE A 745      21.368 -34.154  47.414  1.00 81.37           N  
ANISOU 2922  N   PHE A 745    10486   9880  10549   1237    859   1615
ATOM   2923  CA  PHE A 745      20.207 -35.018  47.188  1.00 81.63           C  
ANISOU 2923  CA  PHE A 745    10653   9722  10640   1141    982   1611
ATOM   2924  C   PHE A 745      20.305 -36.333  47.982  1.00 86.96           C  
ANISOU 2924  C   PHE A 745    11515  10270  11257   1257   1050   1736
ATOM   2925  O   PHE A 745      19.276 -36.829  48.433  1.00 87.42           O  
ANISOU 2925  O   PHE A 745    11684  10227  11303   1181   1141   1778
ATOM   2926  CB  PHE A 745      20.052 -35.255  45.674  1.00  0.00           C  
ATOM   2927  CG  PHE A 745      18.780 -35.951  45.225  1.00  0.00           C  
ATOM   2928  CD1 PHE A 745      17.602 -35.199  45.027  1.00  0.00           C  
ATOM   2929  CD2 PHE A 745      18.721 -37.358  45.136  1.00  0.00           C  
ATOM   2930  CE1 PHE A 745      16.422 -35.839  44.675  1.00  0.00           C  
ATOM   2931  CE2 PHE A 745      17.528 -37.979  44.788  1.00  0.00           C  
ATOM   2932  CZ  PHE A 745      16.387 -37.222  44.550  1.00  0.00           C  
ATOM   2933  HB2 PHE A 745      20.069 -34.290  45.167  1.00  0.00           H  
ATOM   2934  HB3 PHE A 745      20.907 -35.818  45.298  1.00  0.00           H  
ATOM   2935  HD1 PHE A 745      17.616 -34.124  45.136  1.00  0.00           H  
ATOM   2936  HD2 PHE A 745      19.600 -37.955  45.331  1.00  0.00           H  
ATOM   2937  HE1 PHE A 745      15.525 -35.261  44.506  1.00  0.00           H  
ATOM   2938  HE2 PHE A 745      17.486 -39.056  44.707  1.00  0.00           H  
ATOM   2939  HZ  PHE A 745      15.464 -37.713  44.277  1.00  0.00           H  
ATOM   2940  H   PHE A 745      22.043 -34.109  46.663  1.00  0.00           H  
ATOM   2941  HA  PHE A 745      19.320 -34.482  47.533  1.00  0.00           H  
ATOM   2942  N   LEU A 746      21.531 -36.848  48.182  1.00 83.67           N  
ANISOU 2942  N   LEU A 746    11129   9859  10802   1444   1012   1802
ATOM   2943  CA  LEU A 746      21.813 -37.990  49.056  1.00 84.74           C  
ANISOU 2943  CA  LEU A 746    11447   9878  10874   1585   1061   1932
ATOM   2944  C   LEU A 746      21.846 -37.599  50.546  1.00 86.23           C  
ANISOU 2944  C   LEU A 746    11684  10140  10940   1587   1042   2024
ATOM   2945  O   LEU A 746      21.555 -38.445  51.391  1.00 85.77           O  
ANISOU 2945  O   LEU A 746    11791   9943  10853   1548   1142   2089
ATOM   2946  CB  LEU A 746      23.132 -38.658  48.619  1.00  0.00           C  
ATOM   2947  CG  LEU A 746      23.014 -39.417  47.278  1.00  0.00           C  
ATOM   2948  CD1 LEU A 746      24.404 -39.784  46.723  1.00  0.00           C  
ATOM   2949  CD2 LEU A 746      22.071 -40.638  47.370  1.00  0.00           C  
ATOM   2950  HB2 LEU A 746      23.905 -37.891  48.549  1.00  0.00           H  
ATOM   2951  HB3 LEU A 746      23.475 -39.356  49.384  1.00  0.00           H  
ATOM   2952  HG  LEU A 746      22.570 -38.736  46.551  1.00  0.00           H  
ATOM   2953 HD11 LEU A 746      24.525 -39.368  45.725  1.00  0.00           H  
ATOM   2954 HD12 LEU A 746      25.212 -39.382  47.335  1.00  0.00           H  
ATOM   2955 HD13 LEU A 746      24.567 -40.859  46.650  1.00  0.00           H  
ATOM   2956 HD21 LEU A 746      22.497 -41.538  46.928  1.00  0.00           H  
ATOM   2957 HD22 LEU A 746      21.815 -40.882  48.401  1.00  0.00           H  
ATOM   2958 HD23 LEU A 746      21.136 -40.439  46.844  1.00  0.00           H  
ATOM   2959  H   LEU A 746      22.334 -36.404  47.758  1.00  0.00           H  
ATOM   2960  HA  LEU A 746      21.011 -38.716  48.940  1.00  0.00           H  
ATOM   2961  N   GLY A 747      22.137 -36.318  50.837  1.00 81.49           N  
ANISOU 2961  N   GLY A 747    10944   9755  10264   1617    916   2026
ATOM   2962  CA  GLY A 747      22.084 -35.730  52.175  1.00 81.05           C  
ANISOU 2962  CA  GLY A 747    10932   9793  10070   1619    871   2098
ATOM   2963  C   GLY A 747      20.638 -35.519  52.655  1.00 85.17           C  
ANISOU 2963  C   GLY A 747    11482  10284  10595   1430    955   2040
ATOM   2964  O   GLY A 747      20.431 -35.376  53.857  1.00 86.03           O  
ANISOU 2964  O   GLY A 747    11729  10358  10601   1426   1008   2117
ATOM   2965  HA3 GLY A 747      22.592 -34.765  52.152  1.00  0.00           H  
ATOM   2966  H   GLY A 747      22.400 -35.697  50.084  1.00  0.00           H  
ATOM   2967  HA2 GLY A 747      22.622 -36.360  52.884  1.00  0.00           H  
ATOM   2968  N   THR A 748      19.645 -35.546  51.744  1.00 80.78           N  
ANISOU 2968  N   THR A 748    10798   9741  10151   1286    974   1911
ATOM   2969  CA  THR A 748      18.209 -35.500  52.048  1.00 80.50           C  
ANISOU 2969  CA  THR A 748    10758   9682  10147   1117   1060   1849
ATOM   2970  C   THR A 748      17.732 -36.729  52.856  1.00 87.14           C  
ANISOU 2970  C   THR A 748    11756  10326  11028   1059   1225   1901
ATOM   2971  O   THR A 748      16.856 -36.584  53.706  1.00 87.72           O  
ANISOU 2971  O   THR A 748    11902  10382  11045    994   1313   1936
ATOM   2972  CB  THR A 748      17.362 -35.404  50.750  1.00  0.00           C  
ATOM   2973  OG1 THR A 748      17.742 -34.242  50.035  1.00  0.00           O  
ATOM   2974  CG2 THR A 748      15.838 -35.337  50.948  1.00  0.00           C  
ATOM   2975  HB  THR A 748      17.569 -36.267  50.120  1.00  0.00           H  
ATOM   2976  HG1 THR A 748      18.682 -34.288  49.841  1.00  0.00           H  
ATOM   2977 HG21 THR A 748      15.577 -34.540  51.640  1.00  0.00           H  
ATOM   2978 HG22 THR A 748      15.329 -35.137  50.005  1.00  0.00           H  
ATOM   2979 HG23 THR A 748      15.432 -36.270  51.338  1.00  0.00           H  
ATOM   2980  H   THR A 748      19.886 -35.671  50.772  1.00  0.00           H  
ATOM   2981  HA  THR A 748      18.020 -34.602  52.635  1.00  0.00           H  
ATOM   2982  N   PHE A 749      18.353 -37.895  52.608  1.00 84.71           N  
ANISOU 2982  N   PHE A 749    11511   9866  10809   1084   1271   1910
ATOM   2983  CA  PHE A 749      18.094 -39.152  53.314  1.00 85.96           C  
ANISOU 2983  CA  PHE A 749    11830   9816  11014   1020   1420   1963
ATOM   2984  C   PHE A 749      18.753 -39.218  54.707  1.00 91.52           C  
ANISOU 2984  C   PHE A 749    12726  10469  11576   1132   1463   2114
ATOM   2985  O   PHE A 749      18.314 -40.026  55.526  1.00 92.92           O  
ANISOU 2985  O   PHE A 749    13010  10566  11728   1045   1588   2168
ATOM   2986  CB  PHE A 749      18.555 -40.334  52.433  1.00 88.37           C  
ANISOU 2986  CB  PHE A 749    12176   9963  11436   1024   1440   1925
ATOM   2987  CG  PHE A 749      17.821 -40.458  51.107  1.00 92.24           C  
ANISOU 2987  CG  PHE A 749    12853  10220  11975    948   1584   1984
ATOM   2988  CD1 PHE A 749      16.589 -41.142  51.031  1.00 96.03           C  
ANISOU 2988  CD1 PHE A 749    13303  10625  12561    737   1684   1935
ATOM   2989  CD2 PHE A 749      18.271 -39.740  49.979  1.00 96.05           C  
ANISOU 2989  CD2 PHE A 749    13540  10558  12398   1086   1621   2097
ATOM   2990  CE1 PHE A 749      15.878 -41.160  49.838  1.00 98.82           C  
ANISOU 2990  CE1 PHE A 749    13823  10762  12961    645   1819   1997
ATOM   2991  CE2 PHE A 749      17.547 -39.769  48.795  1.00100.52           C  
ANISOU 2991  CE2 PHE A 749    14296  10893  13005   1003   1758   2158
ATOM   2992  CZ  PHE A 749      16.358 -40.483  48.723  1.00 98.90           C  
ANISOU 2992  CZ  PHE A 749    14054  10615  12906    773   1857   2107
ATOM   2993  H   PHE A 749      19.076 -37.929  51.903  1.00  0.00           H  
ATOM   2994  HA  PHE A 749      17.017 -39.245  53.466  1.00  0.00           H  
ATOM   2995  HB3 PHE A 749      18.432 -41.272  52.978  1.00  0.00           H  
ATOM   2996  HB2 PHE A 749      19.623 -40.246  52.227  1.00  0.00           H  
ATOM   2997  HD1 PHE A 749      16.197 -41.655  51.897  1.00  0.00           H  
ATOM   2998  HD2 PHE A 749      19.176 -39.160  50.040  1.00  0.00           H  
ATOM   2999  HE1 PHE A 749      14.942 -41.697  49.778  1.00  0.00           H  
ATOM   3000  HE2 PHE A 749      17.904 -39.225  47.932  1.00  0.00           H  
ATOM   3001  HZ  PHE A 749      15.797 -40.498  47.801  1.00  0.00           H  
ATOM   3002  N   LEU A 750      19.772 -38.374  54.954  1.00 88.02           N  
ANISOU 3002  N   LEU A 750    12323  10078  11040   1326   1362   2189
ATOM   3003  CA  LEU A 750      20.490 -38.278  56.227  1.00 89.56           C  
ANISOU 3003  CA  LEU A 750    12702  10239  11086   1461   1371   2342
ATOM   3004  C   LEU A 750      19.828 -37.267  57.177  1.00 94.98           C  
ANISOU 3004  C   LEU A 750    13433  11011  11643   1396   1400   2380
ATOM   3005  O   LEU A 750      19.655 -37.591  58.352  1.00 96.25           O  
ANISOU 3005  O   LEU A 750    13789  11070  11709   1414   1496   2494
ATOM   3006  CB  LEU A 750      21.966 -37.896  55.976  1.00  0.00           C  
ATOM   3007  CG  LEU A 750      22.785 -38.964  55.216  1.00  0.00           C  
ATOM   3008  CD1 LEU A 750      24.169 -38.411  54.813  1.00  0.00           C  
ATOM   3009  CD2 LEU A 750      22.889 -40.290  56.001  1.00  0.00           C  
ATOM   3010  HB2 LEU A 750      21.998 -36.957  55.423  1.00  0.00           H  
ATOM   3011  HB3 LEU A 750      22.461 -37.694  56.928  1.00  0.00           H  
ATOM   3012  HG  LEU A 750      22.262 -39.179  54.283  1.00  0.00           H  
ATOM   3013 HD11 LEU A 750      24.306 -38.467  53.732  1.00  0.00           H  
ATOM   3014 HD12 LEU A 750      24.292 -37.365  55.097  1.00  0.00           H  
ATOM   3015 HD13 LEU A 750      24.994 -38.956  55.272  1.00  0.00           H  
ATOM   3016 HD21 LEU A 750      23.892 -40.715  55.984  1.00  0.00           H  
ATOM   3017 HD22 LEU A 750      22.617 -40.167  57.050  1.00  0.00           H  
ATOM   3018 HD23 LEU A 750      22.220 -41.039  55.577  1.00  0.00           H  
ATOM   3019  H   LEU A 750      20.067 -37.734  54.231  1.00  0.00           H  
ATOM   3020  HA  LEU A 750      20.463 -39.249  56.726  1.00  0.00           H  
ATOM   3021  N   VAL A 751      19.463 -36.077  56.662  1.00 90.62           N  
ANISOU 3021  N   VAL A 751    12715  10634  11083   1319   1329   2281
ATOM   3022  CA  VAL A 751      18.786 -35.036  57.442  1.00 90.72           C  
ANISOU 3022  CA  VAL A 751    12764  10741  10964   1267   1347   2294
ATOM   3023  C   VAL A 751      17.307 -35.375  57.702  1.00 94.74           C  
ANISOU 3023  C   VAL A 751    13190  11242  11567   1078   1468   2192
ATOM   3024  O   VAL A 751      16.845 -35.107  58.806  1.00 92.93           O  
ANISOU 3024  O   VAL A 751    12944  11120  11246   1039   1464   2163
ATOM   3025  CB  VAL A 751      18.869 -33.625  56.793  1.00  0.00           C  
ATOM   3026  CG1 VAL A 751      20.327 -33.178  56.613  1.00  0.00           C  
ATOM   3027  CG2 VAL A 751      18.059 -33.424  55.497  1.00  0.00           C  
ATOM   3028  HB  VAL A 751      18.440 -32.923  57.508  1.00  0.00           H  
ATOM   3029 HG11 VAL A 751      20.862 -33.800  55.898  1.00  0.00           H  
ATOM   3030 HG12 VAL A 751      20.373 -32.152  56.255  1.00  0.00           H  
ATOM   3031 HG13 VAL A 751      20.869 -33.225  57.557  1.00  0.00           H  
ATOM   3032 HG21 VAL A 751      18.283 -34.206  54.778  1.00  0.00           H  
ATOM   3033 HG22 VAL A 751      16.984 -33.433  55.678  1.00  0.00           H  
ATOM   3034 HG23 VAL A 751      18.289 -32.466  55.031  1.00  0.00           H  
ATOM   3035  H   VAL A 751      19.654 -35.864  55.691  1.00  0.00           H  
ATOM   3036  HA  VAL A 751      19.281 -34.975  58.414  1.00  0.00           H  
ATOM   3037  N   ARG A 752      16.636 -35.978  56.701  0.50 91.99           N  
ANISOU 3037  N   ARG A 752    12801  10760  11392    967   1577   2146
ATOM   3038  CA  ARG A 752      15.269 -36.513  56.656  0.50 91.46           C  
ANISOU 3038  CA  ARG A 752    12624  10682  11443    792   1684   2057
ATOM   3039  C   ARG A 752      14.230 -35.806  57.552  0.50 97.84           C  
ANISOU 3039  C   ARG A 752    13535  11475  12164    730   1843   2116
ATOM   3040  O   ARG A 752      13.562 -34.887  57.078  0.50 97.66           O  
ANISOU 3040  O   ARG A 752    13399  11521  12185    634   1896   2040
ATOM   3041  CB  ARG A 752      15.334 -38.053  56.794  0.50 91.67           C  
ANISOU 3041  CB  ARG A 752    12612  10556  11663    685   1755   2015
ATOM   3042  CG  ARG A 752      13.985 -38.779  56.605  0.50104.14           C  
ANISOU 3042  CG  ARG A 752    14382  11929  13256    656   1902   2124
ATOM   3043  CD  ARG A 752      14.129 -40.296  56.391  0.50113.84           C  
ANISOU 3043  CD  ARG A 752    15577  13006  14671    537   1943   2068
ATOM   3044  NE  ARG A 752      14.569 -41.006  57.600  0.50121.96           N  
ANISOU 3044  NE  ARG A 752    16765  13841  15734    443   2112   2160
ATOM   3045  CZ  ARG A 752      13.773 -41.463  58.582  0.50130.24           C  
ANISOU 3045  CZ  ARG A 752    17757  14846  16882    257   2251   2150
ATOM   3046  NH1 ARG A 752      12.444 -41.298  58.536  0.50111.19           N  
ANISOU 3046  NH1 ARG A 752    15132  12570  14546    163   2240   2050
ATOM   3047  NH2 ARG A 752      14.321 -42.097  59.627  0.50115.58           N1+
ANISOU 3047  NH2 ARG A 752    16052  12808  15054    165   2405   2245
ATOM   3048  H   ARG A 752      17.145 -36.124  55.840  0.50  0.00           H  
ATOM   3049  HA  ARG A 752      14.940 -36.314  55.635  0.50  0.00           H  
ATOM   3050  HB3 ARG A 752      15.778 -38.337  57.748  0.50  0.00           H  
ATOM   3051  HB2 ARG A 752      16.024 -38.410  56.028  0.50  0.00           H  
ATOM   3052  HG3 ARG A 752      13.409 -38.358  55.780  0.50  0.00           H  
ATOM   3053  HG2 ARG A 752      13.395 -38.605  57.506  0.50  0.00           H  
ATOM   3054  HD3 ARG A 752      14.961 -40.443  55.702  0.50  0.00           H  
ATOM   3055  HD2 ARG A 752      13.267 -40.747  55.898  0.50  0.00           H  
ATOM   3056  HE  ARG A 752      15.569 -41.113  57.701  0.50  0.00           H  
ATOM   3057 HH12 ARG A 752      11.854 -41.637  59.283  0.50  0.00           H  
ATOM   3058 HH11 ARG A 752      12.025 -40.816  57.755  0.50  0.00           H  
ATOM   3059 HH22 ARG A 752      13.740 -42.447  60.375  0.50  0.00           H  
ATOM   3060 HH21 ARG A 752      15.320 -42.234  59.676  0.50  0.00           H  
ATOM   3061  N   SER A 753      14.122 -36.248  58.817  1.00 95.80           N  
ANISOU 3061  N   SER A 753    13491  11126  11781    793   1925   2253
ATOM   3062  CA  SER A 753      13.164 -35.750  59.805  1.00 96.50           C  
ANISOU 3062  CA  SER A 753    13701  11194  11769    740   2096   2323
ATOM   3063  C   SER A 753      13.827 -35.399  61.155  1.00101.29           C  
ANISOU 3063  C   SER A 753    14438  11917  12129    863   2026   2380
ATOM   3064  O   SER A 753      13.181 -35.540  62.194  1.00103.18           O  
ANISOU 3064  O   SER A 753    14847  12121  12238    859   2163   2469
ATOM   3065  CB  SER A 753      11.984 -36.744  59.903  1.00  0.00           C  
ATOM   3066  OG  SER A 753      12.356 -37.963  60.518  1.00  0.00           O  
ATOM   3067  HB2 SER A 753      11.172 -36.305  60.484  1.00  0.00           H  
ATOM   3068  HB3 SER A 753      11.575 -36.954  58.914  1.00  0.00           H  
ATOM   3069  HG  SER A 753      12.522 -37.791  61.449  1.00  0.00           H  
ATOM   3070  H   SER A 753      14.723 -36.997  59.131  1.00  0.00           H  
ATOM   3071  HA  SER A 753      12.753 -34.803  59.452  1.00  0.00           H  
ATOM   3072  N   GLN A 754      15.084 -34.915  61.117  1.00 96.45           N  
ANISOU 3072  N   GLN A 754    13750  11447  11450    959   1816   2329
ATOM   3073  CA  GLN A 754      15.812 -34.339  62.255  1.00 96.94           C  
ANISOU 3073  CA  GLN A 754    13921  11631  11280   1055   1717   2367
ATOM   3074  C   GLN A 754      15.102 -33.066  62.775  1.00101.52           C  
ANISOU 3074  C   GLN A 754    14450  12299  11825    965   1789   2273
ATOM   3075  O   GLN A 754      14.959 -32.121  61.996  1.00 99.63           O  
ANISOU 3075  O   GLN A 754    14014  12122  11720    894   1749   2146
ATOM   3076  CB  GLN A 754      17.251 -33.996  61.805  1.00  0.00           C  
ATOM   3077  CG  GLN A 754      18.202 -35.209  61.708  1.00  0.00           C  
ATOM   3078  CD  GLN A 754      18.814 -35.643  63.045  1.00  0.00           C  
ATOM   3079  OE1 GLN A 754      18.422 -35.183  64.116  1.00  0.00           O  
ATOM   3080  NE2 GLN A 754      19.792 -36.547  62.984  1.00  0.00           N  
ATOM   3081  HB2 GLN A 754      17.210 -33.498  60.837  1.00  0.00           H  
ATOM   3082  HB3 GLN A 754      17.691 -33.255  62.475  1.00  0.00           H  
ATOM   3083  HG2 GLN A 754      17.698 -36.059  61.247  1.00  0.00           H  
ATOM   3084  HG3 GLN A 754      19.028 -34.951  61.045  1.00  0.00           H  
ATOM   3085 HE22 GLN A 754      20.249 -36.852  63.834  1.00  0.00           H  
ATOM   3086 HE21 GLN A 754      20.098 -36.914  62.095  1.00  0.00           H  
ATOM   3087  H   GLN A 754      15.558 -34.852  60.225  1.00  0.00           H  
ATOM   3088  HA  GLN A 754      15.869 -35.119  63.011  1.00  0.00           H  
ATOM   3089  N   PRO A 755      14.624 -33.072  64.042  1.00 99.95           N  
ANISOU 3089  N   PRO A 755    14435  12092  11449    971   1913   2337
ATOM   3090  CA  PRO A 755      13.785 -31.982  64.576  1.00 99.61           C  
ANISOU 3090  CA  PRO A 755    14359  12113  11374    901   2015   2250
ATOM   3091  C   PRO A 755      14.555 -30.681  64.875  1.00102.86           C  
ANISOU 3091  C   PRO A 755    14789  12674  11619    954   1842   2176
ATOM   3092  O   PRO A 755      15.782 -30.689  64.977  1.00101.78           O  
ANISOU 3092  O   PRO A 755    14637  12585  11448    910   1916   2094
ATOM   3093  CB  PRO A 755      13.197 -32.597  65.858  1.00103.69           C  
ANISOU 3093  CB  PRO A 755    15082  12541  11774    886   2252   2360
ATOM   3094  CG  PRO A 755      14.265 -33.563  66.341  1.00109.67           C  
ANISOU 3094  CG  PRO A 755    16014  13196  12457    962   2234   2512
ATOM   3095  CD  PRO A 755      14.819 -34.129  65.040  1.00103.84           C  
ANISOU 3095  CD  PRO A 755    15187  12506  11761   1048   1982   2494
ATOM   3096  HA  PRO A 755      12.979 -31.752  63.877  1.00  0.00           H  
ATOM   3097  HB3 PRO A 755      12.290 -33.150  65.609  1.00  0.00           H  
ATOM   3098  HB2 PRO A 755      12.929 -31.864  66.620  1.00  0.00           H  
ATOM   3099  HG3 PRO A 755      13.889 -34.329  67.020  1.00  0.00           H  
ATOM   3100  HG2 PRO A 755      15.049 -33.009  66.860  1.00  0.00           H  
ATOM   3101  HD2 PRO A 755      15.867 -34.411  65.158  1.00  0.00           H  
ATOM   3102  HD3 PRO A 755      14.252 -35.011  64.740  1.00  0.00           H  
ATOM   3103  N   GLY A 756      13.787 -29.593  65.047  1.00100.32           N  
ANISOU 3103  N   GLY A 756    14489  12425  11204   1044   1612   2202
ATOM   3104  CA  GLY A 756      14.288 -28.295  65.492  1.00100.55           C  
ANISOU 3104  CA  GLY A 756    14533  12593  11078   1077   1417   2139
ATOM   3105  C   GLY A 756      14.687 -27.397  64.314  1.00103.93           C  
ANISOU 3105  C   GLY A 756    14748  13093  11648    998   1354   1981
ATOM   3106  O   GLY A 756      14.604 -27.780  63.144  1.00102.23           O  
ANISOU 3106  O   GLY A 756    14334  12858  11649    957   1337   1934
ATOM   3107  HA3 GLY A 756      15.138 -28.415  66.167  1.00  0.00           H  
ATOM   3108  H   GLY A 756      12.787 -29.677  64.930  1.00  0.00           H  
ATOM   3109  HA2 GLY A 756      13.500 -27.802  66.061  1.00  0.00           H  
ATOM   3110  N   CYS A 757      15.104 -26.167  64.666  1.00100.99           N  
ANISOU 3110  N   CYS A 757    14441  12792  11137    980   1321   1903
ATOM   3111  CA  CYS A 757      15.532 -25.083  63.770  1.00 99.63           C  
ANISOU 3111  CA  CYS A 757    14131  12684  11041    916   1258   1757
ATOM   3112  C   CYS A 757      14.413 -24.633  62.802  1.00102.30           C  
ANISOU 3112  C   CYS A 757    14317  12956  11596    842   1449   1690
ATOM   3113  O   CYS A 757      14.692 -24.294  61.653  1.00100.86           O  
ANISOU 3113  O   CYS A 757    13930  12792  11601    794   1382   1612
ATOM   3114  CB  CYS A 757      16.862 -25.399  63.043  1.00  0.00           C  
ATOM   3115  SG  CYS A 757      18.219 -25.530  64.239  1.00  0.00           S  
ATOM   3116  HB2 CYS A 757      16.798 -26.332  62.484  1.00  0.00           H  
ATOM   3117  HB3 CYS A 757      17.130 -24.614  62.335  1.00  0.00           H  
ATOM   3118  HG  CYS A 757      17.787 -26.654  64.819  1.00  0.00           H  
ATOM   3119  H   CYS A 757      15.145 -25.942  65.650  1.00  0.00           H  
ATOM   3120  HA  CYS A 757      15.709 -24.219  64.412  1.00  0.00           H  
ATOM   3121  N   TYR A 758      13.160 -24.633  63.300  1.00 98.64           N  
ANISOU 3121  N   TYR A 758    13958  12426  11095    832   1687   1721
ATOM   3122  CA  TYR A 758      11.925 -24.295  62.577  1.00 97.13           C  
ANISOU 3122  CA  TYR A 758    13633  12181  11090    765   1895   1674
ATOM   3123  C   TYR A 758      11.621 -25.287  61.429  1.00 96.64           C  
ANISOU 3123  C   TYR A 758    13368  12067  11283    708   1891   1683
ATOM   3124  O   TYR A 758      11.148 -24.870  60.373  1.00 94.73           O  
ANISOU 3124  O   TYR A 758    12932  11836  11226    649   1889   1594
ATOM   3125  CB  TYR A 758      11.926 -22.812  62.115  1.00  0.00           C  
ATOM   3126  CG  TYR A 758      12.222 -21.789  63.202  1.00  0.00           C  
ATOM   3127  CD1 TYR A 758      13.540 -21.324  63.399  1.00  0.00           C  
ATOM   3128  CD2 TYR A 758      11.183 -21.291  64.015  1.00  0.00           C  
ATOM   3129  CE1 TYR A 758      13.816 -20.365  64.391  1.00  0.00           C  
ATOM   3130  CE2 TYR A 758      11.459 -20.330  65.009  1.00  0.00           C  
ATOM   3131  CZ  TYR A 758      12.775 -19.861  65.193  1.00  0.00           C  
ATOM   3132  OH  TYR A 758      13.046 -18.921  66.143  1.00  0.00           O  
ATOM   3133  HB2 TYR A 758      12.648 -22.669  61.311  1.00  0.00           H  
ATOM   3134  HB3 TYR A 758      10.958 -22.563  61.677  1.00  0.00           H  
ATOM   3135  HD1 TYR A 758      14.345 -21.700  62.786  1.00  0.00           H  
ATOM   3136  HD2 TYR A 758      10.170 -21.641  63.876  1.00  0.00           H  
ATOM   3137  HE1 TYR A 758      14.828 -20.013  64.532  1.00  0.00           H  
ATOM   3138  HE2 TYR A 758      10.655 -19.951  65.623  1.00  0.00           H  
ATOM   3139  HH  TYR A 758      12.269 -18.648  66.637  1.00  0.00           H  
ATOM   3140  H   TYR A 758      13.029 -24.910  64.262  1.00  0.00           H  
ATOM   3141  HA  TYR A 758      11.113 -24.414  63.296  1.00  0.00           H  
ATOM   3142  N   ASN A 759      11.920 -26.582  61.663  1.00 91.93           N  
ANISOU 3142  N   ASN A 759    12837  11409  10684    731   1882   1793
ATOM   3143  CA  ASN A 759      11.845 -27.705  60.713  1.00 90.35           C  
ANISOU 3143  CA  ASN A 759    12509  11133  10686    689   1880   1818
ATOM   3144  C   ASN A 759      12.799 -27.497  59.520  1.00 91.78           C  
ANISOU 3144  C   ASN A 759    12505  11377  10989    682   1678   1725
ATOM   3145  O   ASN A 759      12.363 -27.512  58.367  1.00 90.77           O  
ANISOU 3145  O   ASN A 759    12224  11204  11061    618   1694   1686
ATOM   3146  CB  ASN A 759      10.383 -27.998  60.274  1.00 89.17           C  
ANISOU 3146  CB  ASN A 759    12268  10897  10714    588   2100   1819
ATOM   3147  CG  ASN A 759       9.483 -28.473  61.418  1.00103.21           C  
ANISOU 3147  CG  ASN A 759    14208  12618  12391    581   2326   1913
ATOM   3148  OD1 ASN A 759       9.815 -29.427  62.117  1.00100.86           O  
ANISOU 3148  OD1 ASN A 759    14048  12228  12045    592   2398   2031
ATOM   3149  ND2 ASN A 759       8.329 -27.827  61.595  1.00 92.75           N  
ANISOU 3149  ND2 ASN A 759    12860  11334  11047    560   2464   1865
ATOM   3150  H   ASN A 759      12.310 -26.821  62.564  1.00  0.00           H  
ATOM   3151  HA  ASN A 759      12.218 -28.569  61.266  1.00  0.00           H  
ATOM   3152  HB3 ASN A 759      10.378 -28.805  59.542  1.00  0.00           H  
ATOM   3153  HB2 ASN A 759       9.941 -27.135  59.775  1.00  0.00           H  
ATOM   3154 HD22 ASN A 759       7.702 -28.108  62.335  1.00  0.00           H  
ATOM   3155 HD21 ASN A 759       8.080 -27.049  61.001  1.00  0.00           H  
ATOM   3156  N   ARG A 760      14.093 -27.297  59.831  1.00 86.32           N  
ANISOU 3156  N   ARG A 760    11840  10789  10168    743   1486   1697
ATOM   3157  CA  ARG A 760      15.155 -27.042  58.854  1.00 83.12           C  
ANISOU 3157  CA  ARG A 760    11287  10464   9832    746   1284   1627
ATOM   3158  C   ARG A 760      15.421 -28.223  57.903  1.00 85.30           C  
ANISOU 3158  C   ARG A 760    11465  10682  10263    751   1252   1655
ATOM   3159  O   ARG A 760      15.697 -27.976  56.732  1.00 84.27           O  
ANISOU 3159  O   ARG A 760    11171  10570  10279    707   1189   1576
ATOM   3160  CB  ARG A 760      16.437 -26.609  59.594  1.00  0.00           C  
ATOM   3161  CG  ARG A 760      17.609 -26.193  58.682  1.00  0.00           C  
ATOM   3162  CD  ARG A 760      18.797 -25.578  59.437  1.00  0.00           C  
ATOM   3163  NE  ARG A 760      19.296 -26.447  60.514  1.00  0.00           N  
ATOM   3164  CZ  ARG A 760      20.477 -26.312  61.143  1.00  0.00           C  
ATOM   3165  NH1 ARG A 760      21.334 -25.340  60.806  1.00  0.00           N  
ATOM   3166  NH2 ARG A 760      20.809 -27.158  62.127  1.00  0.00           N1+
ATOM   3167  HB2 ARG A 760      16.200 -25.766  60.238  1.00  0.00           H  
ATOM   3168  HB3 ARG A 760      16.757 -27.419  60.251  1.00  0.00           H  
ATOM   3169  HG2 ARG A 760      17.941 -26.973  57.998  1.00  0.00           H  
ATOM   3170  HG3 ARG A 760      17.210 -25.402  58.045  1.00  0.00           H  
ATOM   3171  HD2 ARG A 760      19.622 -25.559  58.724  1.00  0.00           H  
ATOM   3172  HD3 ARG A 760      18.629 -24.545  59.741  1.00  0.00           H  
ATOM   3173  HE  ARG A 760      18.671 -27.176  60.822  1.00  0.00           H  
ATOM   3174 HH12 ARG A 760      22.224 -25.228  61.291  1.00  0.00           H  
ATOM   3175 HH11 ARG A 760      21.119 -24.704  60.049  1.00  0.00           H  
ATOM   3176 HH22 ARG A 760      21.694 -27.052  62.603  1.00  0.00           H  
ATOM   3177 HH21 ARG A 760      20.180 -27.895  62.411  1.00  0.00           H  
ATOM   3178  H   ARG A 760      14.370 -27.292  60.803  1.00  0.00           H  
ATOM   3179  HA  ARG A 760      14.826 -26.200  58.241  1.00  0.00           H  
ATOM   3180  N   ALA A 761      15.314 -29.467  58.406  1.00 81.56           N  
ANISOU 3180  N   ALA A 761    11114  10129   9747    809   1303   1770
ATOM   3181  CA  ALA A 761      15.475 -30.696  57.621  1.00 80.56           C  
ANISOU 3181  CA  ALA A 761    10954   9922   9733    839   1287   1814
ATOM   3182  C   ALA A 761      14.380 -30.892  56.557  1.00 82.68           C  
ANISOU 3182  C   ALA A 761    11126  10082  10207    732   1412   1764
ATOM   3183  O   ALA A 761      14.677 -31.424  55.489  1.00 82.00           O  
ANISOU 3183  O   ALA A 761    10952   9962  10243    731   1354   1734
ATOM   3184  CB  ALA A 761      15.525 -31.903  58.568  1.00 83.00           C  
ANISOU 3184  CB  ALA A 761    11456  10156   9924    932   1330   1955
ATOM   3185  H   ALA A 761      15.086 -29.590  59.382  1.00  0.00           H  
ATOM   3186  HA  ALA A 761      16.434 -30.638  57.101  1.00  0.00           H  
ATOM   3187  HB1 ALA A 761      16.365 -31.827  59.258  1.00  0.00           H  
ATOM   3188  HB2 ALA A 761      14.614 -31.989  59.161  1.00  0.00           H  
ATOM   3189  HB3 ALA A 761      15.642 -32.832  58.010  1.00  0.00           H  
ATOM   3190  N   ARG A 762      13.153 -30.427  56.854  1.00 77.65           N  
ANISOU 3190  N   ARG A 762    10502   9396   9606    641   1581   1756
ATOM   3191  CA  ARG A 762      12.019 -30.426  55.930  1.00 75.35           C  
ANISOU 3191  CA  ARG A 762    10098   9017   9513    519   1695   1710
ATOM   3192  C   ARG A 762      12.122 -29.304  54.878  1.00 75.35           C  
ANISOU 3192  C   ARG A 762     9898   9092   9640    473   1578   1581
ATOM   3193  O   ARG A 762      11.681 -29.514  53.750  1.00 74.48           O  
ANISOU 3193  O   ARG A 762     9708   8924   9666    432   1541   1546
ATOM   3194  CB  ARG A 762      10.711 -30.360  56.746  1.00  0.00           C  
ATOM   3195  CG  ARG A 762       9.421 -30.490  55.912  1.00  0.00           C  
ATOM   3196  CD  ARG A 762       8.155 -30.664  56.768  1.00  0.00           C  
ATOM   3197  NE  ARG A 762       8.094 -31.990  57.402  1.00  0.00           N  
ATOM   3198  CZ  ARG A 762       7.237 -32.363  58.369  1.00  0.00           C  
ATOM   3199  NH1 ARG A 762       6.322 -31.514  58.857  1.00  0.00           N  
ATOM   3200  NH2 ARG A 762       7.298 -33.611  58.852  1.00  0.00           N1+
ATOM   3201  HB2 ARG A 762      10.732 -31.156  57.492  1.00  0.00           H  
ATOM   3202  HB3 ARG A 762      10.677 -29.424  57.304  1.00  0.00           H  
ATOM   3203  HG2 ARG A 762       9.291 -29.679  55.194  1.00  0.00           H  
ATOM   3204  HG3 ARG A 762       9.536 -31.397  55.316  1.00  0.00           H  
ATOM   3205  HD2 ARG A 762       8.235 -29.971  57.606  1.00  0.00           H  
ATOM   3206  HD3 ARG A 762       7.245 -30.394  56.231  1.00  0.00           H  
ATOM   3207  HE  ARG A 762       8.740 -32.677  57.042  1.00  0.00           H  
ATOM   3208 HH12 ARG A 762       5.682 -31.805  59.582  1.00  0.00           H  
ATOM   3209 HH11 ARG A 762       6.265 -30.573  58.496  1.00  0.00           H  
ATOM   3210 HH22 ARG A 762       6.662 -33.910  59.577  1.00  0.00           H  
ATOM   3211 HH21 ARG A 762       7.979 -34.265  58.496  1.00  0.00           H  
ATOM   3212  H   ARG A 762      12.996 -29.989  57.751  1.00  0.00           H  
ATOM   3213  HA  ARG A 762      12.025 -31.378  55.395  1.00  0.00           H  
ATOM   3214  N   GLY A 763      12.733 -28.161  55.244  1.00 68.65           N  
ANISOU 3214  N   GLY A 763     8994   8363   8728    486   1512   1513
ATOM   3215  CA  GLY A 763      13.016 -27.048  54.333  1.00 66.73           C  
ANISOU 3215  CA  GLY A 763     8586   8193   8574    452   1398   1400
ATOM   3216  C   GLY A 763      14.182 -27.381  53.386  1.00 70.70           C  
ANISOU 3216  C   GLY A 763     9042   8720   9101    495   1240   1385
ATOM   3217  O   GLY A 763      14.181 -26.930  52.242  1.00 69.92           O  
ANISOU 3217  O   GLY A 763     8817   8620   9129    444   1188   1311
ATOM   3218  HA3 GLY A 763      13.283 -26.170  54.922  1.00  0.00           H  
ATOM   3219  H   GLY A 763      13.051 -28.059  56.198  1.00  0.00           H  
ATOM   3220  HA2 GLY A 763      12.125 -26.789  53.759  1.00  0.00           H  
ATOM   3221  N   LEU A 764      15.147 -28.197  53.851  1.00 67.79           N  
ANISOU 3221  N   LEU A 764     8772   8378   8605    596   1164   1458
ATOM   3222  CA  LEU A 764      16.263 -28.750  53.080  1.00 66.86           C  
ANISOU 3222  CA  LEU A 764     8601   8295   8508    656   1030   1455
ATOM   3223  C   LEU A 764      15.754 -29.748  52.025  1.00 72.52           C  
ANISOU 3223  C   LEU A 764     9318   8881   9353    639   1093   1467
ATOM   3224  O   LEU A 764      16.152 -29.654  50.865  1.00 72.55           O  
ANISOU 3224  O   LEU A 764     9225   8892   9451    625   1026   1404
ATOM   3225  CB  LEU A 764      17.270 -29.395  54.073  1.00  0.00           C  
ATOM   3226  CG  LEU A 764      18.708 -29.668  53.577  1.00  0.00           C  
ATOM   3227  CD1 LEU A 764      18.818 -30.784  52.517  1.00  0.00           C  
ATOM   3228  CD2 LEU A 764      19.452 -28.377  53.187  1.00  0.00           C  
ATOM   3229  HB2 LEU A 764      17.372 -28.730  54.931  1.00  0.00           H  
ATOM   3230  HB3 LEU A 764      16.853 -30.316  54.481  1.00  0.00           H  
ATOM   3231  HG  LEU A 764      19.229 -30.058  54.453  1.00  0.00           H  
ATOM   3232 HD11 LEU A 764      19.685 -31.416  52.708  1.00  0.00           H  
ATOM   3233 HD12 LEU A 764      17.949 -31.441  52.524  1.00  0.00           H  
ATOM   3234 HD13 LEU A 764      18.920 -30.386  51.506  1.00  0.00           H  
ATOM   3235 HD21 LEU A 764      19.830 -28.408  52.166  1.00  0.00           H  
ATOM   3236 HD22 LEU A 764      18.824 -27.493  53.278  1.00  0.00           H  
ATOM   3237 HD23 LEU A 764      20.304 -28.212  53.847  1.00  0.00           H  
ATOM   3238  H   LEU A 764      15.101 -28.492  54.818  1.00  0.00           H  
ATOM   3239  HA  LEU A 764      16.740 -27.919  52.559  1.00  0.00           H  
ATOM   3240  N   THR A 765      14.850 -30.650  52.450  1.00 69.90           N  
ANISOU 3240  N   THR A 765     9112   8425   9021    634   1223   1545
ATOM   3241  CA  THR A 765      14.168 -31.631  51.604  1.00 70.11           C  
ANISOU 3241  CA  THR A 765     9179   8300   9160    604   1293   1562
ATOM   3242  C   THR A 765      13.290 -30.968  50.522  1.00 73.45           C  
ANISOU 3242  C   THR A 765     9468   8691   9748    474   1302   1455
ATOM   3243  O   THR A 765      13.318 -31.415  49.378  1.00 72.26           O  
ANISOU 3243  O   THR A 765     9282   8503   9671    477   1243   1410
ATOM   3244  CB  THR A 765      13.271 -32.574  52.455  1.00  0.00           C  
ATOM   3245  OG1 THR A 765      14.069 -33.292  53.375  1.00  0.00           O  
ATOM   3246  CG2 THR A 765      12.433 -33.599  51.668  1.00  0.00           C  
ATOM   3247  HB  THR A 765      12.585 -31.971  53.051  1.00  0.00           H  
ATOM   3248  HG1 THR A 765      14.415 -32.680  54.033  1.00  0.00           H  
ATOM   3249 HG21 THR A 765      11.960 -34.316  52.339  1.00  0.00           H  
ATOM   3250 HG22 THR A 765      11.633 -33.115  51.110  1.00  0.00           H  
ATOM   3251 HG23 THR A 765      13.048 -34.158  50.963  1.00  0.00           H  
ATOM   3252  H   THR A 765      14.587 -30.651  53.426  1.00  0.00           H  
ATOM   3253  HA  THR A 765      14.933 -32.226  51.100  1.00  0.00           H  
ATOM   3254  N   PHE A 766      12.563 -29.901  50.899  1.00 70.99           N  
ANISOU 3254  N   PHE A 766     9079   8408   9487    371   1369   1414
ATOM   3255  CA  PHE A 766      11.698 -29.113  50.019  1.00 70.83           C  
ANISOU 3255  CA  PHE A 766     8913   8376   9622    252   1361   1318
ATOM   3256  C   PHE A 766      12.473 -28.304  48.960  1.00 73.06           C  
ANISOU 3256  C   PHE A 766     9085   8758   9918    279   1205   1228
ATOM   3257  O   PHE A 766      12.007 -28.219  47.825  1.00 73.03           O  
ANISOU 3257  O   PHE A 766     9018   8711  10020    221   1163   1165
ATOM   3258  CB  PHE A 766      10.766 -28.244  50.894  1.00 72.96           C  
ANISOU 3258  CB  PHE A 766     9103   8681   9938    166   1460   1300
ATOM   3259  CG  PHE A 766       9.803 -27.290  50.199  1.00 73.79           C  
ANISOU 3259  CG  PHE A 766     9044   8785  10208     53   1434   1209
ATOM   3260  CD1 PHE A 766       9.079 -27.686  49.053  1.00 77.36           C  
ANISOU 3260  CD1 PHE A 766     9476   9120  10797    -62   1490   1209
ATOM   3261  CD2 PHE A 766       9.486 -26.056  50.808  1.00 73.83           C  
ANISOU 3261  CD2 PHE A 766     8924   8900  10227     60   1336   1125
ATOM   3262  CE1 PHE A 766       8.142 -26.830  48.491  1.00 78.14           C  
ANISOU 3262  CE1 PHE A 766     9421   9227  11043   -168   1440   1127
ATOM   3263  CE2 PHE A 766       8.545 -25.214  50.231  1.00 75.79           C  
ANISOU 3263  CE2 PHE A 766     9027   9150  10620    -32   1293   1048
ATOM   3264  CZ  PHE A 766       7.881 -25.596  49.073  1.00 75.33           C  
ANISOU 3264  CZ  PHE A 766     8939   8989  10694   -144   1340   1049
ATOM   3265  H   PHE A 766      12.589 -29.604  51.865  1.00  0.00           H  
ATOM   3266  HA  PHE A 766      11.070 -29.824  49.479  1.00  0.00           H  
ATOM   3267  HB3 PHE A 766      11.383 -27.661  51.579  1.00  0.00           H  
ATOM   3268  HB2 PHE A 766      10.157 -28.896  51.522  1.00  0.00           H  
ATOM   3269  HD1 PHE A 766       9.255 -28.650  48.598  1.00  0.00           H  
ATOM   3270  HD2 PHE A 766       9.984 -25.755  51.718  1.00  0.00           H  
ATOM   3271  HE1 PHE A 766       7.608 -27.128  47.601  1.00  0.00           H  
ATOM   3272  HE2 PHE A 766       8.326 -24.260  50.688  1.00  0.00           H  
ATOM   3273  HZ  PHE A 766       7.150 -24.936  48.630  1.00  0.00           H  
ATOM   3274  N   ALA A 767      13.653 -27.773  49.328  1.00 68.47           N  
ANISOU 3274  N   ALA A 767     8489   8302   9224    357   1121   1224
ATOM   3275  CA  ALA A 767      14.556 -27.060  48.422  1.00 67.08           C  
ANISOU 3275  CA  ALA A 767     8216   8226   9047    379    981   1153
ATOM   3276  C   ALA A 767      15.188 -27.976  47.359  1.00 72.16           C  
ANISOU 3276  C   ALA A 767     8878   8824   9716    428    929   1155
ATOM   3277  O   ALA A 767      15.282 -27.564  46.204  1.00 71.67           O  
ANISOU 3277  O   ALA A 767     8736   8771   9724    392    865   1082
ATOM   3278  CB  ALA A 767      15.640 -26.337  49.236  1.00  0.00           C  
ATOM   3279  HB1 ALA A 767      15.199 -25.633  49.943  1.00  0.00           H  
ATOM   3280  HB2 ALA A 767      16.251 -27.038  49.807  1.00  0.00           H  
ATOM   3281  HB3 ALA A 767      16.305 -25.767  48.585  1.00  0.00           H  
ATOM   3282  H   ALA A 767      13.969 -27.872  50.284  1.00  0.00           H  
ATOM   3283  HA  ALA A 767      13.970 -26.300  47.900  1.00  0.00           H  
ATOM   3284  N   MET A 768      15.574 -29.204  47.756  1.00 68.65           N  
ANISOU 3284  N   MET A 768     8552   8319   9211    515    966   1243
ATOM   3285  CA  MET A 768      16.119 -30.219  46.851  1.00 68.48           C  
ANISOU 3285  CA  MET A 768     8576   8248   9195    600    938   1262
ATOM   3286  C   MET A 768      15.055 -30.896  45.973  1.00 74.34           C  
ANISOU 3286  C   MET A 768     9360   8835  10052    528    996   1224
ATOM   3287  O   MET A 768      15.389 -31.263  44.849  1.00 74.31           O  
ANISOU 3287  O   MET A 768     9347   8810  10077    562    950   1181
ATOM   3288  CB  MET A 768      16.948 -31.261  47.633  1.00 71.74           C  
ANISOU 3288  CB  MET A 768     9108   8648   9502    733    955   1377
ATOM   3289  CG  MET A 768      18.248 -30.708  48.250  1.00 74.67           C  
ANISOU 3289  CG  MET A 768     9423   9187   9759    823    845   1407
ATOM   3290  SD  MET A 768      19.371 -29.808  47.136  1.00 76.77           S  
ANISOU 3290  SD  MET A 768     9524   9586  10060    829    718   1324
ATOM   3291  CE  MET A 768      19.648 -31.047  45.842  1.00 72.35           C  
ANISOU 3291  CE  MET A 768     8885   9171   9433    762    641   1290
ATOM   3292  H   MET A 768      15.477 -29.470  48.726  1.00  0.00           H  
ATOM   3293  HA  MET A 768      16.784 -29.712  46.151  1.00  0.00           H  
ATOM   3294  HB3 MET A 768      17.203 -32.100  46.984  1.00  0.00           H  
ATOM   3295  HB2 MET A 768      16.335 -31.688  48.428  1.00  0.00           H  
ATOM   3296  HG3 MET A 768      18.806 -31.529  48.700  1.00  0.00           H  
ATOM   3297  HG2 MET A 768      18.004 -30.031  49.067  1.00  0.00           H  
ATOM   3298  HE1 MET A 768      19.984 -31.986  46.279  1.00  0.00           H  
ATOM   3299  HE2 MET A 768      18.732 -31.232  45.281  1.00  0.00           H  
ATOM   3300  HE3 MET A 768      20.410 -30.697  45.145  1.00  0.00           H  
ATOM   3301  N   LEU A 769      13.805 -31.013  46.457  1.00 71.49           N  
ANISOU 3301  N   LEU A 769     9043   8367   9755    423   1097   1236
ATOM   3302  CA  LEU A 769      12.655 -31.470  45.668  1.00 71.76           C  
ANISOU 3302  CA  LEU A 769     9112   8250   9903    325   1139   1194
ATOM   3303  C   LEU A 769      12.236 -30.441  44.606  1.00 73.82           C  
ANISOU 3303  C   LEU A 769     9238   8563  10249    234   1054   1078
ATOM   3304  O   LEU A 769      11.920 -30.845  43.487  1.00 73.95           O  
ANISOU 3304  O   LEU A 769     9283   8500  10313    211   1021   1023
ATOM   3305  CB  LEU A 769      11.463 -31.807  46.592  1.00  0.00           C  
ATOM   3306  CG  LEU A 769      11.521 -33.227  47.194  1.00  0.00           C  
ATOM   3307  CD1 LEU A 769      10.473 -33.401  48.309  1.00  0.00           C  
ATOM   3308  CD2 LEU A 769      11.396 -34.327  46.117  1.00  0.00           C  
ATOM   3309  HB2 LEU A 769      11.406 -31.058  47.382  1.00  0.00           H  
ATOM   3310  HB3 LEU A 769      10.522 -31.720  46.046  1.00  0.00           H  
ATOM   3311  HG  LEU A 769      12.499 -33.338  47.665  1.00  0.00           H  
ATOM   3312 HD11 LEU A 769       9.548 -33.844  47.937  1.00  0.00           H  
ATOM   3313 HD12 LEU A 769      10.854 -34.052  49.095  1.00  0.00           H  
ATOM   3314 HD13 LEU A 769      10.208 -32.451  48.775  1.00  0.00           H  
ATOM   3315 HD21 LEU A 769      11.122 -33.919  45.143  1.00  0.00           H  
ATOM   3316 HD22 LEU A 769      12.344 -34.852  45.992  1.00  0.00           H  
ATOM   3317 HD23 LEU A 769      10.648 -35.077  46.372  1.00  0.00           H  
ATOM   3318  H   LEU A 769      13.608 -30.724  47.406  1.00  0.00           H  
ATOM   3319  HA  LEU A 769      12.957 -32.370  45.131  1.00  0.00           H  
ATOM   3320  N   ALA A 770      12.275 -29.144  44.961  1.00 69.05           N  
ANISOU 3320  N   ALA A 770     8501   8088   9647    195   1016   1042
ATOM   3321  CA  ALA A 770      12.024 -28.029  44.049  1.00 67.72           C  
ANISOU 3321  CA  ALA A 770     8204   7977   9549    118    932    944
ATOM   3322  C   ALA A 770      13.067 -27.954  42.923  1.00 71.65           C  
ANISOU 3322  C   ALA A 770     8691   8538   9995    199    828    903
ATOM   3323  O   ALA A 770      12.673 -27.836  41.765  1.00 71.64           O  
ANISOU 3323  O   ALA A 770     8674   8500  10047    151    776    833
ATOM   3324  CB  ALA A 770      11.959 -26.713  44.841  1.00  0.00           C  
ATOM   3325  HB1 ALA A 770      12.888 -26.515  45.377  1.00  0.00           H  
ATOM   3326  HB2 ALA A 770      11.771 -25.864  44.182  1.00  0.00           H  
ATOM   3327  HB3 ALA A 770      11.154 -26.738  45.576  1.00  0.00           H  
ATOM   3328  H   ALA A 770      12.519 -28.894  45.910  1.00  0.00           H  
ATOM   3329  HA  ALA A 770      11.047 -28.191  43.590  1.00  0.00           H  
ATOM   3330  N   TYR A 771      14.357 -28.092  43.277  1.00 66.70           N  
ANISOU 3330  N   TYR A 771     8074   8009   9261    318    800    952
ATOM   3331  CA  TYR A 771      15.492 -28.141  42.350  1.00 64.61           C  
ANISOU 3331  CA  TYR A 771     7781   7827   8940    404    718    935
ATOM   3332  C   TYR A 771      15.430 -29.361  41.407  1.00 69.69           C  
ANISOU 3332  C   TYR A 771     8520   8361   9598    458    742    930
ATOM   3333  O   TYR A 771      15.668 -29.209  40.210  1.00 69.84           O  
ANISOU 3333  O   TYR A 771     8513   8406   9617    475    690    876
ATOM   3334  CB  TYR A 771      16.804 -28.112  43.167  1.00  0.00           C  
ATOM   3335  CG  TYR A 771      18.082 -27.873  42.375  1.00  0.00           C  
ATOM   3336  CD1 TYR A 771      18.732 -28.934  41.707  1.00  0.00           C  
ATOM   3337  CD2 TYR A 771      18.639 -26.578  42.323  1.00  0.00           C  
ATOM   3338  CE1 TYR A 771      19.914 -28.697  40.979  1.00  0.00           C  
ATOM   3339  CE2 TYR A 771      19.829 -26.343  41.606  1.00  0.00           C  
ATOM   3340  CZ  TYR A 771      20.463 -27.400  40.926  1.00  0.00           C  
ATOM   3341  OH  TYR A 771      21.603 -27.164  40.215  1.00  0.00           O  
ATOM   3342  HB2 TYR A 771      16.738 -27.317  43.910  1.00  0.00           H  
ATOM   3343  HB3 TYR A 771      16.914 -29.034  43.741  1.00  0.00           H  
ATOM   3344  HD1 TYR A 771      18.321 -29.933  41.747  1.00  0.00           H  
ATOM   3345  HD2 TYR A 771      18.156 -25.759  42.834  1.00  0.00           H  
ATOM   3346  HE1 TYR A 771      20.397 -29.515  40.464  1.00  0.00           H  
ATOM   3347  HE2 TYR A 771      20.250 -25.349  41.572  1.00  0.00           H  
ATOM   3348  HH  TYR A 771      21.948 -27.950  39.784  1.00  0.00           H  
ATOM   3349  H   TYR A 771      14.588 -28.178  44.259  1.00  0.00           H  
ATOM   3350  HA  TYR A 771      15.453 -27.240  41.734  1.00  0.00           H  
ATOM   3351  N   PHE A 772      15.089 -30.536  41.964  1.00 66.77           N  
ANISOU 3351  N   PHE A 772     8277   7860   9234    487    826    987
ATOM   3352  CA  PHE A 772      14.940 -31.803  41.246  1.00 67.09           C  
ANISOU 3352  CA  PHE A 772     8442   7763   9287    541    861    981
ATOM   3353  C   PHE A 772      13.840 -31.776  40.170  1.00 71.14           C  
ANISOU 3353  C   PHE A 772     8960   8189   9882    414    837    877
ATOM   3354  O   PHE A 772      14.101 -32.189  39.043  1.00 70.37           O  
ANISOU 3354  O   PHE A 772     8897   8073   9768    459    807    826
ATOM   3355  CB  PHE A 772      14.785 -32.953  42.268  1.00  0.00           C  
ATOM   3356  CG  PHE A 772      14.435 -34.328  41.725  1.00  0.00           C  
ATOM   3357  CD1 PHE A 772      15.412 -35.097  41.058  1.00  0.00           C  
ATOM   3358  CD2 PHE A 772      13.107 -34.802  41.781  1.00  0.00           C  
ATOM   3359  CE1 PHE A 772      15.071 -36.328  40.513  1.00  0.00           C  
ATOM   3360  CE2 PHE A 772      12.787 -36.035  41.231  1.00  0.00           C  
ATOM   3361  CZ  PHE A 772      13.766 -36.797  40.604  1.00  0.00           C  
ATOM   3362  HB2 PHE A 772      15.723 -33.059  42.815  1.00  0.00           H  
ATOM   3363  HB3 PHE A 772      14.035 -32.685  43.013  1.00  0.00           H  
ATOM   3364  HD1 PHE A 772      16.426 -34.734  40.973  1.00  0.00           H  
ATOM   3365  HD2 PHE A 772      12.338 -34.212  42.257  1.00  0.00           H  
ATOM   3366  HE1 PHE A 772      15.822 -36.920  40.011  1.00  0.00           H  
ATOM   3367  HE2 PHE A 772      11.772 -36.401  41.284  1.00  0.00           H  
ATOM   3368  HZ  PHE A 772      13.509 -37.755  40.176  1.00  0.00           H  
ATOM   3369  H   PHE A 772      14.923 -30.577  42.961  1.00  0.00           H  
ATOM   3370  HA  PHE A 772      15.878 -31.976  40.715  1.00  0.00           H  
ATOM   3371  N   ILE A 773      12.653 -31.254  40.524  1.00 68.24           N  
ANISOU 3371  N   ILE A 773     8550   7781   9598    257    846    849
ATOM   3372  CA  ILE A 773      11.512 -31.124  39.615  1.00 68.89           C  
ANISOU 3372  CA  ILE A 773     8616   7793   9767    115    803    756
ATOM   3373  C   ILE A 773      11.668 -29.978  38.590  1.00 74.17           C  
ANISOU 3373  C   ILE A 773     9180   8586  10414    118    697    681
ATOM   3374  O   ILE A 773      11.162 -30.119  37.475  1.00 75.91           O  
ANISOU 3374  O   ILE A 773     9453   8747  10641     89    652    609
ATOM   3375  CB  ILE A 773      10.169 -31.015  40.399  1.00 72.77           C  
ANISOU 3375  CB  ILE A 773     9041   8250  10360    -43    838    761
ATOM   3376  CG1 ILE A 773       9.854 -32.333  41.151  1.00 74.50           C  
ANISOU 3376  CG1 ILE A 773     9380   8329  10599    -64    957    842
ATOM   3377  CG2 ILE A 773       8.940 -30.563  39.577  1.00 73.60           C  
ANISOU 3377  CG2 ILE A 773     9082   8320  10561   -198    762    667
ATOM   3378  CD1 ILE A 773       9.704 -33.584  40.266  1.00 84.16           C  
ANISOU 3378  CD1 ILE A 773    10804   9366  11807    -28    995    848
ATOM   3379  H   ILE A 773      12.508 -30.935  41.473  1.00  0.00           H  
ATOM   3380  HA  ILE A 773      11.471 -32.038  39.026  1.00  0.00           H  
ATOM   3381  HB  ILE A 773      10.311 -30.256  41.169  1.00  0.00           H  
ATOM   3382 HG13 ILE A 773       8.951 -32.204  41.750  1.00  0.00           H  
ATOM   3383 HG12 ILE A 773      10.645 -32.529  41.875  1.00  0.00           H  
ATOM   3384 HG21 ILE A 773       9.036 -29.532  39.237  1.00  0.00           H  
ATOM   3385 HG22 ILE A 773       8.784 -31.189  38.699  1.00  0.00           H  
ATOM   3386 HG23 ILE A 773       8.032 -30.605  40.179  1.00  0.00           H  
ATOM   3387 HD11 ILE A 773       9.273 -33.355  39.291  1.00  0.00           H  
ATOM   3388 HD12 ILE A 773      10.669 -34.061  40.095  1.00  0.00           H  
ATOM   3389 HD13 ILE A 773       9.057 -34.319  40.744  1.00  0.00           H  
ATOM   3390  N   THR A 774      12.413 -28.909  38.936  1.00 68.64           N  
ANISOU 3390  N   THR A 774     8356   8047   9678    152    659    699
ATOM   3391  CA  THR A 774      12.809 -27.852  37.992  1.00 66.77           C  
ANISOU 3391  CA  THR A 774     8029   7927   9416    153    565    641
ATOM   3392  C   THR A 774      13.729 -28.394  36.880  1.00 72.34           C  
ANISOU 3392  C   THR A 774     8802   8638  10047    262    555    631
ATOM   3393  O   THR A 774      13.548 -28.009  35.728  1.00 72.77           O  
ANISOU 3393  O   THR A 774     8865   8687  10097    230    501    560
ATOM   3394  CB  THR A 774      13.535 -26.662  38.686  1.00  0.00           C  
ATOM   3395  OG1 THR A 774      12.661 -26.067  39.620  1.00  0.00           O  
ATOM   3396  CG2 THR A 774      14.020 -25.528  37.757  1.00  0.00           C  
ATOM   3397  HB  THR A 774      14.392 -27.036  39.247  1.00  0.00           H  
ATOM   3398  HG1 THR A 774      12.510 -26.690  40.340  1.00  0.00           H  
ATOM   3399 HG21 THR A 774      13.204 -25.133  37.153  1.00  0.00           H  
ATOM   3400 HG22 THR A 774      14.430 -24.699  38.335  1.00  0.00           H  
ATOM   3401 HG23 THR A 774      14.804 -25.856  37.076  1.00  0.00           H  
ATOM   3402  H   THR A 774      12.793 -28.844  39.871  1.00  0.00           H  
ATOM   3403  HA  THR A 774      11.901 -27.472  37.521  1.00  0.00           H  
ATOM   3404  N   TRP A 775      14.649 -29.308  37.235  1.00 69.45           N  
ANISOU 3404  N   TRP A 775     8487   8282   9621    395    612    704
ATOM   3405  CA  TRP A 775      15.557 -29.979  36.306  1.00 69.90           C  
ANISOU 3405  CA  TRP A 775     8591   8356   9612    527    625    712
ATOM   3406  C   TRP A 775      14.849 -31.017  35.410  1.00 76.01           C  
ANISOU 3406  C   TRP A 775     9514   8963  10403    519    658    654
ATOM   3407  O   TRP A 775      15.123 -31.055  34.210  1.00 76.81           O  
ANISOU 3407  O   TRP A 775     9638   9076  10469    541    635    596
ATOM   3408  CB  TRP A 775      16.720 -30.597  37.105  1.00 69.07           C  
ANISOU 3408  CB  TRP A 775     8497   8294   9453    673    673    816
ATOM   3409  CG  TRP A 775      17.818 -31.200  36.282  1.00 70.62           C  
ANISOU 3409  CG  TRP A 775     8683   8560   9588    826    684    841
ATOM   3410  CD1 TRP A 775      18.009 -32.520  36.057  1.00 72.97           C  
ANISOU 3410  CD1 TRP A 775     8849   9037   9838    884    639    876
ATOM   3411  CD2 TRP A 775      18.836 -30.507  35.500  1.00 71.94           C  
ANISOU 3411  CD2 TRP A 775     8977   8620   9738    944    753    839
ATOM   3412  NE1 TRP A 775      19.088 -32.692  35.215  1.00 73.40           N  
ANISOU 3412  NE1 TRP A 775     8915   9118   9856   1031    680    901
ATOM   3413  CE2 TRP A 775      19.639 -31.484  34.837  1.00 76.03           C  
ANISOU 3413  CE2 TRP A 775     9412   9274  10202   1083    755    878
ATOM   3414  CE3 TRP A 775      19.161 -29.148  35.277  1.00 74.50           C  
ANISOU 3414  CE3 TRP A 775     9482   8738  10087    946    816    809
ATOM   3415  CZ2 TRP A 775      20.716 -31.130  34.005  1.00 76.75           C  
ANISOU 3415  CZ2 TRP A 775     9588   9309  10264   1243    829    887
ATOM   3416  CZ3 TRP A 775      20.236 -28.780  34.443  1.00 77.16           C  
ANISOU 3416  CZ3 TRP A 775     9930   9001  10386   1098    882    811
ATOM   3417  CH2 TRP A 775      21.015 -29.768  33.810  1.00 78.09           C  
ANISOU 3417  CH2 TRP A 775     9956   9264  10450   1255    895    850
ATOM   3418  H   TRP A 775      14.739 -29.569  38.208  1.00  0.00           H  
ATOM   3419  HA  TRP A 775      15.982 -29.213  35.657  1.00  0.00           H  
ATOM   3420  HB3 TRP A 775      16.348 -31.348  37.802  1.00  0.00           H  
ATOM   3421  HB2 TRP A 775      17.179 -29.821  37.720  1.00  0.00           H  
ATOM   3422  HD1 TRP A 775      17.399 -33.306  36.479  1.00  0.00           H  
ATOM   3423  HE1 TRP A 775      19.407 -33.603  34.917  1.00  0.00           H  
ATOM   3424  HE3 TRP A 775      18.573 -28.379  35.754  1.00  0.00           H  
ATOM   3425  HZ2 TRP A 775      21.304 -31.892  33.516  1.00  0.00           H  
ATOM   3426  HZ3 TRP A 775      20.461 -27.734  34.288  1.00  0.00           H  
ATOM   3427  HH2 TRP A 775      21.837 -29.480  33.171  1.00  0.00           H  
ATOM   3428  N   VAL A 776      13.940 -31.814  36.001  1.00 72.35           N  
ANISOU 3428  N   VAL A 776     9164   8339   9986    476    714    667
ATOM   3429  CA  VAL A 776      13.133 -32.836  35.320  1.00 72.99           C  
ANISOU 3429  CA  VAL A 776     9414   8232  10086    445    742    610
ATOM   3430  C   VAL A 776      12.141 -32.253  34.290  1.00 76.17           C  
ANISOU 3430  C   VAL A 776     9803   8616  10523    298    657    500
ATOM   3431  O   VAL A 776      11.881 -32.915  33.286  1.00 77.52           O  
ANISOU 3431  O   VAL A 776    10103   8692  10661    309    652    433
ATOM   3432  CB  VAL A 776      12.384 -33.731  36.360  1.00  0.00           C  
ATOM   3433  CG1 VAL A 776      11.163 -34.530  35.851  1.00  0.00           C  
ATOM   3434  CG2 VAL A 776      13.364 -34.704  37.042  1.00  0.00           C  
ATOM   3435  HB  VAL A 776      12.007 -33.069  37.138  1.00  0.00           H  
ATOM   3436 HG11 VAL A 776      11.426 -35.161  35.002  1.00  0.00           H  
ATOM   3437 HG12 VAL A 776      10.770 -35.180  36.633  1.00  0.00           H  
ATOM   3438 HG13 VAL A 776      10.341 -33.879  35.550  1.00  0.00           H  
ATOM   3439 HG21 VAL A 776      14.240 -34.192  37.436  1.00  0.00           H  
ATOM   3440 HG22 VAL A 776      12.889 -35.224  37.875  1.00  0.00           H  
ATOM   3441 HG23 VAL A 776      13.720 -35.458  36.340  1.00  0.00           H  
ATOM   3442  H   VAL A 776      13.792 -31.732  36.998  1.00  0.00           H  
ATOM   3443  HA  VAL A 776      13.827 -33.469  34.763  1.00  0.00           H  
ATOM   3444  N   SER A 777      11.636 -31.031  34.535  1.00 69.85           N  
ANISOU 3444  N   SER A 777     8856   7908   9778    174    588    484
ATOM   3445  CA  SER A 777      10.774 -30.287  33.612  1.00 69.12           C  
ANISOU 3445  CA  SER A 777     8733   7814   9717     44    489    391
ATOM   3446  C   SER A 777      11.561 -29.434  32.595  1.00 72.91           C  
ANISOU 3446  C   SER A 777     9175   8414  10112    115    436    356
ATOM   3447  O   SER A 777      11.025 -29.157  31.523  1.00 73.48           O  
ANISOU 3447  O   SER A 777     9318   8443  10160     68    379    276
ATOM   3448  CB  SER A 777       9.760 -29.453  34.425  1.00  0.00           C  
ATOM   3449  OG  SER A 777      10.364 -28.382  35.124  1.00  0.00           O  
ATOM   3450  HB2 SER A 777       9.004 -29.035  33.758  1.00  0.00           H  
ATOM   3451  HB3 SER A 777       9.229 -30.086  35.137  1.00  0.00           H  
ATOM   3452  HG  SER A 777      10.790 -28.735  35.910  1.00  0.00           H  
ATOM   3453  H   SER A 777      11.882 -30.559  35.394  1.00  0.00           H  
ATOM   3454  HA  SER A 777      10.192 -31.006  33.032  1.00  0.00           H  
ATOM   3455  N   PHE A 778      12.811 -29.060  32.923  1.00 68.57           N  
ANISOU 3455  N   PHE A 778     8528   8011   9514    222    456    417
ATOM   3456  CA  PHE A 778      13.704 -28.279  32.064  1.00 67.65           C  
ANISOU 3456  CA  PHE A 778     8361   8021   9322    280    419    402
ATOM   3457  C   PHE A 778      14.235 -29.050  30.843  1.00 72.56           C  
ANISOU 3457  C   PHE A 778     9121   8580   9868    369    461    363
ATOM   3458  O   PHE A 778      14.222 -28.497  29.746  1.00 74.47           O  
ANISOU 3458  O   PHE A 778     9376   8859  10060    347    413    307
ATOM   3459  CB  PHE A 778      14.821 -27.636  32.921  1.00 68.25           C  
ANISOU 3459  CB  PHE A 778     8314   8253   9364    370    438    484
ATOM   3460  CG  PHE A 778      15.997 -27.015  32.186  1.00 69.23           C  
ANISOU 3460  CG  PHE A 778     8380   8510   9416    426    415    484
ATOM   3461  CD1 PHE A 778      17.243 -27.677  32.133  1.00 70.99           C  
ANISOU 3461  CD1 PHE A 778     8517   8820   9636    341    331    455
ATOM   3462  CD2 PHE A 778      15.824 -25.817  31.465  1.00 71.87           C  
ANISOU 3462  CD2 PHE A 778     8742   8879   9686    565    484    519
ATOM   3463  CE1 PHE A 778      18.291 -27.119  31.414  1.00 71.27           C  
ANISOU 3463  CE1 PHE A 778     8507   8971   9603    378    318    463
ATOM   3464  CE2 PHE A 778      16.879 -25.283  30.740  1.00 73.57           C  
ANISOU 3464  CE2 PHE A 778     8889   9225   9841    606    476    527
ATOM   3465  CZ  PHE A 778      18.107 -25.931  30.717  1.00 70.56           C  
ANISOU 3465  CZ  PHE A 778     8433   8923   9454    503    394    500
ATOM   3466  H   PHE A 778      13.182 -29.315  33.827  1.00  0.00           H  
ATOM   3467  HA  PHE A 778      13.115 -27.453  31.660  1.00  0.00           H  
ATOM   3468  HB3 PHE A 778      15.214 -28.367  33.627  1.00  0.00           H  
ATOM   3469  HB2 PHE A 778      14.378 -26.843  33.524  1.00  0.00           H  
ATOM   3470  HD1 PHE A 778      17.388 -28.611  32.657  1.00  0.00           H  
ATOM   3471  HD2 PHE A 778      14.870 -25.314  31.482  1.00  0.00           H  
ATOM   3472  HE1 PHE A 778      19.249 -27.617  31.385  1.00  0.00           H  
ATOM   3473  HE2 PHE A 778      16.743 -24.363  30.190  1.00  0.00           H  
ATOM   3474  HZ  PHE A 778      18.923 -25.514  30.146  1.00  0.00           H  
ATOM   3475  N   VAL A 779      14.693 -30.296  31.056  1.00 68.30           N  
ANISOU 3475  N   VAL A 779     8693   7945   9312    478    554    395
ATOM   3476  CA  VAL A 779      15.348 -31.118  30.031  1.00 69.31           C  
ANISOU 3476  CA  VAL A 779     8964   8009   9363    594    617    362
ATOM   3477  C   VAL A 779      14.449 -31.583  28.850  1.00 74.26           C  
ANISOU 3477  C   VAL A 779     9736   8510   9970    484    562    245
ATOM   3478  O   VAL A 779      14.929 -31.528  27.718  1.00 72.78           O  
ANISOU 3478  O   VAL A 779     9560   8387   9708    503    540    201
ATOM   3479  CB  VAL A 779      16.144 -32.301  30.666  1.00 73.64           C  
ANISOU 3479  CB  VAL A 779     9623   8455   9904    743    728    419
ATOM   3480  CG1 VAL A 779      16.639 -33.382  29.681  1.00 74.84           C  
ANISOU 3480  CG1 VAL A 779     9919   8546   9972    886    805    383
ATOM   3481  CG2 VAL A 779      17.339 -31.773  31.484  1.00 72.49           C  
ANISOU 3481  CG2 VAL A 779     9334   8445   9764    849    758    535
ATOM   3482  H   VAL A 779      14.666 -30.683  31.990  1.00  0.00           H  
ATOM   3483  HA  VAL A 779      16.093 -30.466  29.573  1.00  0.00           H  
ATOM   3484  HB  VAL A 779      15.490 -32.803  31.379  1.00  0.00           H  
ATOM   3485 HG11 VAL A 779      17.261 -34.119  30.189  1.00  0.00           H  
ATOM   3486 HG12 VAL A 779      15.814 -33.932  29.227  1.00  0.00           H  
ATOM   3487 HG13 VAL A 779      17.236 -32.944  28.880  1.00  0.00           H  
ATOM   3488 HG21 VAL A 779      17.870 -32.585  31.980  1.00  0.00           H  
ATOM   3489 HG22 VAL A 779      18.054 -31.250  30.849  1.00  0.00           H  
ATOM   3490 HG23 VAL A 779      17.022 -31.079  32.262  1.00  0.00           H  
ATOM   3491  N   PRO A 780      13.153 -31.916  29.074  1.00 72.14           N  
ANISOU 3491  N   PRO A 780     9571   8076   9763    355    527    195
ATOM   3492  CA  PRO A 780      12.161 -32.061  27.987  1.00 72.79           C  
ANISOU 3492  CA  PRO A 780     9788   8054   9817    244    451     83
ATOM   3493  C   PRO A 780      11.882 -30.786  27.169  1.00 78.35           C  
ANISOU 3493  C   PRO A 780    10371   8879  10520    129    323     43
ATOM   3494  O   PRO A 780      11.526 -30.902  25.998  1.00 79.50           O  
ANISOU 3494  O   PRO A 780    10624   8994  10591     98    269    -36
ATOM   3495  CB  PRO A 780      10.888 -32.549  28.701  1.00 75.18           C  
ANISOU 3495  CB  PRO A 780    10181   8177  10208    110    433     60
ATOM   3496  CG  PRO A 780      11.398 -33.229  29.958  1.00 79.06           C  
ANISOU 3496  CG  PRO A 780    10522   8727  10788    107    472    159
ATOM   3497  CD  PRO A 780      12.590 -32.367  30.344  1.00 74.11           C  
ANISOU 3497  CD  PRO A 780     9835   8220  10101    302    559    241
ATOM   3498  HA  PRO A 780      12.519 -32.845  27.317  1.00  0.00           H  
ATOM   3499  HB3 PRO A 780      10.289 -33.218  28.083  1.00  0.00           H  
ATOM   3500  HB2 PRO A 780      10.254 -31.706  28.984  1.00  0.00           H  
ATOM   3501  HG3 PRO A 780      11.739 -34.236  29.714  1.00  0.00           H  
ATOM   3502  HG2 PRO A 780      10.646 -33.307  30.744  1.00  0.00           H  
ATOM   3503  HD2 PRO A 780      12.254 -31.499  30.905  1.00  0.00           H  
ATOM   3504  HD3 PRO A 780      13.294 -32.927  30.957  1.00  0.00           H  
ATOM   3505  N   LEU A 781      12.063 -29.607  27.788  1.00 73.69           N  
ANISOU 3505  N   LEU A 781     9577   8418  10005     75    277     98
ATOM   3506  CA  LEU A 781      11.896 -28.300  27.151  1.00 72.54           C  
ANISOU 3506  CA  LEU A 781     9320   8379   9861    -16    158     68
ATOM   3507  C   LEU A 781      13.172 -27.793  26.438  1.00 78.60           C  
ANISOU 3507  C   LEU A 781    10077   9271  10517     88    176     78
ATOM   3508  O   LEU A 781      13.135 -26.701  25.871  1.00 79.29           O  
ANISOU 3508  O   LEU A 781    10221   9368  10539     46    102     18
ATOM   3509  CB  LEU A 781      11.344 -27.289  28.180  1.00  0.00           C  
ATOM   3510  CG  LEU A 781       9.919 -27.597  28.694  1.00  0.00           C  
ATOM   3511  CD1 LEU A 781       9.526 -26.630  29.829  1.00  0.00           C  
ATOM   3512  CD2 LEU A 781       8.867 -27.621  27.564  1.00  0.00           C  
ATOM   3513  HB2 LEU A 781      12.030 -27.231  29.025  1.00  0.00           H  
ATOM   3514  HB3 LEU A 781      11.326 -26.294  27.738  1.00  0.00           H  
ATOM   3515  HG  LEU A 781       9.939 -28.595  29.133  1.00  0.00           H  
ATOM   3516 HD11 LEU A 781       8.753 -25.922  29.530  1.00  0.00           H  
ATOM   3517 HD12 LEU A 781       9.148 -27.180  30.691  1.00  0.00           H  
ATOM   3518 HD13 LEU A 781      10.374 -26.039  30.177  1.00  0.00           H  
ATOM   3519 HD21 LEU A 781       7.951 -27.095  27.828  1.00  0.00           H  
ATOM   3520 HD22 LEU A 781       9.240 -27.164  26.648  1.00  0.00           H  
ATOM   3521 HD23 LEU A 781       8.586 -28.647  27.324  1.00  0.00           H  
ATOM   3522  H   LEU A 781      12.362 -29.589  28.753  1.00  0.00           H  
ATOM   3523  HA  LEU A 781      11.150 -28.404  26.367  1.00  0.00           H  
ATOM   3524  N   LEU A 782      14.243 -28.610  26.412  1.00 75.56           N  
ANISOU 3524  N   LEU A 782     9622   8980  10106    218    271    155
ATOM   3525  CA  LEU A 782      15.418 -28.431  25.551  1.00 75.57           C  
ANISOU 3525  CA  LEU A 782     9590   9109  10015    305    299    176
ATOM   3526  C   LEU A 782      15.264 -29.167  24.199  1.00 81.32           C  
ANISOU 3526  C   LEU A 782    10497   9766  10635    384    360    121
ATOM   3527  O   LEU A 782      16.239 -29.237  23.451  1.00 80.32           O  
ANISOU 3527  O   LEU A 782    10400   9694  10424    373    332     89
ATOM   3528  CB  LEU A 782      16.697 -28.908  26.288  1.00  0.00           C  
ATOM   3529  CG  LEU A 782      17.063 -28.124  27.567  1.00  0.00           C  
ATOM   3530  CD1 LEU A 782      18.229 -28.809  28.314  1.00  0.00           C  
ATOM   3531  CD2 LEU A 782      17.335 -26.630  27.289  1.00  0.00           C  
ATOM   3532  HB2 LEU A 782      16.587 -29.965  26.530  1.00  0.00           H  
ATOM   3533  HB3 LEU A 782      17.554 -28.853  25.615  1.00  0.00           H  
ATOM   3534  HG  LEU A 782      16.207 -28.171  28.236  1.00  0.00           H  
ATOM   3535 HD11 LEU A 782      17.945 -29.045  29.339  1.00  0.00           H  
ATOM   3536 HD12 LEU A 782      18.524 -29.748  27.843  1.00  0.00           H  
ATOM   3537 HD13 LEU A 782      19.124 -28.189  28.364  1.00  0.00           H  
ATOM   3538 HD21 LEU A 782      17.427 -26.419  26.223  1.00  0.00           H  
ATOM   3539 HD22 LEU A 782      16.519 -26.017  27.672  1.00  0.00           H  
ATOM   3540 HD23 LEU A 782      18.249 -26.269  27.759  1.00  0.00           H  
ATOM   3541  H   LEU A 782      14.203 -29.483  26.920  1.00  0.00           H  
ATOM   3542  HA  LEU A 782      15.531 -27.374  25.307  1.00  0.00           H  
ATOM   3543  N   ALA A 783      14.060 -29.689  23.889  1.00 79.63           N  
ANISOU 3543  N   ALA A 783    10417   9424  10413    467    451    111
ATOM   3544  CA  ALA A 783      13.737 -30.416  22.653  1.00 80.78           C  
ANISOU 3544  CA  ALA A 783    10748   9496  10449    570    532     60
ATOM   3545  C   ALA A 783      13.786 -29.579  21.358  1.00 85.29           C  
ANISOU 3545  C   ALA A 783    11524   9909  10975    461    456    -58
ATOM   3546  O   ALA A 783      13.701 -30.167  20.280  1.00 85.70           O  
ANISOU 3546  O   ALA A 783    11738   9917  10907    525    502   -115
ATOM   3547  CB  ALA A 783      12.369 -31.098  22.811  1.00  0.00           C  
ATOM   3548  HB1 ALA A 783      12.093 -31.656  21.915  1.00  0.00           H  
ATOM   3549  HB2 ALA A 783      12.384 -31.810  23.636  1.00  0.00           H  
ATOM   3550  HB3 ALA A 783      11.576 -30.376  23.006  1.00  0.00           H  
ATOM   3551  H   ALA A 783      13.299 -29.590  24.547  1.00  0.00           H  
ATOM   3552  HA  ALA A 783      14.485 -31.202  22.539  1.00  0.00           H  
ATOM   3553  N   ASN A 784      13.945 -28.246  21.479  1.00 31.02           N  
ATOM   3554  CA  ASN A 784      14.158 -27.242  20.420  1.00 32.28           C  
ATOM   3555  C   ASN A 784      12.879 -26.874  19.647  1.00 31.44           C  
ATOM   3556  O   ASN A 784      12.681 -25.697  19.354  1.00 32.07           O  
ATOM   3557  CB  ASN A 784      15.306 -27.623  19.447  1.00  0.00           C  
ATOM   3558  CG  ASN A 784      16.642 -27.900  20.146  1.00  0.00           C  
ATOM   3559  OD1 ASN A 784      17.196 -27.027  20.810  1.00  0.00           O  
ATOM   3560  ND2 ASN A 784      17.171 -29.116  19.992  1.00  0.00           N  
ATOM   3561  HB2 ASN A 784      15.027 -28.480  18.834  1.00  0.00           H  
ATOM   3562  HB3 ASN A 784      15.473 -26.807  18.746  1.00  0.00           H  
ATOM   3563 HD22 ASN A 784      18.043 -29.348  20.445  1.00  0.00           H  
ATOM   3564 HD21 ASN A 784      16.690 -29.818  19.449  1.00  0.00           H  
ATOM   3565  H   ASN A 784      13.993 -27.874  22.417  1.00  0.00           H  
ATOM   3566  HA  ASN A 784      14.454 -26.336  20.951  1.00  0.00           H  
ATOM   3567  N   VAL A 785      12.021 -27.870  19.378  1.00 31.02           N  
ATOM   3568  CA  VAL A 785      10.651 -27.710  18.881  1.00 30.54           C  
ATOM   3569  C   VAL A 785       9.665 -27.287  19.994  1.00 30.29           C  
ATOM   3570  O   VAL A 785       8.540 -26.895  19.686  1.00 30.82           O  
ATOM   3571  CB  VAL A 785      10.131 -29.043  18.266  1.00  0.00           C  
ATOM   3572  CG1 VAL A 785      10.966 -29.461  17.044  1.00  0.00           C  
ATOM   3573  CG2 VAL A 785      10.002 -30.214  19.267  1.00  0.00           C  
ATOM   3574  HB  VAL A 785       9.127 -28.853  17.882  1.00  0.00           H  
ATOM   3575 HG11 VAL A 785      10.540 -30.341  16.561  1.00  0.00           H  
ATOM   3576 HG12 VAL A 785      11.001 -28.665  16.301  1.00  0.00           H  
ATOM   3577 HG13 VAL A 785      11.992 -29.703  17.322  1.00  0.00           H  
ATOM   3578 HG21 VAL A 785       9.676 -31.123  18.760  1.00  0.00           H  
ATOM   3579 HG22 VAL A 785      10.953 -30.436  19.751  1.00  0.00           H  
ATOM   3580 HG23 VAL A 785       9.270 -30.012  20.049  1.00  0.00           H  
ATOM   3581  H   VAL A 785      12.288 -28.814  19.624  1.00  0.00           H  
ATOM   3582  HA  VAL A 785      10.640 -26.935  18.113  1.00  0.00           H  
ATOM   3583  N   GLN A 786      10.104 -27.387  21.259  1.00 27.98           N  
ATOM   3584  CA  GLN A 786       9.345 -27.084  22.461  1.00 27.56           C  
ATOM   3585  C   GLN A 786      10.373 -26.968  23.603  1.00 27.51           C  
ATOM   3586  O   GLN A 786      11.007 -27.976  23.903  1.00 28.08           O  
ATOM   3587  CB  GLN A 786       8.310 -28.216  22.708  1.00  0.00           C  
ATOM   3588  CG  GLN A 786       7.387 -28.044  23.931  1.00  0.00           C  
ATOM   3589  CD  GLN A 786       6.550 -26.765  23.877  1.00  0.00           C  
ATOM   3590  OE1 GLN A 786       6.874 -25.778  24.533  1.00  0.00           O  
ATOM   3591  NE2 GLN A 786       5.472 -26.775  23.091  1.00  0.00           N  
ATOM   3592  HB2 GLN A 786       7.680 -28.330  21.825  1.00  0.00           H  
ATOM   3593  HB3 GLN A 786       8.834 -29.169  22.807  1.00  0.00           H  
ATOM   3594  HG2 GLN A 786       6.717 -28.901  24.008  1.00  0.00           H  
ATOM   3595  HG3 GLN A 786       7.977 -28.044  24.846  1.00  0.00           H  
ATOM   3596 HE22 GLN A 786       4.889 -25.954  23.023  1.00  0.00           H  
ATOM   3597 HE21 GLN A 786       5.233 -27.600  22.560  1.00  0.00           H  
ATOM   3598  H   GLN A 786      11.046 -27.717  21.419  1.00  0.00           H  
ATOM   3599  HA  GLN A 786       8.818 -26.148  22.293  1.00  0.00           H  
ATOM   3600  N   VAL A 787      10.575 -25.799  24.240  1.00 85.70           N  
ANISOU 3600  N   VAL A 787    11476   9985  11101     28     44   -178
ATOM   3601  CA  VAL A 787      10.074 -24.466  23.889  1.00 85.46           C  
ANISOU 3601  CA  VAL A 787    11379  10022  11071    -91   -113   -203
ATOM   3602  C   VAL A 787      10.810 -23.940  22.637  1.00 87.01           C  
ANISOU 3602  C   VAL A 787    11486  10382  11193    -22    -93   -152
ATOM   3603  O   VAL A 787      12.035 -24.052  22.563  1.00 85.28           O  
ANISOU 3603  O   VAL A 787    11195  10246  10961     95     31    -83
ATOM   3604  CB  VAL A 787      10.300 -23.466  25.064  1.00  0.00           C  
ATOM   3605  CG1 VAL A 787       9.898 -22.008  24.755  1.00  0.00           C  
ATOM   3606  CG2 VAL A 787       9.557 -23.917  26.335  1.00  0.00           C  
ATOM   3607  HB  VAL A 787      11.365 -23.459  25.302  1.00  0.00           H  
ATOM   3608 HG11 VAL A 787      10.516 -21.569  23.976  1.00  0.00           H  
ATOM   3609 HG12 VAL A 787       8.858 -21.943  24.435  1.00  0.00           H  
ATOM   3610 HG13 VAL A 787      10.015 -21.374  25.634  1.00  0.00           H  
ATOM   3611 HG21 VAL A 787       9.889 -24.898  26.668  1.00  0.00           H  
ATOM   3612 HG22 VAL A 787       9.732 -23.227  27.161  1.00  0.00           H  
ATOM   3613 HG23 VAL A 787       8.481 -23.971  26.168  1.00  0.00           H  
ATOM   3614  HA  VAL A 787       9.004 -24.512  23.694  1.00  0.00           H  
ATOM   3615  H   VAL A 787      11.257 -25.801  24.986  1.00  0.00           H  
ATOM   3616  N   VAL A 788      10.041 -23.383  21.683  1.00 83.28           N  
ANISOU 3616  N   VAL A 788    11016   9954  10674   -101   -223   -180
ATOM   3617  CA  VAL A 788      10.534 -22.869  20.398  1.00 82.18           C  
ANISOU 3617  CA  VAL A 788    10811   9951  10462    -64   -223   -132
ATOM   3618  C   VAL A 788      11.486 -21.661  20.548  1.00 82.28           C  
ANISOU 3618  C   VAL A 788    10608  10063  10591   -116   -295    -67
ATOM   3619  O   VAL A 788      12.491 -21.602  19.841  1.00 81.88           O  
ANISOU 3619  O   VAL A 788    10524  10081  10503   -149   -379    -52
ATOM   3620  CB  VAL A 788       9.356 -22.478  19.454  1.00  0.00           C  
ATOM   3621  CG1 VAL A 788       9.789 -21.825  18.124  1.00  0.00           C  
ATOM   3622  CG2 VAL A 788       8.468 -23.694  19.139  1.00  0.00           C  
ATOM   3623  HB  VAL A 788       8.729 -21.754  19.976  1.00  0.00           H  
ATOM   3624 HG11 VAL A 788      10.241 -20.843  18.267  1.00  0.00           H  
ATOM   3625 HG12 VAL A 788      10.510 -22.456  17.605  1.00  0.00           H  
ATOM   3626 HG13 VAL A 788       8.938 -21.679  17.458  1.00  0.00           H  
ATOM   3627 HG21 VAL A 788       9.034 -24.463  18.614  1.00  0.00           H  
ATOM   3628 HG22 VAL A 788       8.053 -24.140  20.043  1.00  0.00           H  
ATOM   3629 HG23 VAL A 788       7.626 -23.415  18.505  1.00  0.00           H  
ATOM   3630  H   VAL A 788       9.042 -23.334  21.820  1.00  0.00           H  
ATOM   3631  HA  VAL A 788      11.097 -23.672  19.921  1.00  0.00           H  
ATOM   3632  N   LEU A 789      11.171 -20.754  21.489  1.00 75.43           N  
ANISOU 3632  N   LEU A 789     9613   9195   9852   -113   -253    -28
ATOM   3633  CA  LEU A 789      12.023 -19.638  21.896  1.00 72.52           C  
ANISOU 3633  CA  LEU A 789     9058   8908   9590   -144   -294     30
ATOM   3634  C   LEU A 789      13.045 -20.147  22.929  1.00 73.07           C  
ANISOU 3634  C   LEU A 789     9033   9059   9672    -54   -170    107
ATOM   3635  O   LEU A 789      12.773 -20.134  24.129  1.00 70.78           O  
ANISOU 3635  O   LEU A 789     8618   8798   9475    -64   -165    148
ATOM   3636  CB  LEU A 789      11.121 -18.499  22.432  1.00  0.00           C  
ATOM   3637  CG  LEU A 789      11.847 -17.172  22.763  1.00  0.00           C  
ATOM   3638  CD1 LEU A 789      12.503 -16.524  21.524  1.00  0.00           C  
ATOM   3639  CD2 LEU A 789      10.896 -16.193  23.475  1.00  0.00           C  
ATOM   3640  HB2 LEU A 789      10.341 -18.288  21.698  1.00  0.00           H  
ATOM   3641  HB3 LEU A 789      10.595 -18.857  23.319  1.00  0.00           H  
ATOM   3642  HG  LEU A 789      12.639 -17.394  23.479  1.00  0.00           H  
ATOM   3643 HD11 LEU A 789      13.589 -16.606  21.566  1.00  0.00           H  
ATOM   3644 HD12 LEU A 789      12.178 -16.992  20.594  1.00  0.00           H  
ATOM   3645 HD13 LEU A 789      12.275 -15.461  21.438  1.00  0.00           H  
ATOM   3646 HD21 LEU A 789      11.407 -15.674  24.285  1.00  0.00           H  
ATOM   3647 HD22 LEU A 789      10.500 -15.432  22.802  1.00  0.00           H  
ATOM   3648 HD23 LEU A 789      10.041 -16.710  23.909  1.00  0.00           H  
ATOM   3649  H   LEU A 789      10.329 -20.882  22.030  1.00  0.00           H  
ATOM   3650  HA  LEU A 789      12.565 -19.270  21.023  1.00  0.00           H  
ATOM   3651  N   ARG A 790      14.193 -20.625  22.424  1.00 69.53           N  
ANISOU 3651  N   ARG A 790     8641   8653   9126     36    -71    127
ATOM   3652  CA  ARG A 790      15.229 -21.303  23.208  1.00 67.40           C  
ANISOU 3652  CA  ARG A 790     8289   8465   8856    132     45    201
ATOM   3653  C   ARG A 790      16.018 -20.481  24.261  1.00 68.90           C  
ANISOU 3653  C   ARG A 790     8320   8772   9087    111     19    269
ATOM   3654  O   ARG A 790      16.536 -21.112  25.182  1.00 67.29           O  
ANISOU 3654  O   ARG A 790     8030   8602   8934    151     68    320
ATOM   3655  CB  ARG A 790      16.179 -22.103  22.292  1.00  0.00           C  
ATOM   3656  CG  ARG A 790      15.457 -22.963  21.234  1.00  0.00           C  
ATOM   3657  CD  ARG A 790      16.392 -23.926  20.495  1.00  0.00           C  
ATOM   3658  NE  ARG A 790      17.329 -23.233  19.604  1.00  0.00           N  
ATOM   3659  CZ  ARG A 790      18.482 -23.738  19.132  1.00  0.00           C  
ATOM   3660  NH1 ARG A 790      18.922 -24.952  19.496  1.00  0.00           N  
ATOM   3661  NH2 ARG A 790      19.207 -23.014  18.273  1.00  0.00           N1+
ATOM   3662  HB2 ARG A 790      16.874 -21.428  21.791  1.00  0.00           H  
ATOM   3663  HB3 ARG A 790      16.788 -22.754  22.920  1.00  0.00           H  
ATOM   3664  HG2 ARG A 790      14.628 -23.528  21.663  1.00  0.00           H  
ATOM   3665  HG3 ARG A 790      15.015 -22.286  20.503  1.00  0.00           H  
ATOM   3666  HD2 ARG A 790      17.016 -24.398  21.253  1.00  0.00           H  
ATOM   3667  HD3 ARG A 790      15.853 -24.726  19.990  1.00  0.00           H  
ATOM   3668  HE  ARG A 790      17.006 -22.342  19.231  1.00  0.00           H  
ATOM   3669 HH12 ARG A 790      19.791 -25.316  19.138  1.00  0.00           H  
ATOM   3670 HH11 ARG A 790      18.366 -25.523  20.123  1.00  0.00           H  
ATOM   3671 HH22 ARG A 790      20.073 -23.364  17.894  1.00  0.00           H  
ATOM   3672 HH21 ARG A 790      18.882 -22.086  17.997  1.00  0.00           H  
ATOM   3673  H   ARG A 790      14.332 -20.615  21.423  1.00  0.00           H  
ATOM   3674  HA  ARG A 790      14.692 -22.052  23.794  1.00  0.00           H  
ATOM   3675  N   PRO A 791      16.049 -19.126  24.206  1.00 65.39           N  
ANISOU 3675  N   PRO A 791     7854   8377   8614     51    -62    269
ATOM   3676  CA  PRO A 791      16.516 -18.311  25.348  1.00 64.25           C  
ANISOU 3676  CA  PRO A 791     7590   8323   8498     26    -90    325
ATOM   3677  C   PRO A 791      15.593 -18.335  26.583  1.00 66.97           C  
ANISOU 3677  C   PRO A 791     7862   8632   8952    -14   -141    321
ATOM   3678  O   PRO A 791      16.098 -18.288  27.704  1.00 66.57           O  
ANISOU 3678  O   PRO A 791     7731   8626   8938     10   -102    367
ATOM   3679  CD  PRO A 791      15.924 -18.304  23.001  1.00  0.00           C  
ATOM   3680  CB  PRO A 791      16.635 -16.890  24.766  1.00  0.00           C  
ATOM   3681  CG  PRO A 791      16.799 -17.091  23.271  1.00  0.00           C  
ATOM   3682  HD3 PRO A 791      16.233 -18.818  22.090  1.00  0.00           H  
ATOM   3683  HD2 PRO A 791      14.888 -17.991  22.893  1.00  0.00           H  
ATOM   3684  HB2 PRO A 791      15.722 -16.322  24.950  1.00  0.00           H  
ATOM   3685  HB3 PRO A 791      17.463 -16.323  25.187  1.00  0.00           H  
ATOM   3686  HG3 PRO A 791      17.839 -17.332  23.047  1.00  0.00           H  
ATOM   3687  HG2 PRO A 791      16.520 -16.214  22.687  1.00  0.00           H  
ATOM   3688  HA  PRO A 791      17.511 -18.661  25.632  1.00  0.00           H  
ATOM   3689  N   ALA A 792      14.267 -18.384  26.355  1.00 62.56           N  
ANISOU 3689  N   ALA A 792     7328   7999   8443    -72   -226    270
ATOM   3690  CA  ALA A 792      13.238 -18.237  27.388  1.00 61.25           C  
ANISOU 3690  CA  ALA A 792     7078   7807   8386   -107   -261    269
ATOM   3691  C   ALA A 792      13.141 -19.405  28.383  1.00 64.80           C  
ANISOU 3691  C   ALA A 792     7514   8213   8893    -77   -172    282
ATOM   3692  O   ALA A 792      12.756 -19.164  29.527  1.00 64.25           O  
ANISOU 3692  O   ALA A 792     7367   8163   8881    -73   -147    315
ATOM   3693  CB  ALA A 792      11.879 -17.976  26.723  1.00  0.00           C  
ATOM   3694  HB1 ALA A 792      11.919 -17.083  26.101  1.00  0.00           H  
ATOM   3695  HB2 ALA A 792      11.568 -18.810  26.094  1.00  0.00           H  
ATOM   3696  HB3 ALA A 792      11.099 -17.814  27.467  1.00  0.00           H  
ATOM   3697  H   ALA A 792      13.930 -18.457  25.405  1.00  0.00           H  
ATOM   3698  HA  ALA A 792      13.489 -17.344  27.963  1.00  0.00           H  
ATOM   3699  N   VAL A 793      13.497 -20.632  27.958  1.00 61.51           N  
ANISOU 3699  N   VAL A 793     7189   7734   8447    -48   -117    260
ATOM   3700  CA  VAL A 793      13.490 -21.818  28.822  1.00 61.29           C  
ANISOU 3700  CA  VAL A 793     7175   7650   8462    -11    -29    280
ATOM   3701  C   VAL A 793      14.610 -21.790  29.888  1.00 67.64           C  
ANISOU 3701  C   VAL A 793     7913   8541   9245     64     42    353
ATOM   3702  O   VAL A 793      14.362 -22.215  31.015  1.00 68.14           O  
ANISOU 3702  O   VAL A 793     7929   8597   9364     66     73    386
ATOM   3703  CB  VAL A 793      13.555 -23.139  28.000  1.00  0.00           C  
ATOM   3704  CG1 VAL A 793      14.886 -23.382  27.266  1.00  0.00           C  
ATOM   3705  CG2 VAL A 793      13.207 -24.379  28.839  1.00  0.00           C  
ATOM   3706  HB  VAL A 793      12.790 -23.065  27.227  1.00  0.00           H  
ATOM   3707 HG11 VAL A 793      15.153 -22.521  26.662  1.00  0.00           H  
ATOM   3708 HG12 VAL A 793      15.707 -23.582  27.955  1.00  0.00           H  
ATOM   3709 HG13 VAL A 793      14.812 -24.239  26.595  1.00  0.00           H  
ATOM   3710 HG21 VAL A 793      13.299 -25.282  28.240  1.00  0.00           H  
ATOM   3711 HG22 VAL A 793      13.877 -24.501  29.686  1.00  0.00           H  
ATOM   3712 HG23 VAL A 793      12.187 -24.328  29.221  1.00  0.00           H  
ATOM   3713  H   VAL A 793      13.801 -20.766  27.004  1.00  0.00           H  
ATOM   3714  HA  VAL A 793      12.538 -21.818  29.357  1.00  0.00           H  
ATOM   3715  N   GLN A 794      15.790 -21.248  29.536  1.00 64.55           N  
ANISOU 3715  N   GLN A 794     7514   8238   8772    119     63    383
ATOM   3716  CA  GLN A 794      16.917 -21.049  30.451  1.00 64.12           C  
ANISOU 3716  CA  GLN A 794     7384   8284   8695    178    107    455
ATOM   3717  C   GLN A 794      16.696 -19.864  31.404  1.00 69.14           C  
ANISOU 3717  C   GLN A 794     7940   8960   9372    123     54    472
ATOM   3718  O   GLN A 794      17.015 -19.981  32.586  1.00 69.71           O  
ANISOU 3718  O   GLN A 794     7980   9042   9466    149     87    512
ATOM   3719  CB  GLN A 794      18.212 -20.866  29.642  1.00  0.00           C  
ATOM   3720  CG  GLN A 794      18.671 -22.150  28.933  1.00  0.00           C  
ATOM   3721  CD  GLN A 794      19.940 -21.919  28.113  1.00  0.00           C  
ATOM   3722  OE1 GLN A 794      19.949 -21.102  27.194  1.00  0.00           O  
ATOM   3723  NE2 GLN A 794      21.012 -22.647  28.430  1.00  0.00           N  
ATOM   3724  HB2 GLN A 794      18.075 -20.066  28.913  1.00  0.00           H  
ATOM   3725  HB3 GLN A 794      19.011 -20.536  30.309  1.00  0.00           H  
ATOM   3726  HG2 GLN A 794      18.836 -22.942  29.664  1.00  0.00           H  
ATOM   3727  HG3 GLN A 794      17.896 -22.507  28.255  1.00  0.00           H  
ATOM   3728 HE22 GLN A 794      21.869 -22.540  27.909  1.00  0.00           H  
ATOM   3729 HE21 GLN A 794      20.981 -23.295  29.211  1.00  0.00           H  
ATOM   3730  H   GLN A 794      15.916 -20.906  28.594  1.00  0.00           H  
ATOM   3731  HA  GLN A 794      17.025 -21.945  31.066  1.00  0.00           H  
ATOM   3732  N   MET A 795      16.122 -18.769  30.874  1.00 65.18           N  
ANISOU 3732  N   MET A 795     7424   8467   8874     54    -26    441
ATOM   3733  CA  MET A 795      15.730 -17.564  31.609  1.00 64.92           C  
ANISOU 3733  CA  MET A 795     7336   8455   8876     12    -75    447
ATOM   3734  C   MET A 795      14.672 -17.842  32.696  1.00 70.30           C  
ANISOU 3734  C   MET A 795     7995   9082   9632     12    -40    448
ATOM   3735  O   MET A 795      14.752 -17.257  33.775  1.00 70.78           O  
ANISOU 3735  O   MET A 795     8025   9178   9688     29    -16    483
ATOM   3736  CB  MET A 795      15.236 -16.520  30.584  1.00  0.00           C  
ATOM   3737  CG  MET A 795      14.910 -15.129  31.148  1.00  0.00           C  
ATOM   3738  SD  MET A 795      14.326 -13.974  29.879  1.00  0.00           S  
ATOM   3739  CE  MET A 795      14.022 -12.498  30.883  1.00  0.00           C  
ATOM   3740  HB2 MET A 795      15.986 -16.407  29.801  1.00  0.00           H  
ATOM   3741  HB3 MET A 795      14.349 -16.905  30.081  1.00  0.00           H  
ATOM   3742  HG2 MET A 795      14.139 -15.195  31.916  1.00  0.00           H  
ATOM   3743  HG3 MET A 795      15.798 -14.708  31.618  1.00  0.00           H  
ATOM   3744  HE1 MET A 795      13.630 -11.705  30.248  1.00  0.00           H  
ATOM   3745  HE2 MET A 795      13.302 -12.701  31.674  1.00  0.00           H  
ATOM   3746  HE3 MET A 795      14.943 -12.141  31.339  1.00  0.00           H  
ATOM   3747  H   MET A 795      15.913 -18.761  29.884  1.00  0.00           H  
ATOM   3748  HA  MET A 795      16.624 -17.173  32.100  1.00  0.00           H  
ATOM   3749  N   GLY A 796      13.718 -18.739  32.391  1.00 66.27           N  
ANISOU 3749  N   GLY A 796     7507   8485   9185    -14    -35    411
ATOM   3750  CA  GLY A 796      12.631 -19.118  33.288  1.00 65.87           C  
ANISOU 3750  CA  GLY A 796     7430   8383   9215    -29      9    418
ATOM   3751  C   GLY A 796      13.066 -20.202  34.283  1.00 71.00           C  
ANISOU 3751  C   GLY A 796     8117   9010   9850     24    103    462
ATOM   3752  O   GLY A 796      12.591 -20.184  35.417  1.00 71.08           O  
ANISOU 3752  O   GLY A 796     8105   9012   9888     30    154    494
ATOM   3753  HA3 GLY A 796      11.807 -19.504  32.689  1.00  0.00           H  
ATOM   3754  H   GLY A 796      13.716 -19.159  31.472  1.00  0.00           H  
ATOM   3755  HA2 GLY A 796      12.254 -18.246  33.826  1.00  0.00           H  
ATOM   3756  N   ALA A 797      13.966 -21.122  33.886  1.00 67.90           N  
ANISOU 3756  N   ALA A 797     7786   8607   9406     76    133    471
ATOM   3757  CA  ALA A 797      14.485 -22.191  34.747  1.00 68.38           C  
ANISOU 3757  CA  ALA A 797     7887   8644   9451    146    218    523
ATOM   3758  C   ALA A 797      15.431 -21.680  35.846  1.00 70.74           C  
ANISOU 3758  C   ALA A 797     8136   9039   9702    192    228    585
ATOM   3759  O   ALA A 797      15.413 -22.238  36.942  1.00 71.27           O  
ANISOU 3759  O   ALA A 797     8216   9085   9777    214    279    627
ATOM   3760  CB  ALA A 797      15.166 -23.269  33.895  1.00 69.74           C  
ANISOU 3760  CB  ALA A 797     8131   8795   9573    216    251    523
ATOM   3761  H   ALA A 797      14.317 -21.104  32.938  1.00  0.00           H  
ATOM   3762  HA  ALA A 797      13.634 -22.661  35.243  1.00  0.00           H  
ATOM   3763  HB1 ALA A 797      14.459 -23.709  33.194  1.00  0.00           H  
ATOM   3764  HB2 ALA A 797      16.006 -22.869  33.325  1.00  0.00           H  
ATOM   3765  HB3 ALA A 797      15.538 -24.081  34.519  1.00  0.00           H  
ATOM   3766  N   LEU A 798      16.187 -20.605  35.557  1.00 64.21           N  
ANISOU 3766  N   LEU A 798     7262   8314   8822    193    172    590
ATOM   3767  CA  LEU A 798      16.973 -19.852  36.537  1.00 62.44           C  
ANISOU 3767  CA  LEU A 798     6996   8185   8544    214    155    639
ATOM   3768  C   LEU A 798      16.083 -19.150  37.578  1.00 67.07           C  
ANISOU 3768  C   LEU A 798     7571   8757   9157    166    144    627
ATOM   3769  O   LEU A 798      16.413 -19.192  38.759  1.00 68.17           O  
ANISOU 3769  O   LEU A 798     7728   8899   9276    196    183    668
ATOM   3770  CB  LEU A 798      17.846 -18.801  35.816  1.00  0.00           C  
ATOM   3771  CG  LEU A 798      19.116 -19.344  35.132  1.00  0.00           C  
ATOM   3772  CD1 LEU A 798      19.699 -18.294  34.164  1.00  0.00           C  
ATOM   3773  CD2 LEU A 798      20.166 -19.832  36.153  1.00  0.00           C  
ATOM   3774  HB2 LEU A 798      17.227 -18.298  35.072  1.00  0.00           H  
ATOM   3775  HB3 LEU A 798      18.154 -18.022  36.515  1.00  0.00           H  
ATOM   3776  HG  LEU A 798      18.826 -20.210  34.535  1.00  0.00           H  
ATOM   3777 HD11 LEU A 798      19.291 -17.298  34.341  1.00  0.00           H  
ATOM   3778 HD12 LEU A 798      20.784 -18.215  34.228  1.00  0.00           H  
ATOM   3779 HD13 LEU A 798      19.462 -18.560  33.134  1.00  0.00           H  
ATOM   3780 HD21 LEU A 798      19.776 -19.857  37.170  1.00  0.00           H  
ATOM   3781 HD22 LEU A 798      20.503 -20.840  35.914  1.00  0.00           H  
ATOM   3782 HD23 LEU A 798      21.053 -19.199  36.179  1.00  0.00           H  
ATOM   3783  H   LEU A 798      16.170 -20.228  34.619  1.00  0.00           H  
ATOM   3784  HA  LEU A 798      17.610 -20.558  37.072  1.00  0.00           H  
ATOM   3785  N   LEU A 799      14.974 -18.539  37.126  1.00 62.27           N  
ANISOU 3785  N   LEU A 799     6942   8130   8588    104     97    576
ATOM   3786  CA  LEU A 799      14.009 -17.826  37.970  1.00 61.06           C  
ANISOU 3786  CA  LEU A 799     6775   7963   8461     79    100    565
ATOM   3787  C   LEU A 799      13.230 -18.775  38.902  1.00 66.11           C  
ANISOU 3787  C   LEU A 799     7424   8533   9161     85    186    576
ATOM   3788  O   LEU A 799      13.035 -18.448  40.072  1.00 67.02           O  
ANISOU 3788  O   LEU A 799     7554   8660   9252    103    228    600
ATOM   3789  CB  LEU A 799      13.056 -17.003  37.068  1.00  0.00           C  
ATOM   3790  CG  LEU A 799      12.882 -15.532  37.500  1.00  0.00           C  
ATOM   3791  CD1 LEU A 799      12.077 -14.750  36.445  1.00  0.00           C  
ATOM   3792  CD2 LEU A 799      12.277 -15.380  38.909  1.00  0.00           C  
ATOM   3793  HB2 LEU A 799      13.450 -16.994  36.051  1.00  0.00           H  
ATOM   3794  HB3 LEU A 799      12.081 -17.485  36.981  1.00  0.00           H  
ATOM   3795  HG  LEU A 799      13.876 -15.085  37.526  1.00  0.00           H  
ATOM   3796 HD11 LEU A 799      11.877 -15.342  35.551  1.00  0.00           H  
ATOM   3797 HD12 LEU A 799      11.113 -14.414  36.821  1.00  0.00           H  
ATOM   3798 HD13 LEU A 799      12.626 -13.867  36.124  1.00  0.00           H  
ATOM   3799 HD21 LEU A 799      13.064 -15.251  39.652  1.00  0.00           H  
ATOM   3800 HD22 LEU A 799      11.619 -14.514  38.989  1.00  0.00           H  
ATOM   3801 HD23 LEU A 799      11.690 -16.252  39.198  1.00  0.00           H  
ATOM   3802  H   LEU A 799      14.770 -18.553  36.136  1.00  0.00           H  
ATOM   3803  HA  LEU A 799      14.586 -17.141  38.596  1.00  0.00           H  
ATOM   3804  N   LEU A 800      12.836 -19.944  38.368  1.00 61.41           N  
ANISOU 3804  N   LEU A 800     6835   7865   8633     66    216    562
ATOM   3805  CA  LEU A 800      12.172 -21.031  39.090  1.00 60.98           C  
ANISOU 3805  CA  LEU A 800     6788   7739   8641     52    304    580
ATOM   3806  C   LEU A 800      13.097 -21.697  40.127  1.00 66.18           C  
ANISOU 3806  C   LEU A 800     7510   8398   9236    113    377    647
ATOM   3807  O   LEU A 800      12.623 -22.063  41.202  1.00 66.81           O  
ANISOU 3807  O   LEU A 800     7600   8468   9316    117    445    677
ATOM   3808  CB  LEU A 800      11.624 -22.036  38.048  1.00 61.19           C  
ANISOU 3808  CB  LEU A 800     6821   7675   8752     -1    310    550
ATOM   3809  CG  LEU A 800      10.790 -23.214  38.601  1.00 65.55           C  
ANISOU 3809  CG  LEU A 800     7305   8214   9387    -74    237    490
ATOM   3810  CD1 LEU A 800       9.554 -22.746  39.397  1.00 66.17           C  
ANISOU 3810  CD1 LEU A 800     7417   8205   9519   -132    219    457
ATOM   3811  CD2 LEU A 800      10.416 -24.199  37.472  1.00 67.61           C  
ANISOU 3811  CD2 LEU A 800     7481   8482   9726   -102    269    492
ATOM   3812  H   LEU A 800      13.017 -20.118  37.388  1.00  0.00           H  
ATOM   3813  HA  LEU A 800      11.333 -20.591  39.632  1.00  0.00           H  
ATOM   3814  HB3 LEU A 800      12.466 -22.436  37.480  1.00  0.00           H  
ATOM   3815  HB2 LEU A 800      11.011 -21.494  37.325  1.00  0.00           H  
ATOM   3816  HG  LEU A 800      11.422 -23.770  39.292  1.00  0.00           H  
ATOM   3817 HD11 LEU A 800       9.734 -22.831  40.469  1.00  0.00           H  
ATOM   3818 HD12 LEU A 800       9.304 -21.705  39.190  1.00  0.00           H  
ATOM   3819 HD13 LEU A 800       8.665 -23.338  39.177  1.00  0.00           H  
ATOM   3820 HD21 LEU A 800      10.943 -23.977  36.544  1.00  0.00           H  
ATOM   3821 HD22 LEU A 800      10.672 -25.222  37.748  1.00  0.00           H  
ATOM   3822 HD23 LEU A 800       9.351 -24.185  37.239  1.00  0.00           H  
ATOM   3823  N   CYS A 801      14.397 -21.801  39.799  1.00 63.42           N  
ANISOU 3823  N   CYS A 801     7204   8067   8827    171    366    676
ATOM   3824  CA  CYS A 801      15.459 -22.286  40.680  1.00 63.80           C  
ANISOU 3824  CA  CYS A 801     7312   8120   8810    246    419    749
ATOM   3825  C   CYS A 801      15.727 -21.316  41.851  1.00 68.83           C  
ANISOU 3825  C   CYS A 801     7946   8842   9364    270    402    783
ATOM   3826  O   CYS A 801      15.850 -21.779  42.986  1.00 71.37           O  
ANISOU 3826  O   CYS A 801     8324   9148   9645    305    461    837
ATOM   3827  CB  CYS A 801      16.735 -22.613  39.871  1.00  0.00           C  
ATOM   3828  SG  CYS A 801      18.084 -23.264  40.894  1.00  0.00           S  
ATOM   3829  HB2 CYS A 801      16.510 -23.360  39.109  1.00  0.00           H  
ATOM   3830  HB3 CYS A 801      17.098 -21.730  39.345  1.00  0.00           H  
ATOM   3831  HG  CYS A 801      18.298 -22.138  41.580  1.00  0.00           H  
ATOM   3832  H   CYS A 801      14.695 -21.495  38.883  1.00  0.00           H  
ATOM   3833  HA  CYS A 801      15.108 -23.224  41.115  1.00  0.00           H  
ATOM   3834  N   VAL A 802      15.769 -20.000  41.564  1.00 63.07           N  
ANISOU 3834  N   VAL A 802     7169   8192   8603    247    321    751
ATOM   3835  CA  VAL A 802      15.913 -18.925  42.553  1.00 62.26           C  
ANISOU 3835  CA  VAL A 802     7076   8163   8416    250    281    766
ATOM   3836  C   VAL A 802      14.759 -18.916  43.566  1.00 65.43           C  
ANISOU 3836  C   VAL A 802     7499   8521   8840    221    338    742
ATOM   3837  O   VAL A 802      15.028 -18.993  44.762  1.00 65.69           O  
ANISOU 3837  O   VAL A 802     7590   8574   8795    245    362    771
ATOM   3838  CB  VAL A 802      16.040 -17.515  41.890  1.00 65.36           C  
ANISOU 3838  CB  VAL A 802     7419   8634   8783    217    178    735
ATOM   3839  CG1 VAL A 802      15.743 -16.295  42.795  1.00 64.47           C  
ANISOU 3839  CG1 VAL A 802     7317   8540   8637    173    135    700
ATOM   3840  CG2 VAL A 802      17.428 -17.331  41.262  1.00 65.36           C  
ANISOU 3840  CG2 VAL A 802     7396   8722   8714    260    130    789
ATOM   3841  H   VAL A 802      15.677 -19.702  40.601  1.00  0.00           H  
ATOM   3842  HA  VAL A 802      16.832 -19.129  43.104  1.00  0.00           H  
ATOM   3843  HB  VAL A 802      15.325 -17.476  41.067  1.00  0.00           H  
ATOM   3844 HG11 VAL A 802      14.692 -16.234  43.078  1.00  0.00           H  
ATOM   3845 HG12 VAL A 802      16.337 -16.318  43.709  1.00  0.00           H  
ATOM   3846 HG13 VAL A 802      15.974 -15.362  42.280  1.00  0.00           H  
ATOM   3847 HG21 VAL A 802      18.200 -17.195  42.018  1.00  0.00           H  
ATOM   3848 HG22 VAL A 802      17.714 -18.195  40.667  1.00  0.00           H  
ATOM   3849 HG23 VAL A 802      17.448 -16.455  40.614  1.00  0.00           H  
ATOM   3850  N   LEU A 803      13.511 -18.853  43.069  1.00 60.65           N  
ANISOU 3850  N   LEU A 803     6846   7859   8339    176    362    693
ATOM   3851  CA  LEU A 803      12.302 -18.808  43.893  1.00 60.28           C  
ANISOU 3851  CA  LEU A 803     6788   7777   8339    157    429    673
ATOM   3852  C   LEU A 803      12.051 -20.115  44.672  1.00 63.95           C  
ANISOU 3852  C   LEU A 803     7298   8190   8811    174    553    725
ATOM   3853  O   LEU A 803      11.519 -20.045  45.777  1.00 65.71           O  
ANISOU 3853  O   LEU A 803     7553   8414   8998    190    621    736
ATOM   3854  CB  LEU A 803      11.100 -18.398  43.012  1.00  0.00           C  
ATOM   3855  CG  LEU A 803       9.799 -18.053  43.780  1.00  0.00           C  
ATOM   3856  CD1 LEU A 803       9.993 -16.884  44.772  1.00  0.00           C  
ATOM   3857  CD2 LEU A 803       8.635 -17.794  42.799  1.00  0.00           C  
ATOM   3858  HB2 LEU A 803      11.381 -17.531  42.410  1.00  0.00           H  
ATOM   3859  HB3 LEU A 803      10.902 -19.199  42.297  1.00  0.00           H  
ATOM   3860  HG  LEU A 803       9.509 -18.929  44.362  1.00  0.00           H  
ATOM   3861 HD11 LEU A 803      10.875 -16.289  44.536  1.00  0.00           H  
ATOM   3862 HD12 LEU A 803       9.143 -16.201  44.789  1.00  0.00           H  
ATOM   3863 HD13 LEU A 803      10.116 -17.260  45.789  1.00  0.00           H  
ATOM   3864 HD21 LEU A 803       8.911 -18.017  41.768  1.00  0.00           H  
ATOM   3865 HD22 LEU A 803       7.776 -18.421  43.042  1.00  0.00           H  
ATOM   3866 HD23 LEU A 803       8.297 -16.758  42.814  1.00  0.00           H  
ATOM   3867  H   LEU A 803      13.373 -18.805  42.068  1.00  0.00           H  
ATOM   3868  HA  LEU A 803      12.465 -18.020  44.628  1.00  0.00           H  
ATOM   3869  N   GLY A 804      12.471 -21.263  44.111  1.00 59.15           N  
ANISOU 3869  N   GLY A 804     6710   7530   8235    175    588    760
ATOM   3870  CA  GLY A 804      12.344 -22.585  44.726  1.00 59.96           C  
ANISOU 3870  CA  GLY A 804     6876   7572   8332    186    710    822
ATOM   3871  C   GLY A 804      13.264 -22.735  45.946  1.00 65.50           C  
ANISOU 3871  C   GLY A 804     7671   8323   8893    253    719    875
ATOM   3872  O   GLY A 804      12.821 -23.255  46.968  1.00 65.11           O  
ANISOU 3872  O   GLY A 804     7671   8261   8809    261    813    902
ATOM   3873  HA3 GLY A 804      12.610 -23.342  43.988  1.00  0.00           H  
ATOM   3874  H   GLY A 804      12.892 -21.234  43.192  1.00  0.00           H  
ATOM   3875  HA2 GLY A 804      11.306 -22.766  45.012  1.00  0.00           H  
ATOM   3876  N   ILE A 805      14.518 -22.254  45.855  1.00 62.87           N  
ANISOU 3876  N   ILE A 805     7359   8054   8475    301    621    892
ATOM   3877  CA  ILE A 805      15.485 -22.244  46.960  1.00 63.63           C  
ANISOU 3877  CA  ILE A 805     7535   8213   8430    358    592    943
ATOM   3878  C   ILE A 805      15.150 -21.160  48.007  1.00 69.00           C  
ANISOU 3878  C   ILE A 805     8244   8930   9045    341    591    908
ATOM   3879  O   ILE A 805      15.219 -21.443  49.203  1.00 69.68           O  
ANISOU 3879  O   ILE A 805     8424   9005   9047    368    661    946
ATOM   3880  CB  ILE A 805      16.947 -22.055  46.440  1.00  0.00           C  
ATOM   3881  CG1 ILE A 805      17.393 -23.296  45.627  1.00  0.00           C  
ATOM   3882  CG2 ILE A 805      17.998 -21.741  47.534  1.00  0.00           C  
ATOM   3883  CD1 ILE A 805      18.685 -23.090  44.819  1.00  0.00           C  
ATOM   3884  HB  ILE A 805      16.938 -21.207  45.753  1.00  0.00           H  
ATOM   3885 HG12 ILE A 805      17.526 -24.142  46.304  1.00  0.00           H  
ATOM   3886 HG13 ILE A 805      16.609 -23.599  44.934  1.00  0.00           H  
ATOM   3887 HG21 ILE A 805      17.814 -20.786  48.026  1.00  0.00           H  
ATOM   3888 HG22 ILE A 805      18.014 -22.517  48.300  1.00  0.00           H  
ATOM   3889 HG23 ILE A 805      19.002 -21.672  47.117  1.00  0.00           H  
ATOM   3890 HD11 ILE A 805      19.558 -23.406  45.390  1.00  0.00           H  
ATOM   3891 HD12 ILE A 805      18.667 -23.678  43.902  1.00  0.00           H  
ATOM   3892 HD13 ILE A 805      18.827 -22.047  44.534  1.00  0.00           H  
ATOM   3893  H   ILE A 805      14.832 -21.846  44.985  1.00  0.00           H  
ATOM   3894  HA  ILE A 805      15.432 -23.212  47.464  1.00  0.00           H  
ATOM   3895  N   LEU A 806      14.776 -19.957  47.536  1.00 64.99           N  
ANISOU 3895  N   LEU A 806     7670   8450   8572    299    523    837
ATOM   3896  CA  LEU A 806      14.416 -18.791  48.345  1.00 65.21           C  
ANISOU 3896  CA  LEU A 806     7739   8494   8544    290    523    794
ATOM   3897  C   LEU A 806      13.192 -19.049  49.243  1.00 70.48           C  
ANISOU 3897  C   LEU A 806     8427   9099   9251    298    675    793
ATOM   3898  O   LEU A 806      13.292 -18.848  50.452  1.00 70.47           O  
ANISOU 3898  O   LEU A 806     8526   9101   9148    328    731    801
ATOM   3899  CB  LEU A 806      14.244 -17.574  47.400  1.00 64.00           C  
ANISOU 3899  CB  LEU A 806     7513   8360   8443    247    430    723
ATOM   3900  CG  LEU A 806      13.841 -16.222  48.030  1.00 67.57           C  
ANISOU 3900  CG  LEU A 806     8014   8806   8852    244    425    668
ATOM   3901  CD1 LEU A 806      14.927 -15.658  48.972  1.00 68.18           C  
ANISOU 3901  CD1 LEU A 806     8219   8925   8762    256    375    681
ATOM   3902  CD2 LEU A 806      13.422 -15.212  46.943  1.00 67.92           C  
ANISOU 3902  CD2 LEU A 806     7993   8855   8961    205    335    612
ATOM   3903  H   LEU A 806      14.751 -19.813  46.534  1.00  0.00           H  
ATOM   3904  HA  LEU A 806      15.263 -18.592  49.002  1.00  0.00           H  
ATOM   3905  HB3 LEU A 806      13.484 -17.834  46.664  1.00  0.00           H  
ATOM   3906  HB2 LEU A 806      15.168 -17.425  46.839  1.00  0.00           H  
ATOM   3907  HG  LEU A 806      12.952 -16.387  48.630  1.00  0.00           H  
ATOM   3908 HD11 LEU A 806      15.308 -14.690  48.645  1.00  0.00           H  
ATOM   3909 HD12 LEU A 806      14.534 -15.523  49.980  1.00  0.00           H  
ATOM   3910 HD13 LEU A 806      15.789 -16.320  49.049  1.00  0.00           H  
ATOM   3911 HD21 LEU A 806      13.757 -14.199  47.160  1.00  0.00           H  
ATOM   3912 HD22 LEU A 806      13.811 -15.482  45.960  1.00  0.00           H  
ATOM   3913 HD23 LEU A 806      12.335 -15.170  46.858  1.00  0.00           H  
ATOM   3914  N   ALA A 807      12.078 -19.514  48.652  1.00 67.13           N  
ANISOU 3914  N   ALA A 807     7912   8624   8972    267    741    785
ATOM   3915  CA  ALA A 807      10.820 -19.780  49.355  1.00 67.83           C  
ANISOU 3915  CA  ALA A 807     7972   8665   9136    259    887    789
ATOM   3916  C   ALA A 807      10.855 -20.995  50.299  1.00 73.65           C  
ANISOU 3916  C   ALA A 807     8799   9367   9817    280   1019    863
ATOM   3917  O   ALA A 807      10.100 -21.002  51.271  1.00 74.70           O  
ANISOU 3917  O   ALA A 807     9000   9501   9883    311   1123    874
ATOM   3918  CB  ALA A 807       9.684 -19.931  48.334  1.00  0.00           C  
ATOM   3919  HB1 ALA A 807       8.718 -20.032  48.831  1.00  0.00           H  
ATOM   3920  HB2 ALA A 807       9.623 -19.060  47.681  1.00  0.00           H  
ATOM   3921  HB3 ALA A 807       9.824 -20.813  47.707  1.00  0.00           H  
ATOM   3922  H   ALA A 807      12.070 -19.677  47.652  1.00  0.00           H  
ATOM   3923  HA  ALA A 807      10.595 -18.904  49.962  1.00  0.00           H  
ATOM   3924  N   ALA A 808      11.713 -21.988  50.007  1.00 70.14           N  
ANISOU 3924  N   ALA A 808     8370   8885   9395    269   1025    917
ATOM   3925  CA  ALA A 808      11.828 -23.218  50.790  1.00 70.63           C  
ANISOU 3925  CA  ALA A 808     8528   8896   9411    284   1148   1000
[truncated: 28,379 more chars]
